# Supplementary material for: Proteomic Study of Low-Birth-Weight Nephropathy in Rats
Source: Int J Mol Sci. 2021 Sep 24;22(19):10294. doi: 10.3390/ijms221910294 (PMC8508940; doi:10.3390/ijms221910294)
Supplement: Supplementary file 1 [file ijms-22-10294-s001.zip]

Archive with 3 entries (3 files):
- SI .pdf
- Table S1 LBW proteomics raw revised.xlsx
- Table S2 IPA analysis revised.xlsx
