# Supplementary material for: Proteomic Study of Low-Birth-Weight Nephropathy in Rats
Source: Int J Mol Sci. 2021 Sep 24;22(19):10294. doi: 10.3390/ijms221910294 (PMC8508940; doi:10.3390/ijms221910294)
Supplement: Supplementary file 1 [file ijms-22-10294-s001.zip › Table S1 LBW proteomics raw revised.xlsx]

## Sheet: (A) LBW proteome (raw data)
								Normalized abundance														Raw abundance														Spectral counts
								01 - 07							08 - 14							01 - 07							08 - 14							01 - 07							08 - 14
Accession	Peptide count	Peptides used for quantitation	Confidence score	Anova (p)	-log (pvalue)	Mean fold change LBW/NBW	Description	rr130404_P1b	rr130404_P2b	rr130404_P3b	rr130404_P4b	rr130404_P5b	rr130404_P6b	rr130404_P7b	rr130404_P8b	rr130404_P9b	rr130404_P10b	rr130404_P11b	rr130404_P12b	rr130404_P13b	rr130404_P14b	rr130404_P1b	rr130404_P2b	rr130404_P3b	rr130404_P4b	rr130404_P5b	rr130404_P6b	rr130404_P7b	rr130404_P8b	rr130404_P9b	rr130404_P10b	rr130404_P11b	rr130404_P12b	rr130404_P13b	rr130404_P14b	rr130404_P1b	rr130404_P2b	rr130404_P3b	rr130404_P4b	rr130404_P5b	rr130404_P6b	rr130404_P7b	rr130404_P8b	rr130404_P9b	rr130404_P10b	rr130404_P11b	rr130404_P12b	rr130404_P13b	rr130404_P14b
P15800	2	2	3.20899	0.00154314	2.8116	3.02755	Laminin subunit beta-2 OS=Rattus norvegicus GN=Lamb2 PE=2 SV=1 - [LAMB2_RAT]	109624	202137	314088	568178	291127	178250	266118	131876	135622	101262	102156	62787.3	35665.6	67951.7	59203.9	176682	319864	558994	353186	244025	266180	131876	133226	110330	62395.8	43769.8	25900.7	56878.9	0	0	1	0	0	1	0	0	0	0	0	0	0	0
O35077	3	2	9.28818	0.00259184	2.58639	2.86828	Glycerol-3-phosphate dehydrogenase [NAD(+)], cytoplasmic OS=Rattus norvegicus GN=Gpd1 PE=1 SV=4 - [GPDA_RAT]	89615.1	83572.6	276497	269967	257272	243554	84497.8	56090.2	44203.9	49182.5	61364.9	87797.4	99283.7	57045.6	48397.7	73048.4	281581	265603	312115	333428	84517.5	56090.2	43423	53586.7	37480.9	61204.7	72100.7	47749.9	1	0	0	0	2	3	0	0	0	0	1	1	0	0
P02770	8	8	27.001	3.53912e-05	4.4511	2.78026	Serum albumin OS=Rattus norvegicus GN=Alb PE=1 SV=2 - [ALBU_RAT]	5.9286e+06	6.04525e+06	7.90416e+06	1.23938e+07	5.48385e+06	7.50594e+06	3.97319e+06	3.45846e+06	2.01343e+06	2.39144e+06	1.95494e+06	2.7705e+06	2.31337e+06	2.80655e+06	3.20181e+06	5.28397e+06	8.04951e+06	1.21935e+07	6.65283e+06	1.02757e+07	3.97411e+06	3.45846e+06	1.97786e+06	2.60559e+06	1.19405e+06	1.93135e+06	1.67999e+06	2.34921e+06	9	15	18	22	19	22	10	10	5	8	3	4	6	10
D4A994	4	3	11.4723	0.0211836	1.674	2.62168	Protein Emc1 OS=Rattus norvegicus GN=Emc1 PE=4 SV=1 - [D4A994_RAT]	396974	102929	42024.3	78908	92497.6	83070.7	99049.6	44096.4	39441.2	35215.8	65144	70967.4	23889.1	62803.1	214390	89966.9	42797.1	77632.5	112215	113725	99072.6	44096.4	38744.4	38369.3	39789.1	49472.3	17348.5	52569.2	2	0	0	1	1	0	1	0	0	0	0	0	0	1
D3ZTX4	3	3	7.94786	0.000590236	3.22897	2.60251	Uncharacterized protein OS=Rattus norvegicus PE=4 SV=2 - [D3ZTX4_RAT]	308525	284855	190177	491963	357306	252825	207386	146843	126874	135673	71741.1	48280.3	88928.3	185898	166623	248984	193674	484011	433472	346119	207435	146843	124633	147822	43818.5	33656.8	64580.6	155605	1	0	0	3	3	2	3	2	1	1	1	0	0	2
Q6IFW6	6	3	16.9894	0.00504233	2.29737	2.39489	Keratin, type I cytoskeletal 10 OS=Rattus norvegicus GN=Krt10 PE=2 SV=1 - [K1C10_RAT]	1.31421e+06	1.15791e+06	956328	1.93667e+06	953470	465023	1.01839e+06	528701	660934	357885	951842	358913	215084	184400	709754	1.01209e+06	973914	1.90536e+06	1.15672e+06	636622	1.01862e+06	528701	649258	389933	581373	250203	156196	154352	2	2	2	5	4	4	2	2	3	2	2	2	0	0
Q64230	9	7	19.8407	0.000146703	3.83356	2.27739	Meprin A subunit alpha OS=Rattus norvegicus GN=Mep1a PE=1 SV=2 - [MEP1A_RAT]	421807	461472	426785	607392	704396	685034	384936	255472	227756	266348	184486	141796	172815	372404	227802	403359	434634	597575	854550	937819	385025	255472	223732	290199	112682	98847.6	125500	311720	2	3	3	1	7	6	6	2	3	5	2	0	2	5
P28826	3	3	6.95615	0.000393832	3.40469	2.22541	Meprin A subunit beta OS=Rattus norvegicus GN=Mep1b PE=1 SV=3 - [MEP1B_RAT]	454703	466265	263030	540888	424593	422184	211457	186162	166354	202718	135434	134968	148907	276067	245568	407549	267867	532145	515102	577974	211506	186162	163416	220871	82721.5	94087.9	108137	231081	2	2	0	1	0	3	1	0	0	1	2	2	1	1
G3V8X5	3	3	6.8113	0.00262738	2.58048	2.17843	Protein Slc5a10 OS=Rattus norvegicus GN=Slc5a10 PE=3 SV=1 - [G3V8X5_RAT]	94911.9	81704.3	46140.1	89002.7	113923	105025	133839	51593.8	33915.6	45866.8	79984.5	21411.7	23339.8	48944.6	51258.3	71415.3	46988.6	87564	138208	143780	133870	51593.8	33316.4	49974.1	48853.5	14926.4	16949.6	40969	1	1	1	2	2	1	3	1	1	0	1	0	0	0
P01048	2	2	7.0104	0.000368272	3.43383	2.13425	T-kininogen 1 OS=Rattus norvegicus GN=Map1 PE=1 SV=2 - [KNT1_RAT]	268025	256232	223311	338898	154912	256813	292124	126266	90001.9	84392.6	86673.6	175536	186876	89103.6	144750	223964	227417	333420	187934	351579	292192	126266	88411.9	91949.8	52939.1	122368	135711	74583.9	0	2	1	2	3	2	2	1	1	1	1	2	2	1
Q64591	2	2	4.82321	0.00797584	2.09822	2.0927	2,4-dienoyl-CoA reductase, mitochondrial OS=Rattus norvegicus GN=Decr1 PE=1 SV=2 - [DECR_RAT]	70116.6	95382.7	76884.5	100817	57933.7	65865.7	27867.5	49446.7	24204.9	52924.4	18972.6	16779.5	44377.1	29768.8	37867.3	83371.2	78298.4	99187.9	70283.3	90170.8	27874	49446.7	23777.3	57663.7	11588.2	11697.2	32227.1	24917.9	0	0	2	0	1	1	0	0	0	0	0	0	0	0
B0BND0	3	3	6.65405	1.13741e-05	4.94408	1.96328	Ectonucleotide pyrophosphatase/phosphodiesterase family member 6 OS=Rattus norvegicus GN=Enpp6 PE=2 SV=1 - [ENPP6_RAT]	392100	259739	313509	323711	209951	232928	280896	152395	128651	162658	140293	120062	156652	164526	211758	227030	319274	318478	254706	318881	280961	152395	126378	177224	85689.3	83697.1	113762	137717	5	1	3	2	0	2	3	0	0	1	2	0	1	1
P20760	2	2	4.12733	0.00772799	2.11193	1.95699	Ig gamma-2A chain C region OS=Rattus norvegicus GN=Igg-2a PE=1 SV=1 - [IGG2A_RAT]	383509	238743	673768	700452	410868	406963	888543	337670	216029	196469	317375	338737	244346	241486	207119	208679	686159	689130	498451	557137	888750	337670	212213	214063	193849	236138	177446	202136	1	1	3	2	2	1	3	2	1	1	1	2	1	1
O08699	5	4	13.4755	3.56285e-05	4.4482	1.86894	15-hydroxyprostaglandin dehydrogenase [NAD(+)] OS=Rattus norvegicus GN=Hpgd PE=2 SV=2 - [PGDH_RAT]	1.39729e+06	1.06048e+06	842984	965939	1.04178e+06	914651	649851	507781	521150	459363	567088	475239	582080	564776	754622	926933	858486	950326	1.26385e+06	1.25217e+06	650002	507781	511943	500498	346370	331295	422712	472745	5	3	3	3	6	5	3	2	1	1	1	2	1	3
O89049	4	3	13.9656	0.000273995	3.56226	1.7555	Thioredoxin reductase 1, cytoplasmic OS=Rattus norvegicus GN=Txnrd1 PE=1 SV=5 - [TRXR1_RAT]	511850	724715	776727	618404	873039	839315	606487	482223	354939	485115	306570	304344	372011	514821	276431	633452	791011	608408	1.05914e+06	1.14903e+06	606628	482223	348668	528556	187249	212162	270158	430930	3	3	3	3	4	2	1	2	2	2	1	1	2	1
Q6IG02	3	2	6.36624	0.0288638	1.53965	1.7511	Keratin, type II cytoskeletal 2 epidermal OS=Rattus norvegicus GN=Krt2 PE=2 SV=1 - [K22E_RAT]	878034	350670	330141	648261	456117	262799	461063	268172	353175	246936	523299	240478	163438	138761	474193	306511	336212	637782	553346	359774	461170	268172	346935	269049	319624	167640	118690	116150	2	0	2	2	1	1	2	0	0	1	1	1	1	1
Q99376	3	3	5.7874	0.00489231	2.31049	1.72403	Transferrin receptor protein 1 (Fragment) OS=Rattus norvegicus GN=Tfrc PE=2 SV=1 - [TFR1_RAT]	282505	152645	109792	174966	149378	116424	146596	85249.9	85596.8	96496.1	139668	89035.3	58117.7	102615	152570	133423	111811	172138	181221	159385	146630	85249.9	84084.6	105137	85307.4	62067.6	42205.6	85893.4	1	1	3	1	1	0	0	0	0	0	0	0	0	0
Q99MA2	4	3	11.9409	0.00782318	2.10662	1.72325	Membrane-bound aminopeptidase P OS=Rattus norvegicus GN=Xpnpep2 PE=2 SV=1 - [Q99MA2_RAT]	992824	726011	565193	1.2179e+06	696764	700969	589106	506045	563340	442159	312603	215407	545566	600007	536187	634585	575587	1.19822e+06	845291	959635	589243	506045	553388	481754	190934	150163	396195	502234	1	2	3	5	4	5	3	3	4	3	1	1	1	3
F1LUA1	3	2	9.30945	0.00081288	3.08997	1.72173	Protein Eea1 (Fragment) OS=Rattus norvegicus GN=Eea1 PE=2 SV=1 - [F1LUA1_RAT]	631487	569719	381275	288207	459022	354112	430297	236189	245821	227392	336048	284387	215201	263675	341042	497974	388286	283548	556871	484784	430397	236189	241478	247754	205254	198250	156281	220708	0	0	0	0	0	0	0	2	0	0	0	0	0	0
Q63342	3	2	5.64051	0.00562863	2.2496	1.71935	Dimethylglycine dehydrogenase, mitochondrial OS=Rattus norvegicus GN=Dmgdh PE=1 SV=1 - [M2GD_RAT]	355746	205521	207268	236354	260085	160881	185554	161412	133328	143611	195206	114617	62588.1	126459	192125	179640	211080	232533	315527	220248	185597	161412	130972	156471	119229	79901	45452.1	105852	2	1	0	1	0	1	1	0	1	1	2	0	0	0
P15684	8	7	26.6553	0.00266811	2.5738	1.70897	Aminopeptidase N OS=Rattus norvegicus GN=Anpep PE=1 SV=2 - [AMPN_RAT]	5.19193e+06	3.44296e+06	5.33107e+06	8.4248e+06	7.1286e+06	4.89858e+06	6.20377e+06	3.56957e+06	3.55339e+06	2.58401e+06	4.7054e+06	2.55234e+06	2.87845e+06	3.9265e+06	2.80397e+06	3.00939e+06	5.42911e+06	8.28862e+06	8.64818e+06	6.7062e+06	6.20521e+06	3.56957e+06	3.49061e+06	2.8154e+06	2.87399e+06	1.77927e+06	2.09035e+06	3.28667e+06	4	5	8	10	10	6	7	6	5	4	4	3	4	6
P00406	7	5	22.5899	0.00992628	2.00321	1.7068	Cytochrome c oxidase subunit 2 OS=Rattus norvegicus GN=Mtco2 PE=2 SV=2 - [COX2_RAT]	1.23392e+07	1.51995e+07	5.64623e+06	7.26776e+06	8.67688e+06	1.00805e+07	1.09356e+07	4.58935e+06	4.66629e+06	6.31569e+06	5.96802e+06	9.41127e+06	3.49816e+06	6.64894e+06	6.66395e+06	1.32855e+07	5.75006e+06	7.15029e+06	1.05265e+07	1.38003e+07	1.09381e+07	4.58935e+06	4.58385e+06	6.88124e+06	3.64519e+06	6.56072e+06	2.54039e+06	5.56548e+06	11	12	11	9	10	10	10	9	9	10	10	14	6	10
Q4KLZ0	4	4	10.5433	0.00173099	2.76171	1.70575	Protein Vnn1 OS=Rattus norvegicus GN=Vnn1 PE=2 SV=1 - [Q4KLZ0_RAT]	1.85397e+06	1.36994e+06	1.3622e+06	1.90562e+06	1.2796e+06	802598	1.43808e+06	818773	811100	776263	1.22597e+06	740947	686671	809848	1.00126e+06	1.19742e+06	1.38725e+06	1.87481e+06	1.55237e+06	1.09876e+06	1.43842e+06	818773	796771	845776	748809	516524	498667	677882	3	1	2	3	2	1	1	1	1	2	1	1	1	2
D4A409	2	2	4.42769	0.0101214	1.99476	1.70326	Laminin, alpha 1 OS=Rattus norvegicus GN=Lama1 PE=2 SV=1 - [D4A409_RAT]	168206	143959	107082	182888	131184	83251.1	112192	79032.7	105278	72356.7	37306.1	55299	64006.8	132006	90841.9	125830	109051	179931	159148	113972	112218	79032.7	103418	78836.1	22786.1	38549.6	46482.3	110495	1	1	1	2	1	0	1	1	0	1	0	1	0	1
P14740	6	6	21.0937	0.0146365	1.83456	1.6933	Dipeptidyl peptidase 4 OS=Rattus norvegicus GN=Dpp4 PE=1 SV=2 - [DPP4_RAT]	1.29674e+07	1.21386e+07	8.73833e+06	1.92271e+07	1.18455e+07	1.13187e+07	9.79489e+06	9.21666e+06	1.0245e+07	7.41808e+06	3.98717e+06	2.97689e+06	6.5581e+06	1.04046e+07	7.00319e+06	1.061e+07	8.89903e+06	1.89163e+07	1.43706e+07	1.54954e+07	9.79716e+06	9.21666e+06	1.0064e+07	8.08236e+06	2.43531e+06	2.07523e+06	4.76255e+06	8.70912e+06	14	16	12	19	16	16	12	12	10	9	3	4	6	9
D3ZUX5	2	2	4.13845	0.00497839	2.30291	1.67518	Coiled-coil-helix-coiled-coil-helix domain containing 3 (Predicted), isoform CRA_a OS=Rattus norvegicus GN=Chchd3 PE=4 SV=1 - [D3ZUX5_RAT]	87432	66069.1	64049.7	42917.2	43906.4	38382.2	67353	31457.4	31610.3	28466.5	50797.1	45517.2	29525.2	27441.7	47218.7	57749.1	65227.5	42223.5	53265.8	52545.6	67368.6	31457.4	31051.8	31015.7	31026.2	31730.6	21441.5	22970	1	0	1	0	0	0	1	0	0	0	0	1	0	0
B4F7C9	4	4	7.23343	0.00114056	2.94288	1.67515	Protein Stt3a OS=Rattus norvegicus GN=Stt3a PE=2 SV=1 - [B4F7C9_RAT]	816498	598681	384587	623907	490212	470486	448066	360999	369636	357203	385666	269476	234614	310229	440960	523289	391660	613822	594709	644101	448170	360999	363106	389189	235560	187855	170379	259677	4	1	3	3	3	2	3	3	3	2	1	3	2	2
P18614	6	5	15.7357	4.51579e-05	4.34527	1.63775	Integrin alpha-1 OS=Rattus norvegicus GN=Itga1 PE=1 SV=1 - [ITA1_RAT]	630842	480035	410448	603356	573780	544258	488970	354658	373831	283857	385132	265201	289141	326725	340694	419585	417996	593603	696091	745095	489084	354658	367227	309276	235234	184875	209977	273485	4	2	5	4	4	3	4	3	2	1	3	1	2	3
Q5U302	4	2	9.45067	0.00683288	2.1654	1.63755	Catenin (Cadherin associated protein), alpha 1 OS=Rattus norvegicus GN=Ctnna1 PE=2 SV=1 - [Q5U302_RAT]	9.11318e+07	8.54596e+07	1.9077e+08	1.72124e+08	1.73605e+08	1.37099e+08	1.11631e+08	7.73726e+07	8.95776e+07	6.90021e+07	1.08459e+08	1.02566e+08	7.15542e+07	6.88225e+07	4.92168e+07	7.46978e+07	1.94278e+08	1.69341e+08	2.10612e+08	1.8769e+08	1.11656e+08	7.73726e+07	8.79951e+07	7.51811e+07	6.62451e+07	7.15002e+07	5.19633e+07	5.76077e+07	1	2	1	0	0	1	1	1	1	1	1	1	0	1
P20761	3	3	9.97608	0.00355333	2.44936	1.62886	Ig gamma-2B chain C region OS=Rattus norvegicus GN=Igh-1a PE=1 SV=1 - [IGG2B_RAT]	668002	688464	726480	983995	791982	1.00196e+06	954785	382280	369799	342332	389413	787458	647350	651772	360762	601766	739840	968090	960807	1.3717e+06	955007	382280	363265	372987	237849	548947	470111	545564	1	1	1	4	2	2	2	0	1	0	0	2	3	3
P27952	2	2	1.5245	0.00420413	2.37632	1.62812	40S ribosomal protein S2 OS=Rattus norvegicus GN=Rps2 PE=1 SV=1 - [RS2_RAT]	737628	827520	1.04304e+06	1.00679e+06	576925	718014	602717	489622	442211	419395	475917	796528	475803	286419	398365	723311	1.06222e+06	990513	699907	982969	602857	489622	434399	456951	290684	555270	345533	239746	0	0	0	0	1	0	0	0	0	0	0	1	0	0
P70627	3	3	6.23141	0.0212126	1.67341	1.62018	Glutamate carboxypeptidase 2 OS=Rattus norvegicus GN=Folh1 PE=2 SV=1 - [FOLH1_RAT]	143423	127602	101117	260960	219855	153969	129556	118655	120738	86744.6	75222	53949.4	85548.8	160594	77457.6	111533	102976	256742	266720	210785	129586	118655	118605	94512.5	45944.6	37608.8	62126.3	134425	0	0	0	0	2	1	0	0	0	0	0	0	0	0
D3ZQN7	4	4	15.0591	0.0166456	1.7787	1.58979	Protein Lamb1 OS=Rattus norvegicus GN=Lamb1 PE=2 SV=2 - [D3ZQN7_RAT]	357113	245613	283304	641451	357838	285359	235881	211421	255017	164208	206239	166663	198598	311615	192863	214683	288513	631083	434118	390659	235936	211421	250512	178912	125968	116183	144224	260837	0	0	0	3	3	1	1	1	1	1	0	0	0	1
Q641Y0	2	2	4.94229	0.00110559	2.9564	1.57774	Dolichyl-diphosphooligosaccharide--protein glycosyltransferase 48 kDa subunit OS=Rattus norvegicus GN=Ddost PE=2 SV=1 - [OST48_RAT]	269611	277134	236363	250144	260102	287146	208025	163572	198179	181283	90835.6	133370	167541	198820	145606	242235	240709	246101	315547	393106	208073	163572	194678	197517	55481.2	92974	121670	166422	1	4	1	1	1	2	3	2	2	3	2	2	2	2
P06685	13	10	49.3296	0.00014222	3.84704	1.57561	Sodium/potassium-transporting ATPase subunit alpha-1 OS=Rattus norvegicus GN=Atp1a1 PE=1 SV=1 - [AT1A1_RAT]	1.44315e+07	1.36502e+07	1.08869e+07	1.55412e+07	1.46968e+07	1.15575e+07	1.30888e+07	8.88715e+06	8.38569e+06	9.46897e+06	1.14426e+07	7.40554e+06	7.13161e+06	6.84459e+06	7.79389e+06	1.19312e+07	1.10871e+07	1.529e+07	1.78297e+07	1.58224e+07	1.30919e+07	8.88715e+06	8.23754e+06	1.03169e+07	6.98902e+06	5.16249e+06	5.17904e+06	5.72925e+06	12	11	13	19	19	15	12	12	14	12	9	10	11	11
D3ZCR2	2	2	3.45544	0.0136315	1.86546	1.57167	Protein Tm9sf3 OS=Rattus norvegicus GN=Tm9sf3 PE=2 SV=1 - [D3ZCR2_RAT]	276022	187592	112350	123318	133517	153206	137296	131583	111340	111972	130227	82484.8	73112.2	73999.3	149069	163969	114416	121325	161978	209740	137328	131583	109373	121999	79540.7	57501.2	53094.7	61940.9	0	0	1	0	1	2	0	1	0	1	1	0	1	1
Q561S0	2	2	5.44768	0.0214299	1.66898	1.56782	NADH dehydrogenase [ubiquinone] 1 alpha subcomplex subunit 10, mitochondrial OS=Rattus norvegicus GN=Ndufa10 PE=1 SV=1 - [NDUAA_RAT]	421509	365369	190273	211008	199838	273607	457379	183428	162622	171664	261903	209768	187628	174534	227641	319358	193772	207598	242437	374571	457485	183428	159749	187036	159967	146232	136257	146093	3	2	2	2	1	2	2	1	2	2	2	2	2	3
P07861	8	6	24.8692	0.00360997	2.4425	1.54567	Neprilysin OS=Rattus norvegicus GN=Mme PE=1 SV=2 - [NEP_RAT]	2.54878e+06	1.66155e+06	2.91051e+06	3.3828e+06	3.44227e+06	2.68995e+06	2.39309e+06	1.91601e+06	2.08322e+06	1.25151e+06	1.91482e+06	1.66311e+06	1.44892e+06	2.03353e+06	1.3765e+06	1.45231e+06	2.96404e+06	3.32812e+06	4.17605e+06	3.68257e+06	2.39365e+06	1.91601e+06	2.04642e+06	1.36358e+06	1.16955e+06	1.15937e+06	1.05222e+06	1.70216e+06	6	11	9	10	13	9	10	10	8	7	9	8	7	10
D4A1H0	3	3	8.94423	1.99959e-08	7.69906	1.5401	ATPase, H+ transporting, lysosomal V0 subunit A isoform 4 (Predicted) OS=Rattus norvegicus GN=Atp6v0a4 PE=4 SV=1 - [D4A1H0_RAT]	1.48638e+06	1.54617e+06	1.34465e+06	1.46061e+06	1.28739e+06	1.51988e+06	1.4706e+06	895431	940970	1.02989e+06	899526	882025	990756	929590	802738	1.35146e+06	1.36938e+06	1.437e+06	1.56182e+06	2.08073e+06	1.47094e+06	895431	924347	1.12211e+06	549419	614871	719496	778112	2	4	5	2	3	2	3	2	3	2	3	2	2	2
Q6IRK9	2	2	8.13652	0.0163011	1.78778	1.53429	Carboxypeptidase Q OS=Rattus norvegicus GN=Cpq PE=1 SV=1 - [CBPQ_RAT]	1.26732e+06	1.77862e+06	2.06093e+06	2.00715e+06	2.28948e+06	2.10431e+06	2.2291e+06	1.3235e+06	1.16254e+06	1.81287e+06	534457	1.129e+06	1.42226e+06	1.56866e+06	684431	1.55464e+06	2.09883e+06	1.97471e+06	2.77752e+06	2.88082e+06	2.22962e+06	1.3235e+06	1.142e+06	1.9752e+06	326440	787038	1.03286e+06	1.31304e+06	2	2	2	2	2	3	2	2	2	2	2	2	2	2
F8WFI0	4	3	10.2333	0.000358691	3.44528	1.52938	Taste receptor type 1 member 2 OS=Rattus norvegicus GN=Aldh4a1 PE=3 SV=2 - [F8WFI0_RAT]	2.84079e+06	2.16952e+06	2.3723e+06	2.73395e+06	2.03692e+06	2.54433e+06	1.8523e+06	1.51672e+06	1.51219e+06	1.57196e+06	1.57684e+06	2.06334e+06	1.40545e+06	1.17493e+06	1.5342e+06	1.89632e+06	2.41593e+06	2.68976e+06	2.47113e+06	3.48322e+06	1.85273e+06	1.51672e+06	1.48548e+06	1.71273e+06	963112	1.43838e+06	1.02065e+06	983469	3	3	3	2	3	2	2	3	2	4	1	1	2	2
Q63584	3	2	8.36575	0.00818762	2.08684	1.49686	Transmembrane emp24 domain-containing protein 10 OS=Rattus norvegicus GN=Tmed10 PE=1 SV=2 - [TMEDA_RAT]	990353	886009	693293	713426	709725	473277	556388	448914	404628	540757	634638	537385	331190	457826	534852	774435	706043	701895	861016	647922	556518	448914	397480	589181	387628	374618	240513	383222	2	2	1	0	2	2	1	2	2	1	1	1	1	2
Q6P7A7	10	10	29.0559	2.17848e-05	4.66185	1.49627	Dolichyl-diphosphooligosaccharide--protein glycosyltransferase subunit 1 OS=Rattus norvegicus GN=Rpn1 PE=2 SV=1 - [Q6P7A7_RAT]	3.96519e+06	3.77906e+06	2.89964e+06	2.91493e+06	2.97107e+06	3.41706e+06	3.1139e+06	2.05338e+06	2.42379e+06	2.41228e+06	2.08128e+06	1.91883e+06	2.1617e+06	2.36094e+06	2.14145e+06	3.30317e+06	2.95296e+06	2.86781e+06	3.6044e+06	4.67799e+06	3.11462e+06	2.05338e+06	2.38097e+06	2.6283e+06	1.27122e+06	1.33764e+06	1.56985e+06	1.97622e+06	7	8	7	10	10	12	9	8	4	7	6	3	4	6
Q32KJ6	2	2	5.17225	0.000482409	3.31658	1.49366	N-acetylgalactosamine-6-sulfatase OS=Rattus norvegicus GN=Galns PE=1 SV=1 - [GALNS_RAT]	124179	173561	198860	178159	200936	146543	143828	91124.6	101600	120232	122012	107213	106425	132069	67064.5	151704	202517	175279	243770	200618	143861	91124.6	99804.6	130999	74523.4	74739.7	77286.8	110548	2	2	1	0	0	1	0	1	1	1	2	0	1	1
P98158	15	13	42.0146	0.00658462	2.18147	1.48244	Low-density lipoprotein receptor-related protein 2 OS=Rattus norvegicus GN=Lrp2 PE=1 SV=1 - [LRP2_RAT]	6.51688e+06	5.84965e+06	4.82006e+06	9.39563e+06	7.79352e+06	6.21805e+06	4.73441e+06	4.52761e+06	5.01068e+06	4.54412e+06	3.52974e+06	3.24351e+06	4.29291e+06	5.42816e+06	3.51952e+06	5.113e+06	4.9087e+06	9.24376e+06	9.45485e+06	8.51257e+06	4.73551e+06	4.52761e+06	4.92215e+06	4.95103e+06	2.15592e+06	2.26109e+06	3.11755e+06	4.54363e+06	14	16	16	14	14	15	13	13	14	11	8	11	12	11
P35565	3	2	12.5425	0.00546241	2.26262	1.47024	Calnexin OS=Rattus norvegicus GN=Canx PE=1 SV=1 - [CALX_RAT]	984017	1.37146e+06	1.3807e+06	1.09582e+06	1.17749e+06	1.27206e+06	891153	954809	891137	938296	557707	498723	820383	897686	531430	1.19875e+06	1.40609e+06	1.0781e+06	1.42849e+06	1.74147e+06	891360	954809	875394	1.02232e+06	340640	347666	595769	751406	6	5	6	5	7	6	6	5	5	6	6	6	5	4
G3V728	2	2	3.87677	0.000347874	3.45858	1.46356	4-nitrophenylphosphatase domain and non-neuronal SNAP25-like protein homolog 1 (C. elegans), isoform CRA_b OS=Rattus norvegicus GN=Nipsnap1 PE=4 SV=1 - [G3V728_RAT]	500765	491443	396369	450310	444016	453285	375662	364148	321288	382096	268360	278861	227996	283467	270444	429556	403659	443031	538666	620552	375749	364148	315612	416312	163911	194398	165573	237276	1	1	2	1	1	1	2	1	1	1	0	1	0	0
G3V9N8	4	3	12.3545	4.76401e-07	6.32203	1.45915	AP-1 complex subunit beta-1 OS=Rattus norvegicus GN=Ap1b1 PE=4 SV=2 - [G3V9N8_RAT]	427955	503092	483719	466024	516154	485494	418954	319851	345452	326939	313467	347666	286318	322859	231122	439738	492614	458491	626181	664646	419052	319851	339349	356215	191462	242362	207927	270249	1	2	2	3	2	2	3	2	2	2	1	2	2	3
O70244	3	3	8.25193	0.0047216	2.32591	1.45078	Cubilin OS=Rattus norvegicus GN=Cubn PE=1 SV=2 - [CUBN_RAT]	643048	502795	342580	638612	489911	436649	375725	328665	334099	282202	338087	317681	341191	421853	347286	439478	348880	628289	594344	597777	375812	328665	328197	307473	206499	221459	247776	353111	2	2	2	2	2	2	2	1	0	2	1	0	2	2
Q5XI78	6	4	15.0766	0.000203485	3.69147	1.43523	2-oxoglutarate dehydrogenase, mitochondrial OS=Rattus norvegicus GN=Ogdh PE=1 SV=1 - [ODO1_RAT]	1.05139e+06	773027	861569	796652	863030	923248	1.07616e+06	602188	720195	592006	498108	665792	720673	621969	567818	675681	877413	783775	1.047e+06	1.26394e+06	1.07641e+06	602188	707471	645019	304238	464132	523360	520618	1	0	2	1	1	1	2	1	2	0	1	0	0	1
F1LRE1	3	3	7.07836	0.00590916	2.22847	1.4342	Glutathione reductase OS=Rattus norvegicus GN=Gsr PE=2 SV=2 - [F1LRE1_RAT]	1.02513e+06	651494	730370	643776	778086	575815	538051	496432	423974	574753	608864	439275	368410	534625	553633	569452	743801	633370	943948	788297	538176	496432	416484	626221	371886	306224	267543	447506	3	3	3	2	4	1	1	2	0	1	2	1	1	2
Q6UPR8	2	2	5.38197	0.0192492	1.71559	1.43245	Endoplasmic reticulum metallopeptidase 1 OS=Rattus norvegicus GN=Ermp1 PE=1 SV=1 - [ERMP1_RAT]	321077	206028	178186	156574	233609	199394	218765	167664	156779	159910	227945	117513	94057	132807	173402	180083	181463	154043	283407	272972	218816	167664	154009	174229	139226	81919.8	68305	111166	1	2	1	0	2	1	2	1	1	1	2	1	0	1
Q4KLL4	2	2	3.89157	0.0259934	1.58514	1.43167	Transmembrane 9 superfamily member 4 OS=Rattus norvegicus GN=Tm9sf4 PE=2 SV=1 - [TM9S4_RAT]	314702	228433	120849	172951	166597	171402	167419	136343	135685	151239	173530	123097	110013	107709	169959	199667	123071	170155	202109	234652	167458	136343	133288	164782	105990	85812.7	79892.7	90157.3	1	1	1	1	1	2	1	0	1	0	0	1	1	1
Q66HF1	4	4	8.78232	0.0135146	1.8692	1.41829	NADH-ubiquinone oxidoreductase 75 kDa subunit, mitochondrial OS=Rattus norvegicus GN=Ndufs1 PE=1 SV=1 - [NDUS1_RAT]	1.38237e+06	1.5262e+06	830031	931586	958624	918309	983518	766435	724407	805366	1.05152e+06	826536	555933	579466	746565	1.33401e+06	845295	916528	1.16297e+06	1.25718e+06	983747	766435	711609	877485	642256	576189	403723	485041	4	2	4	4	3	3	2	5	2	3	3	2	2	3
P53534	3	3	6.68229	0.000691004	3.16052	1.39773	Glycogen phosphorylase, brain form (Fragment) OS=Rattus norvegicus GN=Pygb PE=1 SV=3 - [PYGB_RAT]	163099	170425	187539	131818	126013	142940	135511	118382	103571	105559	104606	90503.9	133466	100384	88083.8	148964	190988	129687	152875	195686	135542	118382	101741	115012	63892.3	63091.4	96924.4	84026	1	1	2	1	2	2	1	1	1	1	1	0	1	1
Q9ESS6	3	3	8.79193	0.00916753	2.03775	1.39359	Basal cell adhesion molecule OS=Rattus norvegicus GN=Bcam PE=2 SV=1 - [BCAM_RAT]	471883	468054	495366	406863	501565	404035	428597	255724	307154	311894	511871	342666	193594	356368	254846	409112	504476	400286	608483	553129	428696	255724	301728	339823	312644	238877	140589	298297	0	3	2	1	2	1	1	1	0	0	0	1	0	2
D3ZFX4	2	2	4.16631	0.0362739	1.44041	1.39097	Phosphoglucomutase 3 (Predicted), isoform CRA_a OS=Rattus norvegicus GN=Pgm3 PE=3 SV=1 - [D3ZFX4_RAT]	2.87876e+06	2.82174e+06	4.6093e+06	5.38254e+06	4.98024e+06	3.67881e+06	3.1764e+06	2.45055e+06	2.87627e+06	2.16231e+06	4.01911e+06	3.71826e+06	2.36553e+06	2.1983e+06	1.55471e+06	2.4664e+06	4.69406e+06	5.29554e+06	6.04187e+06	5.03633e+06	3.17714e+06	2.45055e+06	2.82546e+06	2.35594e+06	2.45482e+06	2.59204e+06	1.71787e+06	1.84009e+06	1	2	1	1	1	1	1	1	1	1	1	0	1	1
Q5BJZ3	19	17	54.4368	0.00499026	2.30188	1.36565	Nicotinamide nucleotide transhydrogenase OS=Rattus norvegicus GN=Nnt PE=2 SV=1 - [Q5BJZ3_RAT]	1.84223e+07	1.36595e+07	1.13309e+07	1.63369e+07	1.68656e+07	1.4434e+07	1.6277e+07	1.14815e+07	1.02526e+07	1.18598e+07	1.54332e+07	1.10837e+07	8.66174e+06	9.81712e+06	9.94921e+06	1.19394e+07	1.15393e+07	1.60729e+07	2.04608e+07	1.97603e+07	1.62807e+07	1.14815e+07	1.00714e+07	1.29218e+07	9.42642e+06	7.72657e+06	6.29023e+06	8.2174e+06	21	21	21	27	30	20	24	24	23	19	23	20	14	19
P12346	7	7	24.3693	0.00734862	2.13379	1.36339	Serotransferrin OS=Rattus norvegicus GN=Tf PE=1 SV=3 - [TRFE_RAT]	5.36751e+06	6.35934e+06	5.64031e+06	6.7094e+06	3.90048e+06	5.2073e+06	5.73431e+06	4.54877e+06	3.15283e+06	3.75005e+06	3.6155e+06	5.62091e+06	4.18634e+06	3.67117e+06	2.89879e+06	5.55851e+06	5.74404e+06	6.60095e+06	4.73193e+06	7.12885e+06	5.73564e+06	4.54877e+06	3.09713e+06	4.08586e+06	2.2083e+06	3.91841e+06	3.04016e+06	3.07295e+06	8	13	11	10	8	10	11	8	8	8	7	10	12	10
P18421	2	2	4.40747	0.0284199	1.54638	1.36229	Proteasome subunit beta type-1 OS=Rattus norvegicus GN=Psmb1 PE=1 SV=3 - [PSB1_RAT]	426181	302348	260496	432687	282461	211705	227466	207096	248328	212868	251184	210019	209403	234437	230164	264273	265287	425693	342673	289826	227519	207096	243941	231930	153420	146407	152071	196235	1	1	1	1	1	1	1	1	1	1	0	0	1	1
O89035	2	2	5.17147	0.0321327	1.49305	1.36187	Mitochondrial dicarboxylate carrier OS=Rattus norvegicus GN=Slc25a10 PE=2 SV=1 - [O89035_RAT]	918848	701378	563348	680399	501486	436683	601156	544003	582427	490303	505231	445512	333739	332051	496235	613054	573708	669401	608387	597824	601296	544003	572138	534208	308588	310572	242364	277942	3	3	4	3	3	3	4	3	3	3	2	2	1	2
P07314	4	3	13.3986	0.00344198	2.46319	1.35889	Gamma-glutamyltranspeptidase 1 OS=Rattus norvegicus GN=Ggt1 PE=1 SV=4 - [GGT1_RAT]	1.1842e+07	1.00803e+07	7.39413e+06	9.23712e+06	8.58999e+06	8.12636e+06	9.2796e+06	4.83685e+06	7.17397e+06	8.06364e+06	7.23399e+06	6.1961e+06	6.89747e+06	7.0996e+06	6.39539e+06	8.81087e+06	7.53011e+06	9.08781e+06	1.04211e+07	1.11251e+07	9.28176e+06	4.83685e+06	7.04723e+06	8.78573e+06	4.41843e+06	4.31938e+06	5.00901e+06	5.94271e+06	7	6	6	6	7	7	6	4	6	5	7	6	6	6
D3ZKG1	3	3	6.59876	0.00119531	2.92252	1.35848	Protein Mut OS=Rattus norvegicus GN=Mut PE=4 SV=1 - [D3ZKG1_RAT]	451483	414679	377604	282480	461083	387782	384290	265655	281757	312720	283336	343319	263457	280999	243829	362459	384548	277914	559370	530878	384379	265655	276779	340723	173058	239332	191325	235210	1	1	2	1	1	2	1	1	1	2	1	2	2	1
P50137	3	3	10.0195	0.0096227	2.0167	1.3577	Transketolase OS=Rattus norvegicus GN=Tkt PE=1 SV=1 - [TKT_RAT]	4.06569e+06	3.93863e+06	3.1679e+06	2.56649e+06	3.27806e+06	2.58504e+06	2.73517e+06	2.53159e+06	2.48061e+06	2.41871e+06	2.94254e+06	2.43966e+06	1.80808e+06	1.83081e+06	2.19572e+06	3.44264e+06	3.22615e+06	2.52501e+06	3.97683e+06	3.53894e+06	2.7358e+06	2.53159e+06	2.43679e+06	2.6353e+06	1.79727e+06	1.70072e+06	1.31304e+06	1.53248e+06	4	4	3	3	4	3	3	4	4	4	4	3	3	2
P50123	5	4	14.7632	0.0247514	1.6064	1.34916	Glutamyl aminopeptidase OS=Rattus norvegicus GN=Enpep PE=1 SV=2 - [AMPE_RAT]	787333	597102	394796	561333	567039	474405	611661	426206	434221	465008	603324	391937	338027	301394	425209	521910	402056	552260	687914	649465	611803	426206	426550	506649	368502	273224	245478	252281	2	2	1	2	2	0	1	1	2	4	3	1	1	1
B0BNE6	2	2	4.65387	0.00339796	2.46878	1.34799	NADH dehydrogenase (Ubiquinone) Fe-S protein 8 (Predicted), isoform CRA_a OS=Rattus norvegicus GN=Ndufs8 PE=2 SV=1 - [B0BNE6_RAT]	1.06839e+06	989626	887871	1.02184e+06	1.021e+06	761853	765316	649433	640278	703875	819501	834339	507413	678936	576998	865004	904199	1.00532e+06	1.23865e+06	1.04298e+06	765494	649433	628967	766906	500540	581628	368488	568302	3	6	4	6	4	3	4	4	4	4	5	4	1	4
F1M0Q9	2	2	7.59687	0.000735163	3.13362	1.34304	Protein Pm20d1 (Fragment) OS=Rattus norvegicus GN=Pm20d1 PE=4 SV=2 - [F1M0Q9_RAT]	227692	246593	248725	234774	260892	237732	170904	186769	159222	154707	199516	157934	167450	186068	122968	215540	253299	230979	316506	325458	170943	186769	156410	168560	121862	110098	121604	155748	1	1	1	1	1	2	1	1	1	2	1	0	0	0
F1LZW6	7	6	16.438	0.00095412	3.0204	1.33415	Protein Slc25a13 (Fragment) OS=Rattus norvegicus GN=Slc25a13 PE=3 SV=1 - [F1LZW6_RAT]	1.23009e+06	1.19266e+06	853079	1.23588e+06	1.1859e+06	1.04606e+06	921502	842802	892937	911231	806435	721977	760697	809279	664324	1.04247e+06	868767	1.2159e+06	1.43869e+06	1.43207e+06	921716	842802	877162	992830	492560	503299	552425	677405	2	4	3	3	5	4	3	5	2	3	3	2	1	2
Q641Y2	4	3	10.2206	0.0116481	1.93374	1.32158	NADH dehydrogenase [ubiquinone] iron-sulfur protein 2, mitochondrial OS=Rattus norvegicus GN=Ndufs2 PE=1 SV=1 - [NDUS2_RAT]	1.54766e+06	1.69028e+06	896214	1.13672e+06	1.19322e+06	1.32374e+06	1.27477e+06	900866	1.1605e+06	1.06146e+06	1.04486e+06	845803	899062	944839	835834	1.47742e+06	912695	1.11835e+06	1.44757e+06	1.81222e+06	1.27507e+06	900866	1.14e+06	1.15651e+06	638188	589620	652907	790876	3	3	4	3	4	4	3	3	3	3	4	4	4	3
D3ZEV8	7	5	22.8643	0.0201102	1.69658	1.31614	Protein Susd2 OS=Rattus norvegicus GN=Susd2 PE=4 SV=1 - [D3ZEV8_RAT]	1.34075e+06	1.62127e+06	1.52882e+06	1.49728e+06	2.69657e+06	1.79262e+06	2.09866e+06	1.50205e+06	1.38558e+06	1.29731e+06	1.35281e+06	1.2114e+06	1.36195e+06	1.44408e+06	724088	1.4171e+06	1.55694e+06	1.47308e+06	3.27139e+06	2.45411e+06	2.09915e+06	1.50205e+06	1.3611e+06	1.41349e+06	826280	844482	989059	1.20876e+06	2	6	6	5	9	8	7	6	5	4	4	4	5	4
P50399	4	3	14.0089	0.0015425	2.81178	1.30629	Rab GDP dissociation inhibitor beta OS=Rattus norvegicus GN=Gdi2 PE=1 SV=2 - [GDIB_RAT]	773180	1.0029e+06	825190	898869	915503	887822	1.00469e+06	663379	682275	825139	556250	582435	713589	805984	417565	876602	840365	884340	1.11066e+06	1.21544e+06	1.00492e+06	663379	670221	899029	339750	406023	518215	674647	2	4	2	2	5	3	4	3	2	4	2	3	3	2
P25235	4	4	15.4611	0.000226144	3.64562	1.29666	Dolichyl-diphosphooligosaccharide--protein glycosyltransferase subunit 2 OS=Rattus norvegicus GN=Rpn2 PE=2 SV=2 - [RPN2_RAT]	2.55288e+06	3.29216e+06	2.27614e+06	2.58533e+06	2.4744e+06	2.96884e+06	2.7957e+06	2.04837e+06	2.04243e+06	2.19811e+06	2.1423e+06	2.04795e+06	2.16404e+06	1.96779e+06	1.37871e+06	2.87758e+06	2.31799e+06	2.54354e+06	3.00186e+06	4.06437e+06	2.79634e+06	2.04837e+06	2.00635e+06	2.39495e+06	1.30849e+06	1.42765e+06	1.57154e+06	1.64714e+06	4	5	3	4	5	6	5	5	4	5	4	5	2	4
P11507	3	3	8.93434	4.8391e-05	4.31524	1.2912	Sarcoplasmic/endoplasmic reticulum calcium ATPase 2 OS=Rattus norvegicus GN=Atp2a2 PE=1 SV=1 - [AT2A2_RAT]	744470	881585	1.01116e+06	863168	888508	850326	905826	658927	720737	654038	719491	612242	705276	688476	402060	770568	1.02976e+06	849216	1.07791e+06	1.16411e+06	906037	658927	708004	712606	439455	426802	512178	576288	2	6	1	2	4	5	6	7	7	5	7	5	5	6
D3ZG43	3	2	12.4923	0.00658189	2.18165	1.27994	NADH dehydrogenase (Ubiquinone) Fe-S protein 3 (Predicted), isoform CRA_c OS=Rattus norvegicus GN=Ndufs3 PE=3 SV=1 - [D3ZG43_RAT]	3.69426e+06	3.56473e+06	2.61035e+06	2.67737e+06	2.65933e+06	2.74388e+06	3.25458e+06	2.20213e+06	2.82532e+06	2.42515e+06	2.72688e+06	2.27704e+06	2.05476e+06	2.05552e+06	1.99513e+06	3.11583e+06	2.65835e+06	2.6341e+06	3.22622e+06	3.75639e+06	3.25533e+06	2.20213e+06	2.77541e+06	2.64232e+06	1.66554e+06	1.58735e+06	1.49219e+06	1.72057e+06	3	4	2	4	3	3	3	3	3	2	3	2	1	2
P18484	3	2	6.84097	0.000381609	3.41838	1.26292	AP-2 complex subunit alpha-2 OS=Rattus norvegicus GN=Ap2a2 PE=1 SV=3 - [AP2A2_RAT]	265432	268053	276174	324988	266404	285751	229841	209050	196284	245002	210409	224154	209098	223629	143350	234297	281253	319735	323193	391197	229894	209050	192816	266942	128515	156261	151849	187189	2	1	1	1	1	1	1	0	1	1	0	1	1	0
O55096	3	2	10.2024	0.0118193	1.92741	1.24312	Dipeptidyl peptidase 3 OS=Rattus norvegicus GN=Dpp3 PE=1 SV=2 - [DPP3_RAT]	319308	286973	272891	201801	261939	301701	274384	228991	208998	260778	188828	190310	217844	247946	172446	250835	277909	198539	317776	413031	274447	228991	205306	284130	115334	132668	158200	207543	1	1	1	0	2	0	1	2	2	1	2	1	2	1
D4A9W3	2	2	6.7756	0.0265091	1.5766	1.19613	Protein RGD1311756 OS=Rattus norvegicus GN=RGD1311756 PE=4 SV=1 - [D4A9W3_RAT]	741972	973252	1.12158e+06	761937	989931	942395	850590	653553	791798	694417	707345	782869	837776	867512	400711	850691	1.14221e+06	749621	1.20095e+06	1.29015e+06	850787	653553	777810	756600	432037	545748	608401	726149	0	0	0	0	1	1	0	0	0	1	0	1	1	1
C0JPT7	12	9	32.5248	0.0379268	1.42105	1.19232	Filamin alpha OS=Rattus norvegicus GN=Flna PE=2 SV=1 - [C0JPT7_RAT]	2.24374e+06	1.66715e+06	1.75728e+06	1.97289e+06	1.93591e+06	1.39517e+06	1.57138e+06	1.55147e+06	1.6499e+06	1.33562e+06	1.78382e+06	1.4828e+06	1.38325e+06	1.3334e+06	1.21176e+06	1.4572e+06	1.7896e+06	1.941e+06	2.34859e+06	1.91001e+06	1.57174e+06	1.55147e+06	1.62075e+06	1.45522e+06	1.08953e+06	1.03368e+06	1.00453e+06	1.11612e+06	5	6	9	6	7	7	7	8	7	6	7	5	4	5
Q641X3	4	4	7.72971	0.00694809	2.15813	1.17829	Beta-hexosaminidase subunit alpha OS=Rattus norvegicus GN=Hexa PE=2 SV=1 - [HEXA_RAT]	475157	396705	389970	377905	419422	465400	422374	358647	313643	385813	327423	384853	323477	407165	256614	346748	397142	371797	508829	637137	422472	358647	308102	420362	199986	268286	234912	340817	2	2	4	1	3	4	3	3	2	3	4	3	0	4
Q6P6R2	6	6	27.0238	0.0159238	1.79795	1.15215	Dihydrolipoyl dehydrogenase, mitochondrial OS=Rattus norvegicus GN=Dld PE=1 SV=1 - [DLDH_RAT]	1.13316e+07	1.00022e+07	1.2215e+07	1.03303e+07	1.07825e+07	1.04803e+07	9.1832e+06	8.84077e+06	8.57039e+06	9.55741e+06	9.3991e+06	8.19436e+06	8.84613e+06	1.1102e+07	6.11978e+06	8.74267e+06	1.24397e+07	1.01633e+07	1.3081e+07	1.43476e+07	9.18533e+06	8.84077e+06	8.41898e+06	1.04133e+07	5.74085e+06	5.71239e+06	6.42414e+06	9.29295e+06	13	15	20	14	14	15	15	13	14	14	12	14	12	14
O55012	3	3	8.35454	0.00235714	2.62762	1.16552	Phosphatidylinositol-binding clathrin assembly protein OS=Rattus norvegicus GN=Picalm PE=1 SV=1 - [PICA_RAT]	631849	657956	644476	539106	653657	593364	647375	643597	740732	683048	713567	748246	741327	820232	341238	575100	656328	530392	792995	812322	647526	643597	727645	744214	435837	521612	538359	686573	2	2	2	2	2	2	2	3	4	3	2	2	2	4
O88600	7	5	23.2415	0.0379307	1.42101	1.17508	Heat shock 70 kDa protein 4 OS=Rattus norvegicus GN=Hspa4 PE=1 SV=1 - [HSP74_RAT]	1.75677e+06	1.38723e+06	1.52201e+06	1.20501e+06	1.46021e+06	1.35492e+06	1.7031e+06	1.52577e+06	1.67455e+06	1.6881e+06	2.18682e+06	1.64101e+06	1.92942e+06	1.56256e+06	948766	1.21254e+06	1.55e+06	1.18553e+06	1.77148e+06	1.8549e+06	1.7035e+06	1.52577e+06	1.64497e+06	1.83926e+06	1.33568e+06	1.14397e+06	1.40116e+06	1.30794e+06	3	2	4	2	3	3	3	2	5	4	4	5	4	3
Q64573	6	6	15.9836	0.0309379	1.50951	1.17997	Liver carboxylesterase 4 OS=Rattus norvegicus PE=2 SV=2 - [EST4_RAT]	3.06949e+06	2.86623e+06	2.59382e+06	1.95666e+06	2.65924e+06	2.89897e+06	3.01184e+06	2.72214e+06	3.14684e+06	3.25647e+06	3.52043e+06	3.63969e+06	3.28923e+06	2.91098e+06	1.65771e+06	2.50529e+06	2.64152e+06	1.92503e+06	3.2261e+06	3.96871e+06	3.01254e+06	2.72214e+06	3.09124e+06	3.54808e+06	2.15023e+06	2.53727e+06	2.38867e+06	2.43663e+06	6	5	7	4	5	6	5	5	7	8	5	6	4	7
P28037	11	8	30.7327	0.0199453	1.70016	1.18363	Cytosolic 10-formyltetrahydrofolate dehydrogenase OS=Rattus norvegicus GN=Aldh1l1 PE=1 SV=3 - [AL1L1_RAT]	3.29836e+06	2.99432e+06	2.20796e+06	2.88298e+06	3.18049e+06	2.91252e+06	2.17742e+06	3.19099e+06	3.11746e+06	3.56128e+06	3.34172e+06	3.12895e+06	3.41732e+06	3.50539e+06	1.78132e+06	2.61725e+06	2.24857e+06	2.83638e+06	3.85847e+06	3.98727e+06	2.17792e+06	3.19099e+06	3.06238e+06	3.88018e+06	2.04108e+06	2.18123e+06	2.48169e+06	2.93418e+06	6	7	7	6	6	6	7	7	6	6	9	7	6	6
D4A133	9	8	27.4412	0.0188088	1.72564	1.19006	Protein Atp6v1a OS=Rattus norvegicus GN=Atp6v1a PE=3 SV=1 - [D4A133_RAT]	4.27909e+06	4.66714e+06	3.79873e+06	3.82957e+06	3.71188e+06	3.85195e+06	4.81698e+06	3.77022e+06	4.82963e+06	4.5936e+06	5.28214e+06	5.25728e+06	5.43902e+06	5.28682e+06	2.31097e+06	4.07941e+06	3.86859e+06	3.76767e+06	4.50313e+06	5.27336e+06	4.8181e+06	3.77022e+06	4.74431e+06	5.00495e+06	3.22626e+06	3.66492e+06	3.94987e+06	4.42532e+06	7	10	10	9	12	10	11	10	12	11	8	10	12	14
O70351	3	3	14.8325	0.0290138	1.5374	1.19481	3-hydroxyacyl-CoA dehydrogenase type-2 OS=Rattus norvegicus GN=Hsd17b10 PE=1 SV=3 - [HCD2_RAT]	1.75419e+06	1.25805e+06	1.65432e+06	1.69453e+06	1.64926e+06	1.93401e+06	2.11077e+06	1.98589e+06	1.82808e+06	1.91812e+06	1.95191e+06	2.56332e+06	2.01565e+06	2.1406e+06	947371	1.09963e+06	1.68475e+06	1.66714e+06	2.00083e+06	2.64768e+06	2.11126e+06	1.98589e+06	1.79578e+06	2.08989e+06	1.1922e+06	1.78692e+06	1.46379e+06	1.79178e+06	3	3	4	5	5	5	5	5	5	4	4	4	4	3
P62243	3	2	10.8247	0.00189601	2.72216	1.19562	40S ribosomal protein S8 OS=Rattus norvegicus GN=Rps8 PE=1 SV=2 - [RS8_RAT]	2.81168e+06	2.56257e+06	2.89152e+06	2.55466e+06	2.82017e+06	2.80682e+06	2.89075e+06	3.2521e+06	3.90319e+06	3.19166e+06	3.02772e+06	2.84868e+06	3.31334e+06	3.58436e+06	1.51848e+06	2.23987e+06	2.94469e+06	2.51337e+06	3.42133e+06	3.84257e+06	2.89142e+06	3.2521e+06	3.83424e+06	3.47746e+06	1.84929e+06	1.98585e+06	2.40618e+06	3.00028e+06	2	4	4	4	4	4	4	4	4	4	4	4	4	4
D3ZGU2	3	3	7.13352	0.00896504	2.04745	1.20143	Protein Acss3 OS=Rattus norvegicus GN=Acss3 PE=4 SV=1 - [D3ZGU2_RAT]	1.29123e+06	1.07933e+06	988298	1.15842e+06	875983	981550	1.03588e+06	1.0598e+06	1.23998e+06	1.30688e+06	1.25417e+06	1.28011e+06	1.47058e+06	1.29194e+06	697346	943411	1.00647e+06	1.1397e+06	1.06271e+06	1.34375e+06	1.03612e+06	1.0598e+06	1.21807e+06	1.42391e+06	766028	892379	1.06795e+06	1.08142e+06	1	1	0	0	0	1	1	1	2	1	0	0	1	1
Q6I7R3	2	2	7.07208	1.32643e-05	4.87732	1.21556	Isochorismatase domain-containing protein 1 OS=Rattus norvegicus GN=Isoc1 PE=2 SV=1 - [ISOC1_RAT]	936443	988138	996115	940533	983121	931820	994966	1.08717e+06	1.25889e+06	1.09687e+06	1.16358e+06	1.16353e+06	1.16084e+06	1.29985e+06	505737	863703	1.01443e+06	925330	1.19269e+06	1.27567e+06	995197	1.08717e+06	1.23665e+06	1.19509e+06	710699	811115	843010	1.08804e+06	3	3	4	2	3	3	4	4	4	2	4	3	3	4
G3V8A5	2	2	5.72766	0.00050962	3.29275	1.21674	Protein Vps35 OS=Rattus norvegicus GN=Vps35 PE=4 SV=1 - [G3V8A5_RAT]	510159	538794	548273	482518	607694	557194	597093	653033	693167	653560	718158	735687	603406	617358	275517	470944	558356	474719	737234	762805	597232	653033	680921	712085	438642	512857	438199	516758	2	1	1	1	2	2	2	2	2	2	2	2	2	2
P35435	4	2	10.4963	0.0292131	1.53442	1.21879	ATP synthase subunit gamma, mitochondrial OS=Rattus norvegicus GN=Atp5c1 PE=1 SV=2 - [ATPG_RAT]	4.55754e+06	3.4364e+06	2.65873e+06	2.51875e+06	2.47213e+06	3.13198e+06	2.89926e+06	3.59079e+06	3.81202e+06	3.68896e+06	3.93522e+06	3.8791e+06	4.25466e+06	3.25626e+06	2.46135e+06	3.00366e+06	2.70762e+06	2.47804e+06	2.99911e+06	4.28772e+06	2.89993e+06	3.59079e+06	3.74467e+06	4.0193e+06	2.40358e+06	2.70417e+06	3.08977e+06	2.72565e+06	4	4	4	4	4	4	4	4	4	5	5	5	5	3
G3V6H5	2	2	9.71899	0.00136416	2.86513	1.22439	Mitochondrial 2-oxoglutarate/malate carrier protein OS=Rattus norvegicus GN=Slc25a11 PE=3 SV=1 - [G3V6H5_RAT]	2.13324e+06	1.80123e+06	2.00552e+06	1.96699e+06	1.74413e+06	1.7138e+06	2.1102e+06	2.16954e+06	2.58662e+06	2.32461e+06	2.37554e+06	2.40525e+06	2.01755e+06	2.61964e+06	1.15208e+06	1.5744e+06	2.0424e+06	1.93519e+06	2.11592e+06	2.34621e+06	2.11069e+06	2.16954e+06	2.54092e+06	2.53278e+06	1.45095e+06	1.67673e+06	1.46516e+06	2.19277e+06	3	2	1	2	2	1	3	4	3	3	2	3	4	3
Q64057	5	5	15.6885	0.00153203	2.81473	1.22808	Alpha-aminoadipic semialdehyde dehydrogenase OS=Rattus norvegicus GN=Aldh7a1 PE=1 SV=2 - [AL7A1_RAT]	3.53483e+06	3.11924e+06	2.76136e+06	2.62342e+06	2.54783e+06	2.78741e+06	3.12758e+06	3.11033e+06	3.55248e+06	3.6211e+06	3.58449e+06	3.87171e+06	3.79359e+06	3.64396e+06	1.90903e+06	2.72644e+06	2.81214e+06	2.58101e+06	3.09094e+06	3.81599e+06	3.12831e+06	3.11033e+06	3.48972e+06	3.94537e+06	2.18936e+06	2.69902e+06	2.75494e+06	3.05017e+06	2	4	4	3	7	5	5	4	6	8	6	7	5	4
P35427	2	2	4.59782	0.00404025	2.39359	1.22881	60S ribosomal protein L13a OS=Rattus norvegicus GN=Rpl13a PE=1 SV=2 - [RL13A_RAT]	1.96501e+06	1.86311e+06	1.66786e+06	1.53315e+06	1.60137e+06	1.57617e+06	1.63931e+06	1.78541e+06	2.1765e+06	1.87964e+06	1.95516e+06	2.02469e+06	2.15427e+06	2.58081e+06	1.06123e+06	1.62849e+06	1.69853e+06	1.50837e+06	1.94273e+06	2.15779e+06	1.63969e+06	1.78541e+06	2.13805e+06	2.04796e+06	1.19419e+06	1.41144e+06	1.56445e+06	2.16026e+06	1	1	2	2	2	2	3	2	2	3	2	2	2	2
P27139	3	3	8.55544	0.00489586	2.31017	1.22975	Carbonic anhydrase 2 OS=Rattus norvegicus GN=Ca2 PE=1 SV=2 - [CAH2_RAT]	535134	437977	588639	535166	493537	533753	540845	564861	722597	576725	650961	693872	549557	748527	289006	382823	599463	526515	598743	730713	540970	564861	709831	628369	397599	483707	399093	626553	2	1	1	1	3	1	2	1	1	1	2	1	1	1
P50878	2	2	6.43304	0.00200515	2.69785	1.23266	60S ribosomal protein L4 OS=Rattus norvegicus GN=Rpl4 PE=1 SV=3 - [RL4_RAT]	2.09775e+06	1.88502e+06	1.69528e+06	1.40631e+06	1.56429e+06	1.59774e+06	1.94162e+06	1.9883e+06	2.22837e+06	2.11277e+06	2.24544e+06	2.18226e+06	2.1659e+06	2.10063e+06	1.13292e+06	1.64764e+06	1.72646e+06	1.38357e+06	1.89774e+06	2.18733e+06	1.94207e+06	1.9883e+06	2.189e+06	2.30197e+06	1.37149e+06	1.52128e+06	1.57289e+06	1.75833e+06	2	3	2	2	2	4	3	4	4	3	3	2	3	3
P68255	5	2	17.4809	0.00762617	2.11769	1.23277	14-3-3 protein theta OS=Rattus norvegicus GN=Ywhaq PE=1 SV=1 - [1433T_RAT]	2.95128e+06	1.9197e+06	2.42951e+06	2.07611e+06	2.24737e+06	2.49647e+06	2.51449e+06	2.48412e+06	3.11198e+06	2.64996e+06	3.19797e+06	3.0122e+06	2.7559e+06	3.29495e+06	1.59387e+06	1.67796e+06	2.47419e+06	2.04255e+06	2.72644e+06	3.41769e+06	2.51507e+06	2.48412e+06	3.057e+06	2.88726e+06	1.95328e+06	2.09984e+06	2.00136e+06	2.75803e+06	3	3	3	3	3	3	3	3	3	3	3	3	3	3
Q4FZT9	4	4	11.53	0.00781444	2.1071	1.23342	26S proteasome non-ATPase regulatory subunit 2 OS=Rattus norvegicus GN=Psmd2 PE=2 SV=1 - [PSMD2_RAT]	341290	364094	338983	293558	347120	344416	345247	370024	414435	396111	365350	359445	520460	503181	184318	318244	345217	288813	421114	471510	345327	370024	407114	431583	223151	250574	377963	421186	2	2	2	2	3	1	2	2	1	2	1	1	1	1
P07632	2	2	9.93372	0.00178186	2.74913	1.23342	Superoxide dismutase [Cu-Zn] OS=Rattus norvegicus GN=Sod1 PE=1 SV=2 - [SODC_RAT]	1.20468e+07	1.1937e+07	9.34474e+06	9.29532e+06	9.88711e+06	9.87839e+06	1.08065e+07	1.21915e+07	1.20351e+07	1.34024e+07	1.54261e+07	1.26306e+07	1.23736e+07	1.22217e+07	6.50601e+06	1.04337e+07	9.51659e+06	9.14507e+06	1.19947e+07	1.35236e+07	1.0809e+07	1.21915e+07	1.18224e+07	1.46026e+07	9.42207e+06	8.80493e+06	8.98585e+06	1.02301e+07	7	8	8	7	9	9	9	10	10	9	10	7	9	9
P85972	10	7	32.3535	0.0332421	1.47831	1.23405	Vinculin OS=Rattus norvegicus GN=Vcl PE=1 SV=1 - [VINC_RAT]	3.03477e+06	3.18743e+06	2.41749e+06	2.06912e+06	2.29825e+06	2.16882e+06	2.7752e+06	2.58325e+06	2.70241e+06	2.88997e+06	4.08347e+06	3.53453e+06	3.30869e+06	3.05027e+06	1.63897e+06	2.78604e+06	2.46195e+06	2.03567e+06	2.78816e+06	2.96913e+06	2.77585e+06	2.58325e+06	2.65466e+06	3.14876e+06	2.49413e+06	2.46396e+06	2.4028e+06	2.55322e+06	8	8	8	5	10	8	9	8	9	9	10	9	8	8
Q63716	4	3	13.537	0.0181097	1.74209	1.2406	Peroxiredoxin-1 OS=Rattus norvegicus GN=Prdx1 PE=1 SV=1 - [PRDX1_RAT]	7.6966e+06	6.08275e+06	7.01604e+06	7.13786e+06	5.78753e+06	4.34405e+06	6.23164e+06	8.41185e+06	7.62044e+06	7.6094e+06	9.0355e+06	8.56105e+06	6.74175e+06	6.97404e+06	4.15664e+06	5.31676e+06	7.14507e+06	7.02248e+06	7.02125e+06	5.94705e+06	6.23309e+06	8.41185e+06	7.48581e+06	8.29081e+06	5.51877e+06	5.96801e+06	4.89592e+06	5.83761e+06	5	4	4	4	4	3	3	5	5	7	5	3	3	6
Q6Q0N1	7	7	24.362	0.00346567	2.46021	1.24098	Cytosolic non-specific dipeptidase OS=Rattus norvegicus GN=Cndp2 PE=1 SV=1 - [CNDP2_RAT]	8.0595e+06	7.48416e+06	5.8502e+06	5.97579e+06	5.59092e+06	6.02053e+06	6.44838e+06	7.07781e+06	8.82587e+06	7.94983e+06	8.5387e+06	7.23181e+06	8.24525e+06	8.50763e+06	4.35263e+06	6.54169e+06	5.95778e+06	5.8792e+06	6.78272e+06	8.24216e+06	6.44987e+06	7.07781e+06	8.66994e+06	8.66172e+06	5.21532e+06	5.04139e+06	5.98777e+06	7.12129e+06	9	9	9	10	9	8	9	11	9	9	9	11	9	10
P06761	10	7	30.7594	0.00136931	2.8635	1.2418	78 kDa glucose-regulated protein OS=Rattus norvegicus GN=Hspa5 PE=1 SV=1 - [GRP78_RAT]	4.41998e+06	5.34604e+06	5.31914e+06	4.5146e+06	5.4721e+06	5.72937e+06	5.68691e+06	6.03665e+06	7.16999e+06	6.70001e+06	7.23348e+06	5.81251e+06	5.91327e+06	6.44498e+06	2.38706e+06	4.67282e+06	5.41696e+06	4.44163e+06	6.63857e+06	7.84357e+06	5.68823e+06	6.03665e+06	7.04332e+06	7.29999e+06	4.41812e+06	4.05197e+06	4.29427e+06	5.39476e+06	3	5	6	6	6	6	5	6	7	9	8	7	6	6
Q6P2A5	2	2	8.42402	0.00187403	2.72722	1.24466	Adenylate kinase 3 OS=Rattus norvegicus GN=Ak3 PE=2 SV=1 - [Q6P2A5_RAT]	425845	491059	499169	471601	444135	501926	577622	517331	590339	550362	577745	674112	649092	687004	229983	429221	508349	463978	538810	687142	577756	517331	579909	599646	352879	469932	471376	575055	1	3	3	2	2	3	3	3	3	3	3	3	3	3
P32198	2	2	6.19686	0.0495083	1.30532	1.25794	Carnitine O-palmitoyltransferase 1, liver isoform OS=Rattus norvegicus GN=Cpt1a PE=1 SV=2 - [CPT1A_RAT]	336390	387075	496932	334112	387894	475872	579637	622740	574860	629585	630726	436932	403420	472934	181671	338331	506071	328711	470580	651473	579772	622740	564704	685963	385240	304591	292967	395868	1	1	1	0	1	2	2	2	1	2	2	1	1	1
D4A781	2	2	7.27774	0.0306848	1.51308	1.25918	Protein Ipo5 OS=Rattus norvegicus GN=Ipo5 PE=4 SV=1 - [D4A781_RAT]	256326	165708	120416	125022	144131	134607	157768	177452	194648	189783	238915	178373	194818	216124	138432	144840	122630	123001	174855	184279	157805	177452	191209	206777	145926	124346	141478	180906	0	0	1	1	1	1	1	1	2	0	0	0	0	1
Q64428	4	2	12.6505	0.019202	1.71665	1.2593	Trifunctional enzyme subunit alpha, mitochondrial OS=Rattus norvegicus GN=Hadha PE=1 SV=2 - [ECHA_RAT]	3.32502e+06	2.647e+06	3.11772e+06	2.94401e+06	2.13936e+06	2.37609e+06	2.53588e+06	2.71325e+06	3.2218e+06	2.89455e+06	4.19703e+06	3.71385e+06	3.97812e+06	3.3153e+06	1.79572e+06	2.31367e+06	3.17505e+06	2.89643e+06	2.5954e+06	3.25289e+06	2.53647e+06	2.71325e+06	3.16488e+06	3.15375e+06	2.56349e+06	2.58897e+06	2.88894e+06	2.77507e+06	4	5	5	4	4	4	4	4	5	5	5	5	5	5
Q5M819	2	2	4.71465	0.00119586	2.92232	1.26025	Phosphoserine phosphatase OS=Rattus norvegicus GN=Psph PE=2 SV=1 - [SERB_RAT]	633933	631875	533888	463789	501431	496464	590453	618974	737002	659306	730481	692992	646190	769329	342363	552304	543706	456293	608320	679665	590590	618974	723982	718346	446168	483094	469269	643965	2	3	2	1	2	1	2	3	3	2	2	3	3	2
Q711G3	3	3	10.9689	0.008354	2.07811	1.26075	Isoamyl acetate-hydrolyzing esterase 1 homolog OS=Rattus norvegicus GN=Iah1 PE=2 SV=2 - [IAH1_RAT]	1.26559e+06	1.20405e+06	1.01066e+06	792260	911738	989512	1.17908e+06	1.19046e+06	1.48137e+06	1.24353e+06	1.4056e+06	1.53373e+06	1.18863e+06	1.22688e+06	683496	1.05243e+06	1.02925e+06	779454	1.10609e+06	1.35465e+06	1.17936e+06	1.19046e+06	1.4552e+06	1.35489e+06	858520	1.06918e+06	863193	1.02696e+06	2	2	2	2	2	2	2	3	3	2	4	2	2	1
P21531	2	2	7.17082	0.00538336	2.26895	1.26088	60S ribosomal protein L3 OS=Rattus norvegicus GN=Rpl3 PE=1 SV=3 - [RL3_RAT]	2.39946e+06	1.84118e+06	1.65788e+06	1.54049e+06	1.49943e+06	1.65822e+06	1.81555e+06	1.98688e+06	2.1373e+06	2.17635e+06	1.98938e+06	2.36101e+06	2.43721e+06	2.56219e+06	1.29586e+06	1.60932e+06	1.68837e+06	1.51559e+06	1.81906e+06	2.27012e+06	1.81597e+06	1.98688e+06	2.09954e+06	2.37124e+06	1.21509e+06	1.64589e+06	1.76993e+06	2.14467e+06	3	3	3	3	4	2	4	3	4	3	2	4	3	3
P62630	4	4	10.331	0.0049409	2.30619	1.26353	Elongation factor 1-alpha 1 OS=Rattus norvegicus GN=Eef1a1 PE=1 SV=1 - [EF1A1_RAT]	2.41981e+06	1.69947e+06	1.95968e+06	1.85706e+06	1.52593e+06	1.79829e+06	1.97961e+06	2.28065e+06	2.13438e+06	2.03989e+06	2.35993e+06	2.47912e+06	2.81876e+06	2.61621e+06	1.30685e+06	1.48546e+06	1.99572e+06	1.82704e+06	1.85121e+06	2.46187e+06	1.98007e+06	2.28065e+06	2.09667e+06	2.22256e+06	1.44142e+06	1.72823e+06	2.04701e+06	2.18989e+06	3	2	2	4	4	4	2	4	4	4	2	3	5	5
Q6MG61	2	2	4.54213	0.00413686	2.38333	1.26386	Chloride intracellular channel protein 1 OS=Rattus norvegicus GN=Clic1 PE=1 SV=1 - [CLIC1_RAT]	1.48396e+06	1.20412e+06	1.2248e+06	1.06174e+06	1.12582e+06	942657	1.21719e+06	1.50399e+06	1.40811e+06	1.26156e+06	1.53874e+06	1.80225e+06	1.51556e+06	1.40967e+06	801431	1.05249e+06	1.24732e+06	1.04457e+06	1.36581e+06	1.29051e+06	1.21747e+06	1.50399e+06	1.38324e+06	1.37453e+06	939843	1.25637e+06	1.10062e+06	1.17996e+06	2	2	3	2	3	1	2	3	2	2	2	2	3	2
Q68FT9	2	2	7.44964	0.0279309	1.55391	1.26395	Selenocysteine lyase OS=Rattus norvegicus GN=Scly PE=1 SV=1 - [SCLY_RAT]	487414	476055	378797	288722	365153	433784	461462	381616	464006	494197	588694	528193	600910	596958	263234	416105	385763	284055	442992	593854	461569	381616	455809	538451	359567	368210	436386	499682	4	2	1	0	2	1	2	2	1	2	2	2	2	1
Q920L2	4	3	18.0242	0.0164091	1.78491	1.26455	Succinate dehydrogenase [ubiquinone] flavoprotein subunit, mitochondrial OS=Rattus norvegicus GN=Sdha PE=1 SV=1 - [DHSA_RAT]	7.44147e+06	6.32038e+06	4.80114e+06	4.48809e+06	4.98146e+06	5.0265e+06	5.97647e+06	5.96366e+06	6.3987e+06	5.97852e+06	8.55757e+06	7.3e+06	7.93969e+06	7.22403e+06	4.01885e+06	5.52446e+06	4.88943e+06	4.41554e+06	6.04335e+06	6.88133e+06	5.97785e+06	5.96366e+06	6.28566e+06	6.51388e+06	5.22685e+06	5.08893e+06	5.76588e+06	6.04686e+06	5	5	5	4	5	5	5	4	5	6	4	5	5	6
Q5XI32	2	2	7.72681	0.00296458	2.52804	1.26634	F-actin-capping protein subunit beta OS=Rattus norvegicus GN=Capzb PE=1 SV=1 - [CAPZB_RAT]	151443	192326	199241	203011	177198	196632	200203	206173	282935	229707	214619	227291	225815	285103	81788.7	168107	202905	199730	214971	269191	200249	206173	277936	250277	131087	158448	163989	238644	0	0	1	1	1	1	1	1	1	2	1	1	1	1
P62425	2	2	3.59699	0.00197298	2.70488	1.26915	60S ribosomal protein L7a OS=Rattus norvegicus GN=Rpl7a PE=1 SV=2 - [RL7A_RAT]	430722	625003	497134	447305	415144	432401	462076	564811	571711	590535	613349	713555	550355	596285	232616	546297	506276	440075	503639	591961	462183	564811	561610	643417	374626	497429	399673	499119	1	2	2	2	1	2	1	2	2	2	2	2	1	1
Q3KR86	8	7	22.3372	0.00557472	2.25378	1.27084	Mitochondrial inner membrane protein (Fragment) OS=Rattus norvegicus GN=Immt PE=1 SV=1 - [IMMT_RAT]	2.8123e+06	3.13463e+06	2.5407e+06	2.1788e+06	2.35681e+06	2.55265e+06	3.17651e+06	2.83072e+06	3.38663e+06	2.86134e+06	3.87153e+06	3.74896e+06	3.67881e+06	3.45332e+06	1.51881e+06	2.73989e+06	2.58742e+06	2.14358e+06	2.8592e+06	3.49461e+06	3.17725e+06	2.83072e+06	3.3268e+06	3.11757e+06	2.36468e+06	2.61345e+06	2.67158e+06	2.89059e+06	4	5	6	5	6	6	7	6	4	3	7	6	6	6
Q5XIH3	3	3	7.87778	0.0266544	1.57423	1.27384	NADH dehydrogenase (Ubiquinone) flavoprotein 1 OS=Rattus norvegicus GN=Ndufv1 PE=2 SV=1 - [Q5XIH3_RAT]	4.74e+06	5.99054e+06	4.69749e+06	5.05209e+06	4.43686e+06	3.74139e+06	4.8585e+06	4.17777e+06	5.86878e+06	5.21043e+06	7.03843e+06	7.24885e+06	6.04515e+06	7.10569e+06	2.55989e+06	5.23615e+06	4.78388e+06	4.97043e+06	5.38265e+06	5.122e+06	4.85962e+06	4.17777e+06	5.76509e+06	5.67702e+06	4.29898e+06	5.05327e+06	4.39004e+06	5.9478e+06	2	3	2	2	3	2	5	2	2	2	2	2	3	2
O35244	3	2	10.2225	0.000783425	3.106	1.27583	Peroxiredoxin-6 OS=Rattus norvegicus GN=Prdx6 PE=1 SV=3 - [PRDX6_RAT]	1.08703e+06	1.18471e+06	1.45821e+06	1.239e+06	1.33417e+06	1.24693e+06	1.4343e+06	1.55151e+06	1.7409e+06	1.51014e+06	1.82052e+06	1.72486e+06	1.37902e+06	1.73554e+06	587063	1.03552e+06	1.48503e+06	1.21898e+06	1.61857e+06	1.70706e+06	1.43463e+06	1.55151e+06	1.71014e+06	1.64537e+06	1.11195e+06	1.20242e+06	1.00146e+06	1.45273e+06	2	2	2	2	2	2	2	4	2	3	4	3	2	2
P97608	3	3	9.41271	0.0101983	1.99147	1.27654	5-oxoprolinase OS=Rattus norvegicus GN=Oplah PE=1 SV=2 - [OPLA_RAT]	868275	711038	701209	633914	623775	754613	841051	805519	797100	748503	1.07115e+06	1.13225e+06	968259	1.03083e+06	468922	621497	714104	623668	756744	1.03307e+06	841246	805519	783018	815530	654244	789309	703159	862853	2	2	3	1	1	1	2	3	3	3	3	4	4	4
F1LN88	10	8	37.0452	0.00291283	2.53568	1.27711	Aldehyde dehydrogenase, mitochondrial OS=Rattus norvegicus GN=Aldh2 PE=2 SV=2 - [F1LN88_RAT]	1.6612e+07	1.96704e+07	1.81146e+07	1.60424e+07	1.80008e+07	1.94257e+07	2.12192e+07	2.1399e+07	2.34055e+07	2.22169e+07	1.9353e+07	2.2279e+07	2.73868e+07	2.88161e+07	8.97153e+06	1.71933e+07	1.84477e+07	1.57831e+07	2.1838e+07	2.6594e+07	2.12242e+07	2.1399e+07	2.2992e+07	2.42064e+07	1.18206e+07	1.5531e+07	1.98885e+07	2.41204e+07	23	21	21	20	19	21	20	22	21	21	22	23	22	22
Q923M1	4	2	12.7479	0.0168774	1.77269	1.27722	Mitochondrial peptide methionine sulfoxide reductase OS=Rattus norvegicus GN=Msra PE=1 SV=1 - [MSRA_RAT]	894521	784228	554033	602461	785819	735634	932804	797396	864828	990667	1.11268e+06	988072	840819	1.16141e+06	483097	685471	564221	592723	953330	1.00709e+06	933021	797396	849549	1.07938e+06	679613	688798	610611	972152	0	0	1	0	1	1	2	1	1	1	2	2	1	2
Q561R9	2	2	6.89647	0.0034651	2.46028	1.2783	Beta-lactamase-like protein 2 OS=Rattus norvegicus GN=Lactb2 PE=2 SV=1 - [LACB2_RAT]	385200	304833	229409	256217	314329	270546	298071	361590	420651	387547	325780	361482	372974	401494	208032	266446	233628	252076	381334	370380	298141	361590	413219	422252	198982	251994	270857	336070	1	1	0	0	0	0	0	0	1	2	1	0	0	0
F1LX07	4	4	11.8913	0.000274668	3.56119	1.27855	Uncharacterized protein (Fragment) OS=Rattus norvegicus GN=LOC100360985 PE=3 SV=2 - [F1LX07_RAT]	720656	690545	599405	596116	616899	591182	714734	823369	834995	793644	948797	706413	879096	804914	389199	603585	610428	586480	748402	809334	714900	823369	820243	864713	579513	492449	638408	673751	1	3	3	3	3	4	5	4	4	3	4	4	4	5
P07872	4	4	15.934	0.000171711	3.7652	1.27885	Peroxisomal acyl-coenzyme A oxidase 1 OS=Rattus norvegicus GN=Acox1 PE=1 SV=1 - [ACOX1_RAT]	2.91582e+06	2.97432e+06	2.44779e+06	2.31526e+06	2.34811e+06	2.41464e+06	2.90704e+06	3.20746e+06	3.29241e+06	3.5797e+06	3.30273e+06	3.21018e+06	3.60394e+06	3.23591e+06	1.57472e+06	2.59977e+06	2.49281e+06	2.27784e+06	2.84865e+06	3.30566e+06	2.90772e+06	3.20746e+06	3.23425e+06	3.90025e+06	2.01727e+06	2.23786e+06	2.61722e+06	2.70861e+06	5	5	5	5	6	6	6	8	7	7	6	7	6	7
G3V8N0	2	2	5.14427	0.0110052	1.9584	1.28061	Protein LOC100910912 OS=Rattus norvegicus GN=LOC100910912 PE=2 SV=2 - [G3V8N0_RAT]	301458	409566	348237	298835	371766	305034	329006	339327	340043	456053	407634	457918	505283	520972	162806	357989	354641	294005	451014	417594	329083	339327	334036	496892	248978	319220	366941	436079	0	1	0	0	2	1	1	1	1	2	2	1	3	2
Q4QQW3	4	4	9.28277	0.0159022	1.79854	1.28342	Hydroxyacid-oxoacid transhydrogenase, mitochondrial OS=Rattus norvegicus GN=Adhfe1 PE=1 SV=1 - [HOT_RAT]	449182	529844	355586	372089	399190	421938	453276	444996	448685	456255	575589	702463	644513	553503	242586	463121	362125	366074	484285	577637	453382	444996	440758	497111	351562	489696	468051	463308	0	2	1	1	1	1	1	2	2	2	1	2	5	3
P31232	4	4	9.16784	0.000938774	3.02744	1.28601	Transgelin OS=Rattus norvegicus GN=Tagln PE=1 SV=2 - [TAGL_RAT]	745272	793748	956376	792368	797916	808224	951567	1.09914e+06	1.02241e+06	1.08701e+06	1.22358e+06	1.23062e+06	931831	922740	402493	693791	973964	779560	968005	1.10647e+06	951788	1.09914e+06	1.00435e+06	1.18435e+06	747347	857881	676705	772378	1	2	2	1	1	1	2	3	2	3	2	4	1	2
D3ZUX1	14	14	49.3744	0.000660691	3.18	1.2869	Protein Agphd1 OS=Rattus norvegicus GN=Agphd1 PE=4 SV=1 - [D3ZUX1_RAT]	6.83518e+06	7.04974e+06	8.94353e+06	7.15144e+06	7.95267e+06	7.38252e+06	7.04837e+06	8.61199e+06	8.79251e+06	8.64223e+06	1.14629e+07	9.41368e+06	1.06958e+07	9.76735e+06	3.69142e+06	6.16198e+06	9.108e+06	7.03585e+06	9.64792e+06	1.01067e+07	7.05001e+06	8.61199e+06	8.63717e+06	9.41612e+06	7.0014e+06	6.56239e+06	7.76742e+06	8.17574e+06	14	18	14	11	16	16	14	22	19	23	24	21	24	23
P63102	4	2	14.2396	0.00578533	2.23767	1.28741	14-3-3 protein zeta/delta OS=Rattus norvegicus GN=Ywhaz PE=1 SV=1 - [1433Z_RAT]	7.23099e+06	5.58574e+06	5.8241e+06	4.91421e+06	5.03511e+06	5.79735e+06	6.47641e+06	6.72301e+06	8.94043e+06	7.55539e+06	8.66906e+06	6.48961e+06	6.17768e+06	8.05326e+06	3.90518e+06	4.88234e+06	5.9312e+06	4.83478e+06	6.10843e+06	7.93663e+06	6.47792e+06	6.72301e+06	8.78248e+06	8.23196e+06	5.29495e+06	4.52399e+06	4.48629e+06	6.74097e+06	3	2	3	2	3	3	2	3	3	2	3	2	2	3
P19468	7	6	31.7917	0.00143169	2.84415	1.28903	Glutamate--cysteine ligase catalytic subunit OS=Rattus norvegicus GN=Gclc PE=1 SV=2 - [GSH1_RAT]	1.23123e+07	1.17377e+07	1.19747e+07	1.03102e+07	1.10687e+07	9.89579e+06	1.2912e+07	1.34957e+07	1.5285e+07	1.58291e+07	1.83454e+07	1.47552e+07	1.27606e+07	1.29239e+07	6.64939e+06	1.02596e+07	1.2195e+07	1.01436e+07	1.34282e+07	1.35474e+07	1.2915e+07	1.34957e+07	1.5015e+07	1.72466e+07	1.12052e+07	1.02861e+07	9.26688e+06	1.08179e+07	8	10	8	9	8	10	10	11	10	11	12	9	8	7
P63245	3	3	11.4796	0.00511168	2.29144	1.29193	Guanine nucleotide-binding protein subunit beta-2-like 1 OS=Rattus norvegicus GN=Gnb2l1 PE=1 SV=3 - [GBLP_RAT]	2.70126e+06	2.14599e+06	1.886e+06	1.75171e+06	1.81248e+06	1.6565e+06	2.00584e+06	2.05294e+06	2.53317e+06	2.33437e+06	2.89592e+06	2.69742e+06	2.71188e+06	2.80939e+06	1.45885e+06	1.87575e+06	1.92069e+06	1.72339e+06	2.19885e+06	2.26776e+06	2.00631e+06	2.05294e+06	2.48842e+06	2.5434e+06	1.76879e+06	1.88041e+06	1.96939e+06	2.3516e+06	4	3	3	2	2	3	2	4	4	2	3	2	4	4
Q99NA5	2	2	4.82619	0.00591086	2.22835	1.29322	Isocitrate dehydrogenase [NAD] subunit alpha, mitochondrial OS=Rattus norvegicus GN=Idh3a PE=1 SV=1 - [IDH3A_RAT]	724540	766218	765336	646165	611040	836013	859564	935249	865165	759744	857106	1.15061e+06	1.14643e+06	1.02193e+06	391296	669729	779410	635720	741293	1.14451e+06	859763	935249	849881	827778	523509	802102	832548	855403	1	1	2	2	2	3	2	2	2	2	2	3	2	2
Q99068	4	4	14.1624	0.0142841	1.84515	1.29403	Alpha-2-macroglobulin receptor-associated protein OS=Rattus norvegicus GN=Lrpap1 PE=1 SV=2 - [AMRP_RAT]	1.68494e+06	1.64685e+06	956473	1.17684e+06	1.21544e+06	1.33108e+06	1.5617e+06	1.34448e+06	1.70054e+06	1.72911e+06	2.03116e+06	1.78397e+06	1.98558e+06	1.81336e+06	909971	1.43946e+06	974062	1.15782e+06	1.47453e+06	1.82226e+06	1.56206e+06	1.34448e+06	1.67049e+06	1.88395e+06	1.2406e+06	1.24363e+06	1.44195e+06	1.51787e+06	4	4	2	3	3	3	4	4	4	4	3	2	4	3
Q924S5	2	2	5.56377	0.0045818	2.33896	1.29437	Lon protease homolog, mitochondrial OS=Rattus norvegicus GN=Lonp1 PE=2 SV=1 - [LONM_RAT]	410273	328730	271265	294506	269382	347242	346175	439957	367281	392341	345884	434868	493433	461312	221573	287333	276253	289746	326805	475378	346256	439957	360792	427474	211262	303152	358335	386140	2	1	0	1	0	0	1	0	1	0	1	1	2	0
P24329	7	4	18.648	0.00443863	2.35275	1.29897	Thiosulfate sulfurtransferase OS=Rattus norvegicus GN=Tst PE=1 SV=3 - [THTR_RAT]	7.6372e+06	8.73869e+06	8.02221e+06	6.64865e+06	7.04616e+06	6.24868e+06	6.87338e+06	7.49972e+06	8.06148e+06	8.84279e+06	1.04331e+07	1.17658e+07	9.89329e+06	1.00302e+07	4.12456e+06	7.63824e+06	8.16973e+06	6.54118e+06	8.54817e+06	8.55451e+06	6.87498e+06	7.49972e+06	7.91906e+06	9.63465e+06	6.37243e+06	8.20208e+06	7.1846e+06	8.3958e+06	6	9	7	8	8	8	8	10	10	10	11	12	11	11
Q6P3V8	5	5	17.6528	0.00404087	2.39353	1.29942	Eukaryotic translation initiation factor 4A1 OS=Rattus norvegicus GN=Eif4a1 PE=2 SV=1 - [Q6P3V8_RAT]	503876	642061	696451	578381	605958	703054	690757	703494	694674	805077	715562	873811	971452	980067	272124	561207	709258	569032	735128	962488	690918	703494	682401	877170	437056	609145	705477	820363	2	2	5	2	3	5	2	3	3	4	4	3	3	2
P11348	3	2	9.58434	0.00608033	2.21607	1.30031	Dihydropteridine reductase OS=Rattus norvegicus GN=Qdpr PE=1 SV=1 - [DHPR_RAT]	1.92318e+06	1.72459e+06	1.81649e+06	1.48042e+06	1.59828e+06	1.53097e+06	2.08754e+06	1.78167e+06	2.10814e+06	2.02397e+06	2.2603e+06	2.3953e+06	2.23323e+06	3.01105e+06	1.03864e+06	1.50741e+06	1.84989e+06	1.45649e+06	1.93898e+06	2.09591e+06	2.08802e+06	1.78167e+06	2.0709e+06	2.20521e+06	1.38056e+06	1.6698e+06	1.62179e+06	2.52039e+06	3	3	2	2	2	2	2	2	2	3	2	2	2	3
Q64380	6	6	17.1133	0.000323679	3.48989	1.30094	Sarcosine dehydrogenase, mitochondrial OS=Rattus norvegicus GN=Sardh PE=1 SV=2 - [SARDH_RAT]	1.0769e+06	1.37321e+06	1.22096e+06	1.07041e+06	1.30752e+06	1.28329e+06	1.35261e+06	1.33413e+06	1.50908e+06	1.62744e+06	1.72431e+06	1.70137e+06	1.65949e+06	1.74271e+06	581592	1.20028e+06	1.24342e+06	1.0531e+06	1.58624e+06	1.75683e+06	1.35293e+06	1.33413e+06	1.48242e+06	1.77317e+06	1.05319e+06	1.18605e+06	1.20514e+06	1.45873e+06	3	2	4	3	3	4	5	3	3	5	4	3	4	5
P85973	6	5	18.7155	0.000261529	3.58248	1.30205	Purine nucleoside phosphorylase OS=Rattus norvegicus GN=Pnp PE=1 SV=1 - [PNPH_RAT]	3.89964e+06	4.72086e+06	3.71382e+06	4.16231e+06	3.77393e+06	4.37621e+06	4.57153e+06	4.78292e+06	5.1071e+06	5.44309e+06	5.01038e+06	5.37987e+06	6.14712e+06	6.17317e+06	2.10605e+06	4.12637e+06	3.78212e+06	4.09503e+06	4.57841e+06	5.99108e+06	4.57259e+06	4.78292e+06	5.01687e+06	5.93051e+06	3.06028e+06	3.75038e+06	4.46409e+06	5.16724e+06	5	6	5	4	5	6	6	6	6	6	6	5	6	7
Q9WU82	2	2	5.00034	0.00457526	2.33958	1.30323	Catenin beta-1 OS=Rattus norvegicus GN=Ctnnb1 PE=1 SV=1 - [CTNB1_RAT]	481237	419700	350104	313899	306596	354022	367883	387316	462822	469631	511339	457724	499125	591883	259898	366847	356542	308826	371953	484660	367968	387316	454646	511685	312319	319085	362469	495434	2	1	2	1	1	1	1	1	2	1	1	1	2	2
Q68FY0	4	3	14.6877	0.00865513	2.06273	1.30657	Cytochrome b-c1 complex subunit 1, mitochondrial OS=Rattus norvegicus GN=Uqcrc1 PE=1 SV=1 - [QCR1_RAT]	4.21708e+06	3.51813e+06	2.89597e+06	2.37275e+06	2.52663e+06	2.56915e+06	3.13201e+06	3.32512e+06	3.70122e+06	3.51188e+06	4.62341e+06	4.22933e+06	4.21184e+06	4.138e+06	2.27748e+06	3.0751e+06	2.94923e+06	2.33439e+06	3.06522e+06	3.51719e+06	3.13274e+06	3.32512e+06	3.63584e+06	3.82636e+06	2.82392e+06	2.94832e+06	3.05867e+06	3.4637e+06	4	5	5	4	5	6	5	6	5	6	6	6	6	5
Q5VLR5	3	2	15.7171	0.00304738	2.51607	1.30702	BWK4 OS=Rattus norvegicus GN=Erp44 PE=2 SV=1 - [Q5VLR5_RAT]	763228	976825	762956	826256	839291	792378	752171	951415	1.08595e+06	1.13209e+06	884944	864978	1.29044e+06	1.2573e+06	412190	853814	776986	812900	1.0182e+06	1.08477e+06	752346	951415	1.06676e+06	1.23347e+06	540512	602988	937131	1.05242e+06	1	3	1	2	1	1	2	2	2	3	1	2	3	2
Q8VID1	2	2	4.16679	0.00309659	2.50912	1.30921	Dehydrogenase/reductase SDR family member 4 OS=Rattus norvegicus GN=Dhrs4 PE=2 SV=2 - [DHRS4_RAT]	258763	295348	240047	210075	166553	196559	201587	281225	318951	282094	299739	307229	303285	261539	139748	258155	244462	206679	202057	269091	201633	281225	313316	307355	183077	214173	220248	218921	1	0	0	0	0	0	0	0	0	0	0	1	0	0
P97532	5	2	12.6858	0.011581	1.93625	1.31012	3-mercaptopyruvate sulfurtransferase OS=Rattus norvegicus GN=Mpst PE=1 SV=3 - [THTM_RAT]	640068	833982	779679	641595	692037	615155	695589	673235	750471	902598	824055	1.16204e+06	1.00765e+06	1.09707e+06	345676	728959	794017	631225	839557	842153	695750	673235	737213	983424	503322	810076	731765	918304	2	1	3	1	1	2	2	1	1	0	1	1	1	1
D3ZXY4	2	2	9.18474	0.00258379	2.58774	1.312	Protein Aldh8a1 OS=Rattus norvegicus GN=LOC683474 PE=3 SV=2 - [D3ZXY4_RAT]	8.61852e+06	1.01803e+07	8.80472e+06	8.24021e+06	8.11095e+06	8.8523e+06	9.87285e+06	9.04804e+06	9.56724e+06	1.15053e+07	1.2164e+07	1.30421e+07	1.36195e+07	1.32899e+07	4.65453e+06	8.89829e+06	8.96664e+06	8.10702e+06	9.83995e+06	1.21189e+07	9.87514e+06	9.04804e+06	9.39822e+06	1.25356e+07	7.42959e+06	9.09179e+06	9.89062e+06	1.11243e+07	4	4	4	4	4	4	4	4	3	5	5	5	5	5
F1LQC3	2	2	3.2806	0.00858521	2.06625	1.31396	Collagen alpha-1(XII) chain (Fragment) OS=Rattus norvegicus GN=Col12a1 PE=2 SV=2 - [F1LQC3_RAT]	222105	155852	201986	235138	210440	242340	215709	325680	216820	280644	307534	222558	263214	332905	119951	136226	205700	231337	255299	331766	215759	325680	212990	305775	187838	155148	191148	278658	0	0	0	1	1	1	1	2	1	0	0	0	0	0
P63004	2	2	6.79653	0.00204333	2.68966	1.31574	Platelet-activating factor acetylhydrolase IB subunit alpha OS=Rattus norvegicus GN=Pafah1b1 PE=1 SV=2 - [LIS1_RAT]	668618	632360	499251	485451	426036	451425	496078	600609	693265	724480	771479	611400	719516	693843	361095	552728	508432	477604	516853	618006	496193	600609	681018	789356	471209	426215	522519	580780	2	3	1	2	2	2	2	2	2	2	2	2	2	2
P62161	3	3	9.71476	0.0493933	1.30633	1.31948	Calmodulin OS=Rattus norvegicus GN=Calm1 PE=1 SV=2 - [CALM_RAT]	638218	411661	261769	574565	483876	434312	385902	433031	536107	713496	602308	727537	490596	706479	344677	359821	266583	565277	587022	594578	385991	433031	526636	777389	367882	507176	356275	591357	2	0	1	1	2	0	1	1	1	1	1	1	1	1
P30349	3	3	9.94222	0.0101621	1.99302	1.31967	Leukotriene A-4 hydrolase OS=Rattus norvegicus GN=Lta4h PE=2 SV=2 - [LKHA4_RAT]	275816	318889	229332	196413	252170	249147	285081	289894	400042	393082	412250	275510	333939	279730	148958	278732	233550	193238	305925	341084	285147	289894	392974	428281	251797	192062	242510	234147	0	1	1	0	1	1	2	2	1	1	1	1	1	1
Q6DGG1	4	2	15.5599	0.000281077	3.55117	1.32161	Alpha/beta hydrolase domain-containing protein 14B OS=Rattus norvegicus GN=Abhd14b PE=2 SV=1 - [ABHEB_RAT]	2.04142e+06	2.32142e+06	2.30546e+06	2.17207e+06	2.12193e+06	2.18769e+06	2.44825e+06	2.57421e+06	3.09121e+06	2.69606e+06	2.6149e+06	2.88164e+06	3.0206e+06	3.73613e+06	1.1025e+06	2.02909e+06	2.34786e+06	2.13696e+06	2.57426e+06	2.99497e+06	2.44882e+06	2.57421e+06	3.0366e+06	2.93749e+06	1.59715e+06	2.00883e+06	2.19359e+06	3.12732e+06	5	4	4	4	4	4	4	4	5	5	5	4	5	5
Q63150	2	2	4.8657	0.0264505	1.57757	1.32242	Dihydropyrimidinase OS=Rattus norvegicus GN=Dpys PE=1 SV=2 - [DPYS_RAT]	706467	464602	381675	322070	433637	333280	519470	623440	517527	676494	774769	532577	517179	538441	381536	406095	388694	316864	526074	456264	519591	623440	508384	737073	473219	371266	375580	450701	2	2	3	2	2	2	3	3	2	3	2	3	2	4
G3V6S0	13	11	51.1863	0.00108435	2.96483	1.32268	Protein Sptbn1 OS=Rattus norvegicus GN=Sptbn1 PE=4 SV=2 - [G3V6S0_RAT]	2.355e+06	2.09286e+06	2.27954e+06	2.07954e+06	2.41932e+06	2.18238e+06	2.65654e+06	2.42706e+06	2.77287e+06	2.71199e+06	3.75262e+06	3.06185e+06	3.17338e+06	3.34927e+06	1.27185e+06	1.82931e+06	2.32146e+06	2.04593e+06	2.93504e+06	2.9877e+06	2.65715e+06	2.42706e+06	2.72388e+06	2.95485e+06	2.29205e+06	2.13445e+06	2.30453e+06	2.8035e+06	5	4	10	8	10	10	10	9	13	11	11	11	12	10
Q6TXE9	3	3	9.87337	0.00725201	2.13954	1.3234	LRRGT00050 OS=Rattus norvegicus GN=Eprs PE=2 SV=1 - [Q6TXE9_RAT]	551639	540148	559693	442108	465345	574259	449787	487352	651697	607998	606560	756593	858490	773038	297919	472127	569985	434961	564541	786166	449892	487352	640184	662443	370479	527430	623443	647070	0	2	2	1	1	2	1	1	1	1	0	3	2	2
P38659	3	2	11.6098	0.01363	1.86551	1.32353	Protein disulfide-isomerase A4 OS=Rattus norvegicus GN=Pdia4 PE=1 SV=2 - [PDIA4_RAT]	764696	670679	413225	396650	506699	537757	494764	605826	694921	717184	887679	796988	639456	666817	412983	586221	420824	390238	614711	736195	494879	605826	682644	781406	542183	555590	464379	558158	2	2	1	1	2	1	2	1	2	3	1	1	1	1
P15650	6	3	22.6973	0.000286983	3.54214	1.32582	Long-chain specific acyl-CoA dehydrogenase, mitochondrial OS=Rattus norvegicus GN=Acadl PE=1 SV=1 - [ACADL_RAT]	2.75415e+06	2.26583e+06	2.40767e+06	1.97626e+06	2.10184e+06	2.23457e+06	2.67048e+06	2.72713e+06	3.07357e+06	2.89841e+06	3.29844e+06	3.09651e+06	3.07742e+06	3.58635e+06	1.48741e+06	1.9805e+06	2.45195e+06	1.94432e+06	2.54988e+06	3.05916e+06	2.6711e+06	2.72713e+06	3.01927e+06	3.15796e+06	2.01465e+06	2.15862e+06	2.23485e+06	3.00195e+06	3	1	1	2	3	2	2	2	2	4	1	2	3	2
P50442	8	4	33.9947	0.0132108	1.87907	1.32736	Glycine amidinotransferase, mitochondrial OS=Rattus norvegicus GN=Gatm PE=1 SV=1 - [GATM_RAT]	6.54911e+06	7.16197e+06	6.83574e+06	1.02541e+07	8.28992e+06	7.34318e+06	9.2018e+06	7.09795e+06	9.60451e+06	1.1841e+07	1.10138e+07	9.88505e+06	1.23077e+07	1.20984e+07	3.53693e+06	6.26007e+06	6.96145e+06	1.00884e+07	1.00571e+07	1.00529e+07	9.20394e+06	7.09795e+06	9.43483e+06	1.29013e+07	6.72709e+06	6.89099e+06	8.93799e+06	1.0127e+07	5	5	4	10	12	7	7	6	6	7	5	4	7	6
P10860	13	11	56.2327	0.000219753	3.65806	1.33019	Glutamate dehydrogenase 1, mitochondrial OS=Rattus norvegicus GN=Glud1 PE=1 SV=2 - [DHE3_RAT]	2.63674e+07	2.6187e+07	2.26514e+07	2.31532e+07	2.10215e+07	2.12001e+07	2.35178e+07	2.56577e+07	2.80603e+07	3.06767e+07	3.14237e+07	3.32477e+07	3.49625e+07	3.42541e+07	1.424e+07	2.28893e+07	2.30679e+07	2.2779e+07	2.55027e+07	2.90231e+07	2.35233e+07	2.56577e+07	2.75646e+07	3.34237e+07	1.91932e+07	2.31774e+07	2.53901e+07	2.86723e+07	24	21	25	23	25	25	23	29	26	27	25	27	27	25
Q1JU68	4	3	9.62059	0.00115107	2.9389	1.33034	Eukaryotic translation initiation factor 3 subunit A OS=Rattus norvegicus GN=Eif3a PE=2 SV=2 - [EIF3A_RAT]	308512	448391	377884	408490	370402	374508	388668	454511	496013	474963	471431	469158	673394	521647	166616	391925	384834	401887	449360	512705	388758	454511	487250	517496	287944	327056	489025	436643	0	0	1	1	1	1	1	1	1	1	2	2	2	1
Q68FZ8	5	4	18.9244	0.00161633	2.79147	1.33063	Propionyl coenzyme A carboxylase, beta polypeptide OS=Rattus norvegicus GN=Pccb PE=2 SV=1 - [Q68FZ8_RAT]	1.74717e+06	1.76908e+06	1.63132e+06	1.54114e+06	1.46525e+06	1.65165e+06	1.7095e+06	1.73455e+06	1.91848e+06	1.89771e+06	2.457e+06	2.44952e+06	2.73227e+06	2.1328e+06	943579	1.5463e+06	1.66132e+06	1.51623e+06	1.77759e+06	2.26113e+06	1.70989e+06	1.73455e+06	1.88458e+06	2.06765e+06	1.5007e+06	1.7076e+06	1.9842e+06	1.78526e+06	1	4	1	2	2	3	4	3	4	4	5	5	5	5
Q9Z0V6	3	3	8.77938	0.000306578	3.51346	1.33064	Thioredoxin-dependent peroxide reductase, mitochondrial OS=Rattus norvegicus GN=Prdx3 PE=1 SV=2 - [PRDX3_RAT]	4.31316e+06	3.91533e+06	3.97314e+06	3.3436e+06	3.31165e+06	2.92206e+06	3.80713e+06	4.3292e+06	5.22743e+06	4.83217e+06	4.69385e+06	5.19187e+06	4.55105e+06	5.22033e+06	2.32938e+06	3.42227e+06	4.04621e+06	3.28956e+06	4.01759e+06	4.00033e+06	3.80801e+06	4.3292e+06	5.13508e+06	5.26488e+06	2.86694e+06	3.61932e+06	3.30501e+06	4.36966e+06	6	6	5	4	5	4	6	6	6	6	6	6	6	6
P46953	3	3	8.20069	0.0298138	1.52558	1.33101	3-hydroxyanthranilate 3,4-dioxygenase OS=Rattus norvegicus GN=Haao PE=1 SV=2 - [3HAO_RAT]	1.69075e+06	1.26098e+06	946130	832762	830764	720030	1.04579e+06	1.18475e+06	1.08881e+06	1.20254e+06	1.61386e+06	1.55629e+06	1.50427e+06	1.60206e+06	913112	1.10218e+06	963529	819301	1.00786e+06	985729	1.04604e+06	1.18475e+06	1.06958e+06	1.31023e+06	985722	1.08491e+06	1.09242e+06	1.341e+06	4	4	3	4	4	4	5	5	4	6	4	5	5	4
D4ABT8	2	2	5.34542	0.0107646	1.968	1.33328	Protein Hnrnpul2 OS=Rattus norvegicus GN=Hnrnpul2 PE=4 SV=1 - [D4ABT8_RAT]	370825	288360	277132	223057	218135	203516	311831	282429	349350	338217	438341	336658	416457	362258	200268	252047	282229	219452	264634	278615	311903	282429	343178	368503	267733	234689	302435	303228	1	1	0	1	1	1	3	2	2	3	3	1	2	3
O35952	3	3	8.93889	0.00909933	2.04099	1.33338	Hydroxyacylglutathione hydrolase, mitochondrial OS=Rattus norvegicus GN=Hagh PE=1 SV=2 - [GLO2_RAT]	1.22976e+06	765674	1.09811e+06	765292	735662	682158	1.12743e+06	1.1365e+06	1.2428e+06	1.0341e+06	1.26014e+06	1.27362e+06	1.17367e+06	1.41825e+06	664145	669254	1.1183e+06	752922	892481	933881	1.12769e+06	1.1365e+06	1.22084e+06	1.1267e+06	769677	887855	852333	1.18715e+06	2	1	2	2	2	3	3	2	3	3	3	3	3	3
Q6AYR8	2	2	5.56445	0.0114938	1.93954	1.33523	Secernin-2 OS=Rattus norvegicus GN=Scrn2 PE=2 SV=1 - [SCRN2_RAT]	192710	197878	150745	117727	105283	121508	164938	163489	206994	176958	218756	217948	220545	198353	104075	172959	153517	115824	127726	166346	164976	163489	203337	192804	133613	151934	160162	166031	0	1	1	1	1	0	1	1	0	1	1	1	1	1
Q5U300	3	3	10.8724	0.0016393	2.78534	1.33536	Ubiquitin-like modifier-activating enzyme 1 OS=Rattus norvegicus GN=Uba1 PE=1 SV=1 - [UBA1_RAT]	1.43379e+06	1.90077e+06	1.66769e+06	1.31481e+06	1.4947e+06	1.73023e+06	1.5712e+06	1.62366e+06	2.04486e+06	1.98792e+06	2.40945e+06	2.03063e+06	2.43782e+06	2.30573e+06	774336	1.66141e+06	1.69836e+06	1.29356e+06	1.81332e+06	2.3687e+06	1.57157e+06	1.62366e+06	2.00873e+06	2.16594e+06	1.47166e+06	1.41558e+06	1.77037e+06	1.93001e+06	1	4	5	2	5	5	4	5	4	5	5	5	5	5
P31399	4	4	17.2245	0.000321444	3.49289	1.33628	ATP synthase subunit d, mitochondrial OS=Rattus norvegicus GN=Atp5h PE=1 SV=3 - [ATP5H_RAT]	3.27236e+06	3.15075e+06	3.64256e+06	2.7744e+06	2.57926e+06	2.92231e+06	3.03471e+06	3.65125e+06	4.5371e+06	3.89943e+06	3.57551e+06	4.23293e+06	3.9455e+06	4.72299e+06	1.76727e+06	2.75397e+06	3.70954e+06	2.72955e+06	3.12907e+06	4.00067e+06	3.03541e+06	3.65125e+06	4.45695e+06	4.24861e+06	2.18387e+06	2.95083e+06	2.86526e+06	3.95337e+06	2	4	3	3	3	4	4	5	6	6	4	4	4	6
F1M8L5	3	3	8.06568	0.00155705	2.8077	1.33753	Propionyl-CoA carboxylase alpha chain, mitochondrial OS=Rattus norvegicus GN=Pcca PE=2 SV=2 - [F1M8L5_RAT]	1.26859e+06	979420	1.02682e+06	727723	887742	1.00085e+06	1.10351e+06	1.21904e+06	1.19445e+06	1.27852e+06	1.3788e+06	1.31577e+06	1.45171e+06	1.51727e+06	685116	856082	1.0457e+06	715960	1.07698e+06	1.37017e+06	1.10376e+06	1.21904e+06	1.17335e+06	1.39301e+06	842152	917238	1.05425e+06	1.27003e+06	0	0	0	0	0	2	1	1	2	3	1	0	2	3
P97536	3	3	5.24557	0.0188365	1.725	1.33909	Cullin-associated NEDD8-dissociated protein 1 OS=Rattus norvegicus GN=Cand1 PE=1 SV=1 - [CAND1_RAT]	451116	335041	306580	372990	275485	318757	301576	437748	341576	381804	429234	691903	425559	454489	243631	292849	312218	366961	334210	436381	301646	437748	335541	415994	262170	482334	309045	380429	2	1	1	0	0	1	0	1	0	0	1	0	1	0
Q6AXT5	2	2	4.79424	0.0355503	1.44916	1.3392	Ras-related protein Rab-21 OS=Rattus norvegicus GN=Rab21 PE=2 SV=1 - [RAB21_RAT]	28552.2	55391.2	69644.9	65326.5	58978.2	50835.1	56818.5	73517.9	54036.6	78602.6	78091.7	81623.3	90854.1	59597.5	15420	48415.9	70925.6	64270.5	71550.4	69593.8	56831.7	73517.9	53082	85641.3	47697.4	56900.7	65979.1	49886	0	0	1	1	1	0	0	1	0	0	0	1	0	0
Q3MIF4	3	3	11.0301	0.000681299	3.16666	1.34114	Xylulose kinase OS=Rattus norvegicus GN=Xylb PE=2 SV=1 - [XYLB_RAT]	1.80818e+06	1.97781e+06	1.80271e+06	1.77682e+06	1.90757e+06	2.09153e+06	2.3716e+06	2.11334e+06	2.64818e+06	2.35092e+06	2.54535e+06	2.66179e+06	2.93671e+06	3.16587e+06	976531	1.72875e+06	1.83586e+06	1.7481e+06	2.3142e+06	2.86332e+06	2.37215e+06	2.11334e+06	2.6014e+06	2.56144e+06	1.55466e+06	1.85557e+06	2.13266e+06	2.64998e+06	3	4	4	5	4	5	4	5	5	5	5	5	5	5
B2GUZ5	3	2	9.52917	0.00355033	2.44973	1.34154	F-actin-capping protein subunit alpha-1 OS=Rattus norvegicus GN=Capza1 PE=1 SV=1 - [CAZA1_RAT]	523664	531408	426269	344408	369655	420942	398134	455708	538155	540360	601575	562424	628112	717724	282811	464488	434108	338841	448454	576275	398226	455708	528648	588749	367434	392073	456141	600769	2	1	1	1	2	1	1	1	2	3	3	2	2	2
P55016	4	4	9.43834	0.000365277	3.43738	1.34268	Solute carrier family 12 member 1 OS=Rattus norvegicus GN=Slc12a1 PE=1 SV=1 - [S12A1_RAT]	525821	449847	479290	391193	385257	462218	545165	580151	627286	585877	663186	539159	652002	701004	283976	393198	488104	384869	467381	632781	545292	580151	616204	638341	405065	375855	473490	586774	2	1	2	1	1	3	2	3	3	3	3	1	3	4
P63036	2	2	5.45062	0.00574085	2.24102	1.34306	DnaJ homolog subfamily A member 1 OS=Rattus norvegicus GN=Dnaja1 PE=2 SV=1 - [DNJA1_RAT]	195481	159651	133472	118243	126395	149817	184380	200240	191194	220901	179844	189085	269780	182588	105572	139547	135926	116332	153338	205100	184423	200240	187816	240683	109847	131814	195917	152835	1	1	1	0	0	1	1	1	0	2	1	1	1	1
P09606	6	6	13.4996	0.00484069	2.31509	1.34486	Glutamine synthetase OS=Rattus norvegicus GN=Glul PE=1 SV=3 - [GLNA_RAT]	2.36943e+06	1.81109e+06	1.96167e+06	1.67842e+06	1.47727e+06	1.65252e+06	2.11452e+06	2.58304e+06	3.13443e+06	2.18101e+06	2.92933e+06	2.2186e+06	2.02216e+06	2.50194e+06	1.27964e+06	1.58302e+06	1.99774e+06	1.65129e+06	1.79217e+06	2.26232e+06	2.11501e+06	2.58304e+06	3.07905e+06	2.37631e+06	1.7892e+06	1.54662e+06	1.46851e+06	2.09425e+06	4	5	6	6	6	5	6	8	8	6	7	5	4	3
P36365	4	2	8.47362	0.0102014	1.99134	1.3481	Dimethylaniline monooxygenase [N-oxide-forming] 1 OS=Rattus norvegicus GN=Fmo1 PE=1 SV=2 - [FMO1_RAT]	1.9913e+06	1.5961e+06	1.25187e+06	1.16011e+06	1.21632e+06	1.13356e+06	1.58857e+06	1.56574e+06	1.7651e+06	1.62107e+06	1.83193e+06	1.92349e+06	2.30627e+06	2.38363e+06	1.07542e+06	1.3951e+06	1.27489e+06	1.14136e+06	1.47561e+06	1.55185e+06	1.58894e+06	1.56574e+06	1.73392e+06	1.76623e+06	1.11892e+06	1.34089e+06	1.67483e+06	1.99522e+06	1	2	2	2	2	2	1	1	2	2	3	2	2	2
Q08163	3	2	5.67043	0.0366939	1.43541	1.35068	Adenylyl cyclase-associated protein 1 OS=Rattus norvegicus GN=Cap1 PE=1 SV=3 - [CAP1_RAT]	63453.7	51229.8	97258.4	88145.6	93360.8	50781.7	66646.1	98364.4	88726.4	106441	133102	114174	71308.3	77914.2	34269	44778.4	99046.9	86720.9	113262	69520.7	66661.6	98364.4	87158.9	115973	81297.1	79591.9	51784.8	65217.9	0	0	0	0	0	0	0	1	0	1	0	0	0	0
Q5U362	3	2	11.6985	0.0104023	1.98287	1.35087	Annexin OS=Rattus norvegicus GN=Anxa4 PE=2 SV=1 - [Q5U362_RAT]	2.36848e+06	1.73148e+06	1.40646e+06	1.57058e+06	1.34549e+06	1.43089e+06	1.28817e+06	1.99233e+06	1.61765e+06	2.03915e+06	2.79432e+06	2.19662e+06	2.38968e+06	2.02104e+06	1.27913e+06	1.51344e+06	1.43232e+06	1.5452e+06	1.6323e+06	1.95891e+06	1.28847e+06	1.99233e+06	1.58908e+06	2.22176e+06	1.70674e+06	1.53129e+06	1.73541e+06	1.6917e+06	3	3	2	2	2	2	2	2	2	3	3	3	4	2
Q811X6	4	4	12.3777	0.00675867	2.17014	1.35127	Lambda-crystallin homolog OS=Rattus norvegicus GN=Cryl1 PE=2 SV=3 - [CRYL1_RAT]	4.43723e+06	4.21579e+06	2.81663e+06	2.64222e+06	3.11931e+06	2.90085e+06	2.9606e+06	3.60258e+06	3.89854e+06	3.99892e+06	5.24605e+06	5.22299e+06	4.66549e+06	4.56971e+06	2.39638e+06	3.6849e+06	2.86843e+06	2.59951e+06	3.78424e+06	3.97129e+06	2.96129e+06	3.60258e+06	3.82966e+06	4.35701e+06	3.20422e+06	3.64102e+06	3.38812e+06	3.82506e+06	5	8	6	5	6	7	6	7	8	7	7	6	7	7
Q64602	5	4	19.0597	0.000819711	3.08634	1.35189	Kynurenine/alpha-aminoadipate aminotransferase, mitochondrial OS=Rattus norvegicus GN=Aadat PE=1 SV=1 - [AADAT_RAT]	8.33721e+06	9.12641e+06	1.05753e+07	9.10242e+06	9.16426e+06	1.16129e+07	1.3139e+07	1.42131e+07	1.50911e+07	1.21965e+07	1.4965e+07	1.42461e+07	1.30381e+07	1.23118e+07	4.50261e+06	7.97713e+06	1.07697e+07	8.95529e+06	1.11178e+07	1.58982e+07	1.3142e+07	1.42131e+07	1.48245e+07	1.32887e+07	9.14044e+06	9.93116e+06	9.46842e+06	1.03056e+07	6	7	9	8	9	9	9	10	10	10	11	10	10	9
P19112	9	7	35.4564	0.00488929	2.31075	1.3524	Fructose-1,6-bisphosphatase 1 OS=Rattus norvegicus GN=Fbp1 PE=1 SV=2 - [F16P1_RAT]	2.70353e+07	3.44158e+07	2.17778e+07	2.27786e+07	2.36059e+07	2.05916e+07	2.521e+07	2.5069e+07	3.42107e+07	3.42453e+07	3.72331e+07	2.955e+07	3.68298e+07	4.00939e+07	1.46007e+07	3.00818e+07	2.21783e+07	2.24104e+07	2.86379e+07	2.81902e+07	2.52159e+07	2.5069e+07	3.36063e+07	3.73119e+07	2.27415e+07	2.05997e+07	2.67461e+07	3.35605e+07	9	12	11	11	11	10	15	11	17	15	15	11	16	13
G3V7Q7	5	5	14.4195	2.61177e-06	5.58306	1.35264	IQ motif containing GTPase activating protein 1 (Predicted), isoform CRA_b OS=Rattus norvegicus GN=Iqgap1 PE=4 SV=1 - [G3V7Q7_RAT]	408764	452271	421218	449711	401204	441113	469629	573992	577417	582825	529267	558103	667801	627919	220758	395317	428964	442442	486728	603889	469738	573992	567216	635016	323269	389061	484963	525599	1	1	3	1	2	3	2	2	2	3	2	2	4	2
B5DEY0	4	3	11.2783	0.000986706	3.00581	1.35293	Pls1 protein OS=Rattus norvegicus GN=Pls1 PE=2 SV=1 - [B5DEY0_RAT]	610321	495440	462466	477954	461828	470751	533657	550384	616889	615230	830210	660109	667079	812150	329611	433049	470970	470228	560275	644463	533781	550384	605991	670323	507082	460170	484439	679809	4	3	4	3	3	3	3	3	3	4	3	3	2	2
Q9R063	3	2	11.4771	0.0093408	2.02962	1.35357	Peroxiredoxin-5, mitochondrial OS=Rattus norvegicus GN=Prdx5 PE=1 SV=1 - [PRDX5_RAT]	2.05322e+06	2.56088e+06	2.76315e+06	2.1188e+06	2.28836e+06	1.48392e+06	1.75356e+06	2.74048e+06	2.51369e+06	2.70496e+06	3.29767e+06	3.85345e+06	2.68087e+06	2.54208e+06	1.10887e+06	2.23839e+06	2.81397e+06	2.08456e+06	2.77616e+06	2.0315e+06	1.75397e+06	2.74048e+06	2.46928e+06	2.94719e+06	2.01417e+06	2.68629e+06	1.94688e+06	2.12784e+06	2	0	0	1	0	0	0	3	3	1	2	2	1	1
P20070	4	4	11.7202	0.00585482	2.23249	1.35442	NADH-cytochrome b5 reductase 3 OS=Rattus norvegicus GN=Cyb5r3 PE=1 SV=2 - [NB5R3_RAT]	860489	1.01261e+06	515704	692018	604533	702292	929424	858872	1.07309e+06	1.06086e+06	1.0068e+06	1.05737e+06	1.01538e+06	1.12916e+06	464717	885089	525188	680832	733400	961446	929640	858872	1.05414e+06	1.15586e+06	614938	737107	737379	945158	3	3	2	3	4	5	3	5	5	4	3	3	3	4
B5DFC9	2	2	3.78707	0.0113404	1.94537	1.35463	Nidogen-2 OS=Rattus norvegicus GN=Nid2 PE=2 SV=1 - [NID2_RAT]	239291	206500	182146	161261	150425	151505	164537	188073	184988	223731	315370	256540	246035	286228	129232	180496	185495	158655	182491	207411	164575	188073	181720	243766	192624	178838	178673	239587	1	1	1	0	1	0	1	1	0	1	1	0	0	1
Q9JM53	6	6	20.1874	0.00212178	2.6733	1.35467	Apoptosis-inducing factor 1, mitochondrial OS=Rattus norvegicus GN=Aifm1 PE=1 SV=1 - [AIFM1_RAT]	6.18877e+06	6.40739e+06	5.46664e+06	4.43046e+06	4.81198e+06	5.28262e+06	5.94379e+06	5.89945e+06	6.50448e+06	6.94005e+06	7.88168e+06	7.26091e+06	8.66911e+06	9.04197e+06	3.34232e+06	5.60051e+06	5.56717e+06	4.35884e+06	5.83773e+06	7.23196e+06	5.94517e+06	5.89945e+06	6.38957e+06	7.56151e+06	4.81403e+06	5.06167e+06	6.29559e+06	7.56857e+06	10	11	11	10	11	8	10	10	12	12	10	11	10	12
Q5XIC6	3	3	5.46453	0.0229455	1.6393	1.35654	Proteasome (Prosome, macropain) 26S subunit, non-ATPase, 12 OS=Rattus norvegicus GN=Psmd12 PE=2 SV=1 - [Q5XIC6_RAT]	301790	228626	126220	128793	130234	127817	132192	223102	203559	212162	265820	216619	241585	232004	162986	199836	128541	126711	157996	174983	132223	223102	199962	231161	162359	151008	175441	194199	1	1	1	1	1	1	1	2	1	2	1	1	1	1
Q66HD0	9	6	26.8372	0.000903373	3.04413	1.35744	Endoplasmin OS=Rattus norvegicus GN=Hsp90b1 PE=1 SV=2 - [ENPL_RAT]	2.23422e+06	2.02947e+06	1.95884e+06	1.6402e+06	1.63089e+06	1.60597e+06	1.97161e+06	2.26483e+06	2.37968e+06	2.25909e+06	2.45636e+06	3.09235e+06	2.96847e+06	2.32255e+06	1.20661e+06	1.7739e+06	1.99486e+06	1.61369e+06	1.97855e+06	2.19859e+06	1.97207e+06	2.26483e+06	2.33764e+06	2.46138e+06	1.50031e+06	2.15572e+06	2.15573e+06	1.94408e+06	1	1	4	2	1	3	3	4	4	2	3	3	2	2
P41565	2	2	9.49909	0.021883	1.65989	1.3587	Isocitrate dehydrogenase [NAD] subunit gamma 1, mitochondrial OS=Rattus norvegicus GN=Idh3g PE=2 SV=2 - [IDHG1_RAT]	383784	628504	620690	684496	532872	717166	840729	872542	780199	779658	665512	793637	1.24308e+06	854854	207267	549357	632105	673431	646464	981808	840925	872542	766416	849475	406486	553255	902736	715554	1	1	1	1	1	2	2	1	1	2	1	2	3	1
P14173	7	6	25.1631	0.00353167	2.45202	1.36073	Aromatic-L-amino-acid decarboxylase OS=Rattus norvegicus GN=Ddc PE=1 SV=1 - [DDC_RAT]	4.15448e+06	3.46728e+06	2.38306e+06	2.25333e+06	2.56284e+06	2.64471e+06	3.14844e+06	3.39888e+06	3.8556e+06	3.75707e+06	4.31216e+06	4.31127e+06	4.21577e+06	4.19958e+06	2.24368e+06	3.03065e+06	2.42688e+06	2.2169e+06	3.10915e+06	3.62063e+06	3.14917e+06	3.39888e+06	3.78749e+06	4.0935e+06	2.63381e+06	3.00544e+06	3.06153e+06	3.51525e+06	8	9	6	5	9	8	9	10	9	10	12	10	11	12
P48508	3	2	10.253	0.00273984	2.56227	1.36187	Glutamate--cysteine ligase regulatory subunit OS=Rattus norvegicus GN=Gclm PE=1 SV=1 - [GSH0_RAT]	2.73768e+06	2.08425e+06	1.99692e+06	1.91551e+06	1.61599e+06	1.79788e+06	2.32389e+06	2.48117e+06	2.9059e+06	2.38626e+06	3.07352e+06	3.29595e+06	2.40599e+06	3.16044e+06	1.47852e+06	1.82178e+06	2.03365e+06	1.88455e+06	1.96047e+06	2.46131e+06	2.32443e+06	2.48117e+06	2.85456e+06	2.59995e+06	1.87727e+06	2.29765e+06	1.74725e+06	2.64544e+06	1	1	1	1	1	1	1	1	2	1	1	1	1	1
Q9QVC8	2	2	4.35375	0.00673991	2.17135	1.36635	Peptidyl-prolyl cis-trans isomerase FKBP4 OS=Rattus norvegicus GN=Fkbp4 PE=1 SV=3 - [FKBP4_RAT]	205156	138705	141908	120940	118847	133851	149343	165304	155311	163702	215874	236150	225980	215984	110797	121238	144518	118985	144181	183243	149378	165304	152567	178361	131853	164623	164109	180789	1	0	1	0	0	0	1	1	1	0	0	0	1	1
O35142	2	2	6.43333	0.00129642	2.88725	1.36681	Coatomer subunit beta' OS=Rattus norvegicus GN=Copb2 PE=1 SV=3 - [COPB2_RAT]	373896	570880	572599	557236	638375	560404	581826	726714	635820	726996	826564	698656	780673	873934	201927	498989	583129	548229	774455	767199	581961	726714	624587	792098	504854	487042	566932	731524	0	2	2	2	2	2	3	2	2	2	3	1	2	2
Q02253	7	6	32.1489	0.000199541	3.69997	1.36708	Methylmalonate-semialdehyde dehydrogenase [acylating], mitochondrial OS=Rattus norvegicus GN=Aldh6a1 PE=1 SV=1 - [MMSA_RAT]	2.39281e+07	2.58813e+07	2.1646e+07	1.94626e+07	2.31663e+07	2.33459e+07	2.8709e+07	2.88459e+07	3.55223e+07	3.449e+07	3.72065e+07	3.02512e+07	2.99364e+07	3.08729e+07	1.29226e+07	2.26221e+07	2.2044e+07	1.9148e+07	2.81046e+07	3.19608e+07	2.87157e+07	2.88459e+07	3.48948e+07	3.75786e+07	2.27252e+07	2.10885e+07	2.17401e+07	2.58421e+07	11	11	10	10	11	11	12	14	13	14	15	14	12	12
Q6AYZ1	4	3	10.9688	0.00162197	2.78996	1.36724	Tubulin alpha-1C chain OS=Rattus norvegicus GN=Tuba1c PE=1 SV=1 - [TBA1C_RAT]	918610	892588	706735	1.1456e+06	902419	1.06038e+06	965857	1.19465e+06	960663	1.43465e+06	1.37367e+06	1.32395e+06	1.37394e+06	1.35158e+06	496106	780185	719731	1.12708e+06	1.09479e+06	1.45167e+06	966081	1.19465e+06	943692	1.56312e+06	839019	922944	997771	1.13133e+06	2	1	1	2	3	3	2	3	3	4	3	2	3	3
Q5I0C3	10	9	32.1241	0.00159789	2.79645	1.36925	Methylcrotonoyl-CoA carboxylase subunit alpha, mitochondrial OS=Rattus norvegicus GN=Mccc1 PE=1 SV=1 - [MCCA_RAT]	3.01175e+06	2.59619e+06	2.33123e+06	2.2617e+06	2.20541e+06	2.79225e+06	3.12933e+06	3.21494e+06	2.97989e+06	3.13496e+06	3.64102e+06	4.02937e+06	4.52274e+06	3.57243e+06	1.62653e+06	2.26925e+06	2.3741e+06	2.22514e+06	2.67553e+06	3.82262e+06	3.13005e+06	3.21494e+06	2.92725e+06	3.4157e+06	2.22389e+06	2.80892e+06	3.28446e+06	2.99029e+06	5	5	5	6	5	7	6	9	8	9	7	6	9	9
P05708	5	4	13.3709	0.00234439	2.62997	1.36951	Hexokinase-1 OS=Rattus norvegicus GN=Hk1 PE=1 SV=4 - [HXK1_RAT]	943980	871301	876139	676426	653253	779775	851008	904061	1.11818e+06	924854	1.43501e+06	1.08321e+06	1.03147e+06	1.2435e+06	509807	761579	892251	665493	792506	1.06752e+06	851206	904061	1.09843e+06	1.00767e+06	876486	755118	749061	1.04087e+06	3	3	2	2	1	2	2	1	1	3	4	4	3	4
Q64565	9	8	44.8214	0.000116497	3.93368	1.3696	Alanine--glyoxylate aminotransferase 2, mitochondrial OS=Rattus norvegicus GN=Agxt2 PE=1 SV=2 - [AGT2_RAT]	7.43561e+06	7.85269e+06	6.96214e+06	5.77824e+06	7.20904e+06	6.89911e+06	8.53756e+06	8.83044e+06	1.0903e+07	9.16285e+06	9.91347e+06	9.33365e+06	1.01269e+07	1.11332e+07	4.01569e+06	6.8638e+06	7.09017e+06	5.68484e+06	8.74577e+06	9.44495e+06	8.53954e+06	8.83044e+06	1.07104e+07	9.98336e+06	6.05502e+06	6.50661e+06	7.35426e+06	9.31899e+06	9	12	16	12	14	14	13	13	15	12	12	14	14	12
P07895	5	5	18.1319	2.7385e-05	4.56249	1.36966	Superoxide dismutase [Mn], mitochondrial OS=Rattus norvegicus GN=Sod2 PE=1 SV=2 - [SODM_RAT]	4.83089e+06	4.37144e+06	4.75053e+06	4.45345e+06	5.1508e+06	4.89801e+06	6.10415e+06	6.11838e+06	6.89422e+06	6.62733e+06	7.01889e+06	6.69003e+06	6.47549e+06	7.50993e+06	2.60898e+06	3.82095e+06	4.83789e+06	4.38146e+06	6.24878e+06	6.70542e+06	6.10556e+06	6.11838e+06	6.77242e+06	7.22079e+06	4.28705e+06	4.6637e+06	4.70256e+06	6.28617e+06	6	5	6	5	8	7	7	8	8	8	7	6	7	7
P11960	10	10	29.6802	6.99116e-05	4.15545	1.36971	2-oxoisovalerate dehydrogenase subunit alpha, mitochondrial (Fragment) OS=Rattus norvegicus GN=Bckdha PE=1 SV=1 - [ODBA_RAT]	5.1978e+06	4.98185e+06	3.97684e+06	4.35167e+06	4.02489e+06	4.59394e+06	5.06699e+06	5.78668e+06	5.8563e+06	5.73412e+06	6.26809e+06	6.46e+06	7.29541e+06	6.69588e+06	2.80713e+06	4.35449e+06	4.04997e+06	4.28133e+06	4.88287e+06	6.28915e+06	5.06816e+06	5.78668e+06	5.75284e+06	6.2476e+06	3.82847e+06	4.50335e+06	5.29799e+06	5.60477e+06	13	12	11	12	8	12	13	16	13	13	13	15	13	13
P27867	6	6	19.0931	0.000251452	3.59954	1.37077	Sorbitol dehydrogenase OS=Rattus norvegicus GN=Sord PE=1 SV=4 - [DHSO_RAT]	6.19968e+06	8.00688e+06	6.30881e+06	7.01962e+06	5.69926e+06	6.4133e+06	7.95175e+06	7.80051e+06	9.93211e+06	8.46321e+06	9.79782e+06	9.09347e+06	9.82357e+06	1.03369e+07	3.34821e+06	6.99858e+06	6.42483e+06	6.90615e+06	6.91415e+06	8.77987e+06	7.9536e+06	7.80051e+06	9.75664e+06	9.22107e+06	5.98438e+06	6.33917e+06	7.13397e+06	8.65251e+06	7	10	11	11	7	8	10	12	12	10	10	12	11	10
P46844	4	3	12.1345	0.0114284	1.94201	1.37142	Biliverdin reductase A OS=Rattus norvegicus GN=Blvra PE=1 SV=1 - [BIEA_RAT]	1.01006e+06	672556	630036	565222	473634	463942	634071	799506	724896	770686	1.05925e+06	806379	920035	1.0214e+06	545496	587862	641622	556086	574597	635141	634218	799506	712089	839700	646974	562137	668138	854959	4	2	3	1	2	2	3	3	2	3	3	3	3	4
B2RZB7	2	2	4.92594	0.00248782	2.60418	1.37263	Protein Snrpd1 OS=Rattus norvegicus GN=Snrpd1 PE=4 SV=1 - [B2RZB7_RAT]	129567	115629	80759.2	85666.1	94592.2	95823.4	66891	126559	142415	130595	122503	144033	118532	133551	69974.3	101068	82244.3	84281.4	114756	131183	66906.6	126559	139899	142290	74823.4	100407	86078.8	111788	0	0	0	0	0	0	0	0	0	1	0	0	1	0
P31044	6	6	23.1266	0.000198812	3.70156	1.37347	Phosphatidylethanolamine-binding protein 1 OS=Rattus norvegicus GN=Pebp1 PE=1 SV=3 - [PEBP1_RAT]	2.83593e+07	3.32838e+07	3.34903e+07	3.00052e+07	3.20449e+07	2.59433e+07	2.94046e+07	3.3918e+07	4.15724e+07	4.10465e+07	3.90049e+07	4.08863e+07	4.35003e+07	5.19767e+07	1.53158e+07	2.90924e+07	3.41062e+07	2.95202e+07	3.88759e+07	3.55166e+07	2.94115e+07	3.3918e+07	4.08379e+07	4.47222e+07	2.38237e+07	2.85023e+07	3.15903e+07	4.3507e+07	10	10	13	10	12	11	10	10	14	13	12	13	11	13
P85971	2	2	7.3872	0.0037406	2.42706	1.37439	6-phosphogluconolactonase OS=Rattus norvegicus GN=Pgls PE=1 SV=1 - [6PGL_RAT]	160042	194606	202019	190243	189773	218634	169060	217735	263176	227018	306356	347526	196258	262139	86432.8	170099	205734	187167	230227	299312	169099	217735	258527	247347	187118	242265	142524	219423	1	0	0	0	0	1	0	2	1	0	1	2	0	1
Q07936	3	3	15.8094	0.0113673	1.94434	1.37494	Annexin A2 OS=Rattus norvegicus GN=Anxa2 PE=1 SV=2 - [ANXA2_RAT]	261019	392744	197861	254898	252477	247997	225287	306776	292541	481274	433139	301606	334351	369593	140966	343286	201500	250778	306297	339510	225340	306776	287372	524371	264556	210253	242809	309367	1	2	0	0	0	0	0	1	1	1	2	1	1	1
P08461	3	3	12.4062	0.000325867	3.48696	1.375	Dihydrolipoyllysine-residue acetyltransferase component of pyruvate dehydrogenase complex, mitochondrial OS=Rattus norvegicus GN=Dlat PE=1 SV=3 - [ODP2_RAT]	1.23096e+06	1.5556e+06	1.49103e+06	1.62471e+06	1.36147e+06	1.29361e+06	1.46292e+06	1.61332e+06	1.83362e+06	1.78774e+06	2.02001e+06	2.34062e+06	1.89424e+06	2.28839e+06	664794	1.35971e+06	1.51845e+06	1.59845e+06	1.65169e+06	1.77097e+06	1.46326e+06	1.61332e+06	1.80123e+06	1.94783e+06	1.2338e+06	1.63168e+06	1.37562e+06	1.91549e+06	4	4	4	5	4	4	4	5	5	6	6	6	6	5
P49432	7	5	21.8193	0.00583884	2.23367	1.37808	Pyruvate dehydrogenase E1 component subunit beta, mitochondrial OS=Rattus norvegicus GN=Pdhb PE=1 SV=2 - [ODPB_RAT]	4.30517e+06	4.42145e+06	3.79375e+06	3.77843e+06	3.76744e+06	3.10471e+06	3.25799e+06	3.90031e+06	4.08892e+06	4.39352e+06	6.05777e+06	6.47464e+06	5.76969e+06	5.73634e+06	2.32506e+06	3.86466e+06	3.86351e+06	3.71736e+06	4.57053e+06	4.25038e+06	3.25875e+06	3.90031e+06	4.01668e+06	4.78695e+06	3.70001e+06	4.51356e+06	4.19e+06	4.80159e+06	7	6	8	7	6	8	7	8	7	8	7	8	8	8
P00884	10	10	39.5375	0.00719544	2.14294	1.37875	Fructose-bisphosphate aldolase B OS=Rattus norvegicus GN=Aldob PE=1 SV=2 - [ALDOB_RAT]	1.40527e+08	1.19259e+08	7.86501e+07	8.74427e+07	7.68275e+07	7.36231e+07	1.04968e+08	1.03836e+08	1.3241e+08	1.29843e+08	1.59627e+08	1.41513e+08	1.33176e+08	1.38934e+08	7.58932e+07	1.04241e+08	8.00965e+07	8.60293e+07	9.32046e+07	1.00791e+08	1.04992e+08	1.03836e+08	1.30071e+08	1.41471e+08	9.74979e+07	9.86507e+07	9.67136e+07	1.16295e+08	23	23	18	21	21	16	19	21	22	22	20	21	21	19
P10760	6	5	19.2711	0.00160653	2.79411	1.38065	Adenosylhomocysteinase OS=Rattus norvegicus GN=Ahcy PE=1 SV=3 - [SAHH_RAT]	2.59536e+06	2.30917e+06	1.69727e+06	1.87855e+06	1.69434e+06	1.87286e+06	2.45886e+06	2.30125e+06	2.97119e+06	2.71993e+06	3.29596e+06	2.92305e+06	2.64611e+06	3.17084e+06	1.40166e+06	2.01838e+06	1.72848e+06	1.84818e+06	2.05552e+06	2.56397e+06	2.45943e+06	2.30125e+06	2.9187e+06	2.9635e+06	2.01313e+06	2.0377e+06	1.92163e+06	2.65414e+06	5	5	6	5	4	4	7	7	8	8	7	5	7	7
P04642	5	3	14.5806	0.013899	1.85702	1.38212	L-lactate dehydrogenase A chain OS=Rattus norvegicus GN=Ldha PE=1 SV=1 - [LDHA_RAT]	1.38277e+06	1.20364e+06	837178	874056	735573	708263	738290	1.02448e+06	1.08775e+06	1.19857e+06	1.75025e+06	1.30369e+06	1.26075e+06	1.33032e+06	746782	1.05207e+06	852574	859928	892373	969620	738462	1.02448e+06	1.06854e+06	1.3059e+06	1.06903e+06	908816	915571	1.11354e+06	2	4	3	3	3	4	3	3	5	5	4	3	3	3
Q8K4B7	3	3	8.30121	0.0124436	1.90505	1.38298	Dimethylaniline monooxygenase [N-oxide-forming] 4 OS=Rattus norvegicus GN=Fmo4 PE=2 SV=3 - [FMO4_RAT]	129263	82314.6	147546	180328	156977	168954	211337	189475	199915	192081	234396	199072	233809	240335	69810.1	71948.8	150259	177413	190440	231299	211386	189475	196383	209281	143166	138776	169794	201172	1	2	2	1	2	1	1	1	1	1	1	1	2	1
P62815	3	2	9.49921	0.0181873	1.74023	1.38491	V-type proton ATPase subunit B, brain isoform OS=Rattus norvegicus GN=Atp6v1b2 PE=1 SV=1 - [VATB2_RAT]	851891	738484	520786	410471	422491	464308	664730	592492	731593	738058	1.04748e+06	843954	849616	837754	460074	645487	530363	403837	512553	635642	664884	592492	718669	804150	639787	588331	616999	701240	2	2	2	3	2	2	2	2	3	2	3	2	3	3
F1LR02	3	2	9.23818	0.00105783	2.97558	1.38491	Procollagen, type XVIII, alpha 1, isoform CRA_a OS=Rattus norvegicus GN=Col18a1 PE=2 SV=2 - [F1LR02_RAT]	397426	493434	332645	406400	394238	438055	359295	440112	527233	535782	515105	700575	545047	643664	214635	431297	338763	399831	478276	599702	359378	440112	517919	583760	314620	488380	395818	538777	2	1	1	1	2	1	2	1	1	1	1	2	2	1
Q6P6V0	7	7	28.0995	0.000505178	3.29656	1.38516	Glucose-6-phosphate isomerase OS=Rattus norvegicus GN=Gpi PE=1 SV=1 - [G6PI_RAT]	3.22821e+06	2.99421e+06	2.44155e+06	2.16349e+06	2.65491e+06	2.79842e+06	2.61715e+06	3.05184e+06	3.50339e+06	3.68937e+06	3.73185e+06	3.52921e+06	4.10262e+06	4.5683e+06	1.74343e+06	2.61716e+06	2.48645e+06	2.12852e+06	3.22085e+06	3.83106e+06	2.61775e+06	3.05184e+06	3.44149e+06	4.01975e+06	2.27936e+06	2.46026e+06	2.97936e+06	3.82389e+06	7	9	13	8	11	11	12	12	13	13	9	7	11	13
Q91ZW6	6	5	18.0056	0.00122274	2.91267	1.38607	Trimethyllysine dioxygenase, mitochondrial OS=Rattus norvegicus GN=Tmlhe PE=1 SV=2 - [TMLH_RAT]	2.5695e+06	2.37495e+06	2.16085e+06	1.96721e+06	1.73642e+06	2.00552e+06	2.96703e+06	2.7205e+06	2.95052e+06	2.72788e+06	3.17025e+06	3.41421e+06	3.29129e+06	3.59964e+06	1.38769e+06	2.07588e+06	2.20058e+06	1.93541e+06	2.10657e+06	2.74558e+06	2.96772e+06	2.7205e+06	2.89839e+06	2.97216e+06	1.93635e+06	2.38009e+06	2.39017e+06	3.01307e+06	6	4	3	5	3	2	5	7	5	6	8	7	7	7
B2GV06	8	7	32.1025	0.00170146	2.76918	1.38745	Succinyl-CoA:3-ketoacid coenzyme A transferase 1, mitochondrial OS=Rattus norvegicus GN=Oxct1 PE=1 SV=1 - [SCOT1_RAT]	5.732e+06	5.3282e+06	5.13605e+06	4.23557e+06	4.00642e+06	4.80014e+06	5.09323e+06	5.48296e+06	5.76196e+06	5.75018e+06	7.72808e+06	8.2552e+06	7.75334e+06	6.90166e+06	3.09563e+06	4.65722e+06	5.2305e+06	4.16711e+06	4.86046e+06	6.57144e+06	5.09442e+06	5.48296e+06	5.66016e+06	6.2651e+06	4.72021e+06	5.75481e+06	5.63055e+06	5.77702e+06	9	12	12	11	10	15	12	13	11	14	13	15	13	14
Q5HZV9	2	2	3.92087	0.00983026	2.00743	1.38829	Protein phosphatase 1 regulatory subunit 7 OS=Rattus norvegicus GN=Ppp1r7 PE=1 SV=1 - [PP1R7_RAT]	99209.2	91641.7	62046.6	52967.1	60478.6	50713.9	51918.2	79646.8	81132.7	88115.7	118604	95628.9	93733.2	94210.9	53579.1	80101.3	63187.6	52111	73370.7	69427.9	51930.3	79646.8	79699.4	96006.3	72441.7	66664.1	68069.9	78859.1	0	0	0	0	0	0	0	0	0	0	0	0	1	1
P08503	6	4	20.483	0.000768604	3.1143	1.39077	Medium-chain specific acyl-CoA dehydrogenase, mitochondrial OS=Rattus norvegicus GN=Acadm PE=1 SV=1 - [ACADM_RAT]	2.43992e+06	2.46751e+06	1.77764e+06	1.74454e+06	1.56944e+06	1.78835e+06	2.39664e+06	2.52768e+06	3.08461e+06	2.69383e+06	2.84359e+06	2.86994e+06	3.00425e+06	2.70277e+06	1.31771e+06	2.15677e+06	1.81033e+06	1.71634e+06	1.90399e+06	2.44827e+06	2.3972e+06	2.52768e+06	3.03012e+06	2.93505e+06	1.73683e+06	2.00067e+06	2.18172e+06	2.26235e+06	5	5	4	5	4	5	6	5	6	6	5	5	6	5
P29266	3	3	12.542	0.00688769	2.16193	1.39159	3-hydroxyisobutyrate dehydrogenase, mitochondrial OS=Rattus norvegicus GN=Hibadh PE=1 SV=3 - [3HIDH_RAT]	2.20785e+06	2.1196e+06	1.85549e+06	1.93419e+06	1.87621e+06	1.86821e+06	2.04818e+06	1.86001e+06	2.27489e+06	2.40312e+06	3.5597e+06	3.38124e+06	2.60001e+06	3.27761e+06	1.19238e+06	1.85268e+06	1.88961e+06	1.90292e+06	2.27615e+06	2.5576e+06	2.04866e+06	1.86001e+06	2.2347e+06	2.61831e+06	2.17422e+06	2.3571e+06	1.88815e+06	2.74352e+06	5	5	5	5	5	5	5	5	5	5	5	5	4	5
Q499Q4	5	4	14.8049	0.00222055	2.65354	1.39172	Phosphoglucomutase 1 OS=Rattus norvegicus GN=Pgm1 PE=2 SV=2 - [Q499Q4_RAT]	885866	907918	674330	551608	714089	675372	777267	971995	920266	963123	1.23381e+06	1.24503e+06	837298	1.04659e+06	478423	793585	686731	542691	866309	924592	777448	971995	904008	1.04937e+06	753593	867924	608053	876048	2	2	3	3	3	2	3	1	2	2	3	2	2	2
P32232	3	3	6.89597	0.000394007	3.4045	1.39295	Cystathionine beta-synthase OS=Rattus norvegicus GN=Cbs PE=1 SV=3 - [CBS_RAT]	516516	491590	364459	335359	377578	394188	376095	537816	619881	638882	609834	508894	530901	531756	278951	429685	371162	329938	458065	539648	376183	537816	608930	696093	372479	354756	385545	445105	1	2	2	2	2	1	1	3	2	3	2	2	2	1
P34058	16	6	56.218	0.000111257	3.95367	1.39323	Heat shock protein HSP 90-beta OS=Rattus norvegicus GN=Hsp90ab1 PE=1 SV=4 - [HS90B_RAT]	9.48512e+06	8.63136e+06	7.20379e+06	7.23045e+06	6.84354e+06	6.4645e+06	7.94028e+06	9.70012e+06	9.46616e+06	1.06842e+07	1.17666e+07	1.12529e+07	1.14441e+07	1.06401e+07	5.12255e+06	7.54442e+06	7.33627e+06	7.11358e+06	8.30236e+06	8.84997e+06	7.94212e+06	9.70012e+06	9.29892e+06	1.1641e+07	7.1869e+06	7.84451e+06	8.31079e+06	8.90631e+06	12	13	12	11	14	11	12	11	10	12	14	10	13	13
P46413	10	7	32.7242	0.00172095	2.76423	1.39355	Glutathione synthetase OS=Rattus norvegicus GN=Gss PE=1 SV=1 - [GSHB_RAT]	9.6527e+06	8.75505e+06	6.82865e+06	7.00598e+06	5.69694e+06	6.05798e+06	9.15159e+06	9.36279e+06	1.11019e+07	1.00321e+07	1.22944e+07	9.76334e+06	1.03799e+07	1.11312e+07	5.21306e+06	7.65254e+06	6.95422e+06	6.89273e+06	6.91135e+06	8.29344e+06	9.15371e+06	9.36279e+06	1.09058e+07	1.09304e+07	7.50925e+06	6.80615e+06	7.53798e+06	9.31736e+06	10	13	11	11	11	11	11	11	14	13	13	14	12	11
P14408	5	3	20.0355	0.000156389	3.80579	1.39471	Fumarate hydratase, mitochondrial OS=Rattus norvegicus GN=Fh PE=1 SV=1 - [FUMH_RAT]	5.67626e+06	6.18162e+06	5.93097e+06	5.40708e+06	4.9369e+06	5.70255e+06	6.69638e+06	6.51504e+06	7.54235e+06	7.3419e+06	8.0917e+06	8.61532e+06	9.40839e+06	9.01556e+06	3.06553e+06	5.40317e+06	6.04004e+06	5.31968e+06	5.98928e+06	7.80685e+06	6.69794e+06	6.51504e+06	7.4091e+06	7.99935e+06	4.9423e+06	6.00585e+06	6.83246e+06	7.54646e+06	5	6	6	5	7	7	6	8	7	8	6	6	7	7
O08557	6	3	17.9532	0.0183682	1.73593	1.3949	N(G),N(G)-dimethylarginine dimethylaminohydrolase 1 OS=Rattus norvegicus GN=Ddah1 PE=1 SV=3 - [DDAH1_RAT]	1.82681e+06	1.25657e+06	754339	746465	717051	686623	839755	1.21242e+06	1.16702e+06	1.40767e+06	1.58978e+06	1.37337e+06	1.3446e+06	1.42898e+06	986592	1.09833e+06	768211	734399	869903	939994	839950	1.21242e+06	1.1464e+06	1.53372e+06	971020	957391	976463	1.19613e+06	2	3	2	1	2	1	2	4	4	3	3	3	3	2
Q6PCT9	2	2	4.81499	0.00824862	2.08362	1.39829	Proteasome (Prosome, macropain) 26S subunit, non-ATPase, 6 OS=Rattus norvegicus GN=Psmd6 PE=2 SV=1 - [Q6PCT9_RAT]	240160	185728	132702	154392	117468	121753	164928	173691	205311	223431	275436	199837	235523	248839	129701	162340	135143	151896	142508	166681	164967	173691	201684	243439	168233	139309	171039	208290	1	2	1	0	1	1	1	1	1	1	2	1	1	1
P42123	8	6	30.9891	0.00922907	2.03484	1.39848	L-lactate dehydrogenase B chain OS=Rattus norvegicus GN=Ldhb PE=1 SV=2 - [LDHB_RAT]	2.31141e+07	1.7428e+07	1.24554e+07	1.18073e+07	1.16931e+07	1.21265e+07	1.47244e+07	1.52327e+07	1.93714e+07	1.82822e+07	2.35946e+07	2.26993e+07	2.18412e+07	2.35093e+07	1.2483e+07	1.52333e+07	1.26844e+07	1.16164e+07	1.41857e+07	1.66013e+07	1.47278e+07	1.52327e+07	1.90292e+07	1.99194e+07	1.44113e+07	1.5824e+07	1.58612e+07	1.96784e+07	9	11	10	10	11	13	11	11	12	12	14	13	14	12
B0BNA7	2	2	5.88946	0.00977667	2.00981	1.39888	Eukaryotic translation initiation factor 3 subunit I OS=Rattus norvegicus GN=Eif3i PE=2 SV=1 - [EIF3I_RAT]	280784	202956	142134	139594	132856	159810	161772	193407	244703	228379	305114	287814	222203	224879	151641	177397	144748	137338	161177	218781	161809	193407	240380	248830	186360	200639	161366	188234	1	2	2	2	2	1	2	2	1	2	2	2	2	1
P12007	4	3	13.3038	0.0170297	1.76879	1.39889	Isovaleryl-CoA dehydrogenase, mitochondrial OS=Rattus norvegicus GN=Ivd PE=1 SV=2 - [IVD_RAT]	2.66766e+06	2.22274e+06	1.85862e+06	1.57854e+06	1.69698e+06	1.34838e+06	1.32483e+06	2.26934e+06	2.40652e+06	2.38262e+06	3.30739e+06	3.33137e+06	2.02714e+06	2.03835e+06	1.4407e+06	1.94283e+06	1.8928e+06	1.55302e+06	2.05872e+06	1.84594e+06	1.32513e+06	2.26934e+06	2.36401e+06	2.59598e+06	2.02011e+06	2.32234e+06	1.47213e+06	1.7062e+06	3	3	4	3	4	3	3	3	4	5	4	4	3	4
Q8VHF5	9	9	27.4488	0.00109535	2.96045	1.39913	Citrate synthase, mitochondrial OS=Rattus norvegicus GN=Cs PE=1 SV=1 - [CISY_RAT]	1.24232e+07	1.23332e+07	9.15441e+06	8.26963e+06	7.84049e+06	8.55967e+06	1.12553e+07	1.1951e+07	1.30761e+07	1.34468e+07	1.39874e+07	1.43683e+07	1.537e+07	1.55096e+07	6.7093e+06	1.07801e+07	9.32276e+06	8.13596e+06	9.51182e+06	1.17183e+07	1.12579e+07	1.1951e+07	1.28451e+07	1.46509e+07	8.54335e+06	1.00163e+07	1.11618e+07	1.29823e+07	9	11	7	10	9	7	11	12	12	12	9	12	11	13
Q9ER34	7	4	34.0971	0.000937845	3.02787	1.40209	Aconitate hydratase, mitochondrial OS=Rattus norvegicus GN=Aco2 PE=1 SV=2 - [ACON_RAT]	1.00879e+07	9.51551e+06	7.93052e+06	6.85755e+06	6.95396e+06	8.32321e+06	9.94873e+06	9.57192e+06	1.11489e+07	1.08603e+07	1.40687e+07	1.27462e+07	1.3016e+07	1.2177e+07	5.44807e+06	8.31723e+06	8.07636e+06	6.7467e+06	8.43632e+06	1.13946e+07	9.95104e+06	9.57192e+06	1.0952e+07	1.18328e+07	8.593e+06	8.88554e+06	9.45236e+06	1.01928e+07	6	6	5	7	7	8	7	8	10	9	9	9	8	7
P10111	2	2	7.43028	0.0292774	1.53347	1.40332	Peptidyl-prolyl cis-trans isomerase A OS=Rattus norvegicus GN=Ppia PE=1 SV=2 - [PPIA_RAT]	1.19311e+06	1.19175e+06	695271	533203	925464	746143	493647	1.07255e+06	1.21934e+06	1.56904e+06	947525	1.24132e+06	887610	1.17182e+06	644355	1.04167e+06	708057	524584	1.12274e+06	1.02148e+06	493762	1.07255e+06	1.19779e+06	1.70954e+06	578736	865337	644591	980868	3	3	2	2	2	2	2	2	2	4	3	3	2	2
F1M9V7	5	5	10.8726	0.00282931	2.54832	1.40375	Protein Npepps OS=Rattus norvegicus GN=Npepps PE=2 SV=1 - [F1M9V7_RAT]	705535	613445	525456	452357	436069	475225	553588	576516	734809	679194	995930	728976	815885	749159	381033	536195	535119	445045	529025	650588	553717	576516	721827	740014	608301	508179	592503	627082	2	3	2	1	2	3	3	4	4	3	5	3	4	4
Q05982	2	2	4.08166	0.0205169	1.68789	1.40438	Nucleoside diphosphate kinase A OS=Rattus norvegicus GN=Nme1 PE=1 SV=1 - [NDKA_RAT]	1.1657e+06	1.11585e+06	762854	626735	715182	607463	624934	1.07008e+06	1.17226e+06	1.30313e+06	1.27736e+06	1.4082e+06	780460	879328	629552	975331	776883	616605	867636	831623	625079	1.07008e+06	1.15155e+06	1.41983e+06	780193	981677	566777	736040	1	1	1	1	2	1	1	2	2	3	2	4	1	2
Q5M7U6	2	2	4.83438	0.000241377	3.6173	1.40508	Actin-related protein 2 OS=Rattus norvegicus GN=Actr2 PE=1 SV=1 - [ARP2_RAT]	608984	541280	514133	483553	437755	542351	600417	646221	654363	739515	945082	792328	710199	751109	328889	473117	523588	475737	531071	742484	600556	646221	642803	805737	577244	552342	515753	628714	2	2	2	2	2	2	2	2	2	3	2	2	1	2
O35567	2	2	7.78452	0.00226436	2.64505	1.40577	Bifunctional purine biosynthesis protein PURH OS=Rattus norvegicus GN=Atic PE=1 SV=2 - [PUR9_RAT]	648792	678226	547178	507398	542313	534169	663188	595335	719211	721390	980394	855923	998916	922366	350388	592818	557240	499197	657917	731283	663342	595335	706505	785989	598812	596675	725422	772064	2	2	3	2	3	2	3	3	3	3	3	3	3	3
Q3T1K5	4	3	12.3736	0.00194854	2.71029	1.40646	F-actin-capping protein subunit alpha-2 OS=Rattus norvegicus GN=Capza2 PE=1 SV=1 - [CAZA2_RAT]	325540	467349	504741	477375	446725	417804	463936	445856	596648	618123	685493	574941	774684	669158	175812	408496	514023	469659	541952	571977	464044	445856	586107	673475	418690	400798	562583	560117	0	1	0	0	1	1	1	0	2	1	2	1	2	0
P10719	13	11	61.8914	0.000837802	3.07686	1.40679	ATP synthase subunit beta, mitochondrial OS=Rattus norvegicus GN=Atp5b PE=1 SV=2 - [ATPB_RAT]	2.49559e+07	2.73517e+07	2.61824e+07	2.06433e+07	2.14424e+07	2.22488e+07	2.75106e+07	2.78266e+07	2.94864e+07	2.96118e+07	3.7182e+07	4.21806e+07	3.96328e+07	3.37052e+07	1.34777e+07	2.39074e+07	2.66639e+07	2.03096e+07	2.60132e+07	3.04589e+07	2.7517e+07	2.78266e+07	2.89655e+07	3.22635e+07	2.27103e+07	2.94047e+07	2.87817e+07	2.82129e+07	23	26	27	26	28	28	30	31	32	33	31	32	35	32
F1M566	5	4	10.5103	0.00604307	2.21874	1.40885	Uncharacterized protein (Fragment) OS=Rattus norvegicus PE=2 SV=2 - [F1M566_RAT]	619624	519642	436278	382100	405192	333217	379258	507667	515103	580577	750680	786119	537004	655492	334635	454204	444301	375924	491565	456178	379346	507667	506003	632566	458505	548014	389977	548679	2	3	3	3	4	3	3	3	3	4	3	3	2	3
P00786	2	2	6.81928	0.00482815	2.31622	1.41013	Pro-cathepsin H OS=Rattus norvegicus GN=Ctsh PE=1 SV=1 - [CATH_RAT]	2.98018e+06	3.43778e+06	2.49858e+06	2.96517e+06	2.8952e+06	2.89107e+06	4.59755e+06	3.50516e+06	3.83554e+06	3.7495e+06	4.89087e+06	4.75376e+06	4.86241e+06	5.80007e+06	1.60948e+06	3.00486e+06	2.54453e+06	2.91724e+06	3.51236e+06	3.95791e+06	4.59861e+06	3.50516e+06	3.76777e+06	4.08526e+06	2.98728e+06	3.31391e+06	3.53112e+06	4.85494e+06	3	4	3	3	3	4	4	3	3	3	3	2	3	4
P11598	8	7	25.7615	0.00691275	2.16035	1.41392	Protein disulfide-isomerase A3 OS=Rattus norvegicus GN=Pdia3 PE=1 SV=2 - [PDIA3_RAT]	1.19808e+07	1.00728e+07	7.70509e+06	6.24823e+06	7.45249e+06	6.56901e+06	6.76223e+06	9.67518e+06	8.965e+06	1.11971e+07	1.44144e+07	1.20446e+07	1.31906e+07	1.08108e+07	6.4704e+06	8.80436e+06	7.84678e+06	6.14724e+06	9.04112e+06	8.99304e+06	6.7638e+06	9.67518e+06	8.80662e+06	1.21997e+07	8.80411e+06	8.39645e+06	9.57916e+06	9.0492e+06	10	11	12	11	14	11	12	14	12	13	13	14	15	12
P80254	4	4	12.6846	0.000466973	3.33071	1.4149	D-dopachrome decarboxylase OS=Rattus norvegicus GN=Ddt PE=1 SV=3 - [DOPD_RAT]	7.95199e+06	7.88311e+06	6.77472e+06	6.09659e+06	6.04678e+06	5.7349e+06	6.92837e+06	8.51918e+06	9.54695e+06	9.64872e+06	8.24464e+06	8.33742e+06	1.07391e+07	1.20537e+07	4.29457e+06	6.89039e+06	6.8993e+06	5.99804e+06	7.33576e+06	7.85114e+06	6.92998e+06	8.51918e+06	9.37829e+06	1.05127e+07	5.03572e+06	5.81212e+06	7.79882e+06	1.00896e+07	9	9	9	8	9	6	8	8	10	10	10	10	10	10
O88989	5	3	20.0947	0.000915496	3.03834	1.41496	Malate dehydrogenase, cytoplasmic OS=Rattus norvegicus GN=Mdh1 PE=1 SV=3 - [MDHC_RAT]	3.14831e+07	2.70614e+07	1.80881e+07	2.01495e+07	2.24947e+07	2.02636e+07	2.31956e+07	2.92415e+07	3.33516e+07	3.51421e+07	3.96883e+07	3.17744e+07	3.05439e+07	3.05234e+07	1.70028e+07	2.36536e+07	1.84207e+07	1.98238e+07	2.72899e+07	2.77411e+07	2.32009e+07	2.92415e+07	3.27624e+07	3.8289e+07	2.42411e+07	2.21503e+07	2.21812e+07	2.55496e+07	8	9	8	8	8	8	9	9	9	9	9	9	9	8
P48721	10	9	34.0921	6.11932e-05	4.2133	1.41585	Stress-70 protein, mitochondrial OS=Rattus norvegicus GN=Hspa9 PE=1 SV=3 - [GRP75_RAT]	5.4177e+06	6.42934e+06	6.352e+06	5.3596e+06	5.62671e+06	5.60538e+06	7.02188e+06	6.90835e+06	8.50558e+06	7.56083e+06	9.38882e+06	8.59896e+06	9.19484e+06	9.04319e+06	2.92589e+06	5.6197e+06	6.46882e+06	5.27296e+06	6.82614e+06	7.67383e+06	7.02351e+06	6.90835e+06	8.35532e+06	8.23788e+06	5.73457e+06	5.99444e+06	6.67738e+06	7.56959e+06	11	12	13	10	11	10	14	12	12	12	13	15	12	14
Q02874	3	3	7.82755	0.0115835	1.93616	1.41642	Core histone macro-H2A.1 OS=Rattus norvegicus GN=H2afy PE=1 SV=4 - [H2AY_RAT]	631897	596849	434512	454060	492347	279529	373081	578603	551987	605588	763938	886158	611244	623248	341264	521688	442503	446721	597299	382678	373168	578603	542235	659818	466603	617752	443891	521688	1	1	1	1	0	0	1	1	1	2	1	1	2	1
D4A830	2	2	7.30846	0.00118212	2.92734	1.41676	Protein Ppa2 OS=Rattus norvegicus GN=Ppa2 PE=4 SV=1 - [D4A830_RAT]	324550	379536	414069	345894	269183	280881	408324	427833	424430	417674	518060	501269	567127	575614	175277	331741	421684	340303	326564	384529	408419	427833	416931	455076	316424	349441	411853	481816	2	2	1	0	1	2	2	1	1	2	1	2	2	2
P43138	3	2	12.6261	0.00707298	2.1504	1.41842	DNA-(apurinic or apyrimidinic site) lyase OS=Rattus norvegicus GN=Apex1 PE=1 SV=2 - [APEX1_RAT]	356195	345597	220124	266608	299131	256541	245163	374567	291984	454889	489222	307476	502232	401376	192367	302076	224172	262299	362896	351208	245220	374567	286825	495623	298810	214345	364726	335971	1	1	1	1	1	1	1	1	1	1	1	1	2	1
G3V8B6	2	2	5.72833	0.000127347	3.89501	1.41898	26S proteasome non-ATPase regulatory subunit 1 OS=Rattus norvegicus GN=Psmd1 PE=4 SV=1 - [G3V8B6_RAT]	392551	410480	342416	294848	333823	398669	415247	473218	591512	511948	589209	442644	523992	539840	212002	358789	348713	290082	404983	545782	415343	473218	581062	557792	359881	308573	380528	451872	1	0	1	2	1	1	2	1	3	3	2	1	1	2
Q80U96	2	2	3.86695	0.000283039	3.54815	1.41949	Exportin-1 OS=Rattus norvegicus GN=Xpo1 PE=2 SV=1 - [XPO1_RAT]	113727	103102	74489.4	89869.7	81724.5	97889.4	111061	124000	140590	147617	154582	119834	124024	143058	61419.7	90118.5	75859.2	88417	99145.5	134012	111087	124000	138106	160836	94416.9	83537.8	90067.7	119746	0	0	0	0	0	1	0	0	0	1	0	0	0	0
P29410	2	2	5.44966	0.000767634	3.11485	1.42404	Adenylate kinase 2, mitochondrial OS=Rattus norvegicus GN=Ak2 PE=2 SV=2 - [KAD2_RAT]	249698	269465	223882	176059	157602	182341	250124	312693	304780	298385	282764	350471	307073	292954	134852	235532	227999	173213	191198	249627	250182	312693	299396	325105	172709	244318	223000	245216	1	2	2	1	2	2	2	1	1	2	3	2	2	3
D4ACB8	4	4	8.21236	0.014322	1.844	1.42476	Chaperonin subunit 8 (Theta) (Predicted), isoform CRA_a OS=Rattus norvegicus GN=Cct8 PE=3 SV=1 - [D4ACB8_RAT]	1.23765e+06	859943	795149	743422	663114	574966	699094	760934	989112	943334	1.23662e+06	1.4462e+06	1.33476e+06	1.22969e+06	668410	751651	809772	731405	804468	787134	699256	760934	971637	1.02781e+06	755313	1.00816e+06	969315	1.02931e+06	2	1	2	1	1	2	1	2	0	0	2	1	3	3
Q68G31	2	2	6.63181	0.00125509	2.90132	1.42496	Phenazine biosynthesis-like domain-containing protein OS=Rattus norvegicus GN=Pbld PE=2 SV=1 - [PBLD_RAT]	1.08247e+06	859199	807148	750969	978325	873404	1.01848e+06	1.07059e+06	1.40379e+06	1.15368e+06	1.25988e+06	1.16881e+06	1.20588e+06	1.81435e+06	584603	751001	821991	738830	1.18687e+06	1.1957e+06	1.01872e+06	1.07059e+06	1.37899e+06	1.25698e+06	769521	814790	875723	1.5187e+06	2	2	2	2	2	2	2	2	3	3	3	2	2	3
P63018	16	9	75.6123	0.000130773	3.88348	1.42617	Heat shock cognate 71 kDa protein OS=Rattus norvegicus GN=Hspa8 PE=1 SV=1 - [HSP7C_RAT]	2.57885e+07	2.48649e+07	2.07586e+07	1.93551e+07	2.02859e+07	2.07775e+07	2.49624e+07	2.59853e+07	3.21076e+07	3.15979e+07	3.91506e+07	3.03734e+07	3.1246e+07	3.31526e+07	1.39274e+07	2.17337e+07	2.11404e+07	1.90423e+07	2.46101e+07	2.84447e+07	2.49682e+07	2.59853e+07	3.15404e+07	3.44274e+07	2.39127e+07	2.11737e+07	2.26912e+07	2.77503e+07	22	25	24	21	23	24	24	25	23	24	27	25	25	25
P00507	11	10	38.5112	0.0025743	2.58934	1.42723	Aspartate aminotransferase, mitochondrial OS=Rattus norvegicus GN=Got2 PE=1 SV=2 - [AATM_RAT]	2.68201e+07	2.32553e+07	1.54442e+07	1.71201e+07	1.42127e+07	1.58775e+07	2.09469e+07	2.20626e+07	2.89481e+07	2.67546e+07	2.83688e+07	2.54286e+07	2.79193e+07	3.1306e+07	1.44845e+07	2.03268e+07	1.57282e+07	1.68434e+07	1.72424e+07	2.17365e+07	2.09517e+07	2.20626e+07	2.84367e+07	2.91504e+07	1.73273e+07	1.77266e+07	2.02752e+07	2.62046e+07	16	16	11	8	10	13	17	16	24	18	19	13	17	20
P13086	4	4	10.5198	0.00126759	2.89702	1.42816	Succinyl-CoA ligase [ADP/GDP-forming] subunit alpha, mitochondrial OS=Rattus norvegicus GN=Suclg1 PE=2 SV=2 - [SUCA_RAT]	2.38883e+06	1.98869e+06	1.8838e+06	1.41182e+06	1.58319e+06	1.7871e+06	2.22759e+06	2.15511e+06	2.38795e+06	2.51063e+06	2.88213e+06	3.08353e+06	2.86796e+06	3.06586e+06	1.29012e+06	1.73825e+06	1.91844e+06	1.389e+06	1.92068e+06	2.44655e+06	2.22811e+06	2.15511e+06	2.34577e+06	2.73545e+06	1.76037e+06	2.14957e+06	2.08274e+06	2.56627e+06	2	1	3	2	4	3	5	2	4	5	5	3	3	3
Q5RKI0	3	3	7.7895	0.00169964	2.76964	1.42853	WD repeat-containing protein 1 OS=Rattus norvegicus GN=Wdr1 PE=1 SV=3 - [WDR1_RAT]	826000	1.50467e+06	1.58125e+06	1.15673e+06	1.28966e+06	1.51895e+06	1.49624e+06	1.81721e+06	1.77523e+06	1.91984e+06	1.79771e+06	1.79893e+06	2.08923e+06	2.19217e+06	446091	1.31518e+06	1.61032e+06	1.13803e+06	1.56457e+06	2.07946e+06	1.49659e+06	1.81721e+06	1.74387e+06	2.09175e+06	1.09802e+06	1.25406e+06	1.51721e+06	1.83495e+06	2	3	3	2	3	3	3	3	4	3	3	3	3	3
P26284	6	5	16.9042	0.00132332	2.87834	1.42909	Pyruvate dehydrogenase E1 component subunit alpha, somatic form, mitochondrial OS=Rattus norvegicus GN=Pdha1 PE=1 SV=2 - [ODPA_RAT]	3.06059e+06	2.60836e+06	2.3047e+06	1.98985e+06	1.97667e+06	1.96797e+06	2.56671e+06	2.62914e+06	3.18926e+06	2.88595e+06	3.933e+06	3.77444e+06	3.78462e+06	3.34755e+06	1.65291e+06	2.27989e+06	2.34708e+06	1.95768e+06	2.39803e+06	2.69417e+06	2.5673e+06	2.62914e+06	3.13292e+06	3.14438e+06	2.40222e+06	2.63121e+06	2.74843e+06	2.80206e+06	6	6	8	7	5	7	6	5	6	6	6	7	7	6
P70615	5	4	11.67	0.0046087	2.33642	1.43007	Lamin-B1 OS=Rattus norvegicus GN=Lmnb1 PE=1 SV=3 - [LMNB1_RAT]	1.64278e+06	1.07076e+06	811861	1.02786e+06	927580	907948	1.17364e+06	1.37248e+06	1.40023e+06	1.22778e+06	2.04682e+06	1.51017e+06	1.63901e+06	1.61832e+06	887204	935919	826791	1.01124e+06	1.12531e+06	1.24299e+06	1.17392e+06	1.37248e+06	1.37549e+06	1.33773e+06	1.25017e+06	1.05276e+06	1.19026e+06	1.35461e+06	1	1	0	0	1	2	2	2	0	1	0	0	1	1
Q9EPH8	7	7	21.2488	0.000594124	3.22612	1.43026	Polyadenylate-binding protein 1 OS=Rattus norvegicus GN=Pabpc1 PE=2 SV=1 - [PABP1_RAT]	1.49734e+06	1.44586e+06	1.12387e+06	993461	922757	1.22059e+06	1.32764e+06	1.69682e+06	1.61676e+06	1.63353e+06	1.59898e+06	1.71112e+06	2.1486e+06	1.79646e+06	808655	1.26378e+06	1.14453e+06	977403	1.11946e+06	1.671e+06	1.32795e+06	1.69682e+06	1.5882e+06	1.77981e+06	976634	1.19285e+06	1.56033e+06	1.50373e+06	3	5	5	3	4	7	3	6	7	7	7	5	7	5
Q5I0J9	2	2	5.30393	2.61519e-05	4.5825	1.4307	Putative L-aspartate dehydrogenase OS=Rattus norvegicus GN=Aspdh PE=2 SV=1 - [ASPD_RAT]	196989	233350	178571	205792	186964	180215	219477	254241	247962	276205	313849	325832	298196	288640	106386	203965	181855	202466	226818	246717	219528	254241	243581	300939	191695	227142	216553	241605	0	1	1	1	1	1	2	2	1	2	2	1	1	1
Q641X8	2	2	6.1813	0.00113013	2.94687	1.43157	Eukaryotic translation initiation factor 3 subunit E OS=Rattus norvegicus GN=Eif3e PE=2 SV=1 - [EIF3E_RAT]	196631	228863	134235	159215	154312	151888	155168	186662	263349	244439	239211	215787	281319	258931	106193	200042	136704	156641	187207	207936	155204	186662	258696	266328	146107	150428	204297	216738	0	1	0	0	0	0	0	0	1	2	1	0	1	0
P82995	16	7	49.9688	0.000267601	3.57251	1.43233	Heat shock protein HSP 90-alpha OS=Rattus norvegicus GN=Hsp90aa1 PE=1 SV=3 - [HS90A_RAT]	5.71042e+06	4.78424e+06	4.3459e+06	4.89703e+06	4.879e+06	3.78183e+06	4.38207e+06	5.5641e+06	5.54752e+06	6.68185e+06	7.9012e+06	6.7764e+06	7.38632e+06	7.09515e+06	3.08398e+06	4.18177e+06	4.42582e+06	4.81788e+06	5.91904e+06	5.17736e+06	4.38309e+06	5.5641e+06	5.44952e+06	7.2802e+06	4.82595e+06	4.72392e+06	5.36401e+06	5.93898e+06	8	4	9	4	7	5	6	7	9	10	9	9	10	7
P12368	2	2	5.78679	0.0168266	1.774	1.43308	cAMP-dependent protein kinase type II-alpha regulatory subunit OS=Rattus norvegicus GN=Prkar2a PE=1 SV=3 - [KAP2_RAT]	121434	164065	225983	96618.9	214378	191493	158550	209784	233869	244637	175292	220829	322448	273463	65582.1	143405	230139	95057.1	260077	262156	158587	209784	229738	266543	107066	153943	234164	228902	0	0	0	0	0	0	0	1	1	0	1	0	0	1
Q08415	5	4	18.6594	0.00362658	2.4405	1.4333	Kynurenine--oxoglutarate transaminase 1, mitochondrial OS=Rattus norvegicus GN=Ccbl1 PE=1 SV=1 - [KAT1_RAT]	2.09796e+06	2.36686e+06	1.73206e+06	1.45203e+06	1.9052e+06	1.90274e+06	2.07394e+06	2.09167e+06	2.80301e+06	2.47576e+06	2.26095e+06	2.69388e+06	3.35374e+06	3.71465e+06	1.13303e+06	2.06881e+06	1.76391e+06	1.42856e+06	2.31133e+06	2.60488e+06	2.07442e+06	2.09167e+06	2.75349e+06	2.69746e+06	1.38096e+06	1.87794e+06	2.43552e+06	3.10934e+06	5	6	5	5	6	5	6	7	6	8	6	7	8	8
P47942	6	3	18.4957	0.00963821	2.016	1.43421	Dihydropyrimidinase-related protein 2 OS=Rattus norvegicus GN=Dpysl2 PE=1 SV=1 - [DPYL2_RAT]	167522	315049	391360	385618	377141	413574	424793	485482	573205	531059	562563	474396	450667	472373	90472.2	275375	398557	379385	457535	566187	424892	485482	563079	578614	343606	330708	327279	395399	1	0	2	2	0	0	0	1	1	2	3	1	1	2
Q64319	10	10	44.7205	0.000258411	3.58769	1.43465	Neutral and basic amino acid transport protein rBAT OS=Rattus norvegicus GN=Slc3a1 PE=1 SV=1 - [SLC31_RAT]	7.99694e+06	7.06973e+06	6.10194e+06	6.12647e+06	5.91753e+06	6.4301e+06	8.95346e+06	9.54071e+06	1.15584e+07	9.7621e+06	1.03446e+07	8.14142e+06	9.89299e+06	1.04783e+07	4.31884e+06	6.17944e+06	6.21415e+06	6.02744e+06	7.17896e+06	8.80287e+06	8.95554e+06	9.54071e+06	1.13542e+07	1.06363e+07	6.31837e+06	5.67549e+06	7.18438e+06	8.77082e+06	10	15	10	12	14	16	20	18	18	17	17	12	13	15
Q6AY80	3	3	7.46127	0.00125629	2.90091	1.44073	Ribosyldihydronicotinamide dehydrogenase [quinone] OS=Rattus norvegicus GN=Nqo2 PE=1 SV=3 - [NQO2_RAT]	623067	646833	714174	783462	602653	628308	749780	768264	887034	1.01804e+06	987014	939115	826209	1.41533e+06	336495	565378	727307	770798	731119	860161	749954	768264	871363	1.1092e+06	602855	654669	600000	1.1847e+06	0	1	1	1	1	1	1	1	2	3	1	1	1	3
P97852	14	13	55.5932	0.000209274	3.67929	1.44275	Peroxisomal multifunctional enzyme type 2 OS=Rattus norvegicus GN=Hsd17b4 PE=1 SV=3 - [DHB4_RAT]	1.03965e+07	9.16043e+06	7.23362e+06	7.75082e+06	6.45164e+06	6.61155e+06	7.61537e+06	9.97756e+06	1.11915e+07	1.12762e+07	1.25844e+07	1.06496e+07	1.23728e+07	1.16168e+07	5.61477e+06	8.00686e+06	7.36664e+06	7.62553e+06	7.82692e+06	9.05128e+06	7.61714e+06	9.97756e+06	1.09938e+07	1.2286e+07	7.6864e+06	7.42399e+06	8.98522e+06	9.72379e+06	14	15	15	11	14	13	17	19	21	19	19	15	18	15
Q5SGE0	6	5	14.1306	0.00105861	2.97526	1.44325	Leucine-rich PPR motif-containing protein, mitochondrial OS=Rattus norvegicus GN=Lrpprc PE=1 SV=1 - [LPPRC_RAT]	515424	553925	418524	359746	360281	417971	468602	590771	532956	539531	623036	830805	689915	659099	278361	484170	426221	353931	437081	572207	468711	590771	523541	587845	380542	579165	501022	551697	3	2	2	0	1	1	2	2	3	2	4	4	3	6
Q7TP48	7	5	18.3441	0.00736243	2.13298	1.4434	Adipocyte plasma membrane-associated protein OS=Rattus norvegicus GN=Apmap PE=2 SV=2 - [APMAP_RAT]	3.27593e+06	2.98813e+06	1.63917e+06	2.37052e+06	1.6333e+06	1.80704e+06	2.53865e+06	2.62821e+06	3.20115e+06	3.06734e+06	3.23989e+06	3.44849e+06	3.61349e+06	4.26064e+06	1.7692e+06	2.61184e+06	1.66932e+06	2.3322e+06	1.98147e+06	2.47385e+06	2.53924e+06	2.62821e+06	3.14459e+06	3.34202e+06	1.97888e+06	2.40399e+06	2.62415e+06	3.56636e+06	3	7	2	1	2	1	3	5	5	7	4	1	3	3
Q6UPE0	5	4	20.114	0.00316707	2.49934	1.44441	Choline dehydrogenase, mitochondrial OS=Rattus norvegicus GN=Chdh PE=1 SV=1 - [CHDH_RAT]	885873	1.28366e+06	1.23464e+06	1.01523e+06	1.11042e+06	1.02814e+06	1.27587e+06	1.20196e+06	1.30437e+06	1.31255e+06	1.70745e+06	1.84803e+06	1.87178e+06	2.06913e+06	478426	1.12201e+06	1.25734e+06	998822	1.34713e+06	1.40753e+06	1.27617e+06	1.20196e+06	1.28132e+06	1.43009e+06	1.04289e+06	1.28829e+06	1.35931e+06	1.73196e+06	1	4	4	3	5	5	4	5	5	5	6	4	5	5
Q8VI04	3	3	8.29235	0.000132891	3.8765	1.44578	Isoaspartyl peptidase/L-asparaginase OS=Rattus norvegicus GN=Asrgl1 PE=1 SV=1 - [ASGL1_RAT]	379652	474244	528653	433234	515588	388929	584344	613290	668052	669452	736222	729196	619539	742040	205036	414523	538375	426232	625495	532448	584479	613290	656250	729401	449675	508332	449915	621123	1	2	2	2	3	2	3	2	4	3	4	2	3	2
Q68FX0	5	5	13.5179	0.00042893	3.36761	1.44624	Isocitrate dehydrogenase [NAD] subunit beta, mitochondrial OS=Rattus norvegicus GN=Idh3B PE=1 SV=1 - [IDH3B_RAT]	773640	654116	707407	510125	532770	773651	868853	993036	925776	959154	1.04483e+06	984838	1.12903e+06	935041	417814	571744	720416	501879	646339	1.05914e+06	869055	993036	909421	1.04504e+06	638168	686543	819909	782674	1	1	4	1	2	2	4	4	3	3	3	3	5	1
Q9QY17	3	3	6.78931	0.0160291	1.79509	1.44655	Protein kinase C and casein kinase substrate in neurons 2 protein OS=Rattus norvegicus GN=Pacsin2 PE=1 SV=2 - [PACN2_RAT]	726916	543492	388958	337087	338354	282419	340653	490786	457573	548212	705866	692627	636139	747511	392580	475050	396110	331638	410480	386635	340732	490786	449489	597304	431134	482839	461970	625703	3	2	2	2	2	1	1	3	3	3	3	2	4	2
P70473	4	3	12.6672	0.00290373	2.53704	1.45475	Alpha-methylacyl-CoA racemase OS=Rattus norvegicus GN=Amacr PE=1 SV=3 - [AMACR_RAT]	1.81464e+06	1.59073e+06	931310	1.20134e+06	1.01483e+06	1.08798e+06	1.58401e+06	1.55941e+06	1.82434e+06	1.76182e+06	2.14741e+06	1.96597e+06	2.11993e+06	2.04097e+06	980016	1.39041e+06	948436	1.18193e+06	1.23115e+06	1.48946e+06	1.58437e+06	1.55941e+06	1.79211e+06	1.91959e+06	1.31161e+06	1.3705e+06	1.53951e+06	1.70839e+06	3	2	3	3	2	4	5	3	3	3	4	4	4	3
Q6P7B0	2	2	7.06755	0.00840596	2.07541	1.45584	Tryptophan--tRNA ligase, cytoplasmic OS=Rattus norvegicus GN=Wars PE=1 SV=2 - [SYWC_RAT]	171479	341254	414709	380494	337507	410038	427404	402239	545314	513730	595272	488794	539954	529381	92609.1	298280	422335	374344	409453	561346	427503	402239	535680	559734	363584	340745	392120	443117	0	2	2	1	2	1	2	1	2	2	3	3	2	2
Q63530	8	8	28.0259	0.00119587	2.92232	1.45681	Phosphotriesterase-related protein OS=Rattus norvegicus GN=Pter PE=2 SV=2 - [PTER_RAT]	9.33013e+06	8.14028e+06	6.91716e+06	6.58055e+06	6.7112e+06	5.47118e+06	7.76252e+06	8.28369e+06	1.11699e+07	1.07304e+07	1.41386e+07	1.01123e+07	9.96728e+06	9.76836e+06	5.03885e+06	7.11518e+06	7.04436e+06	6.47418e+06	8.14181e+06	7.4901e+06	7.76432e+06	8.28369e+06	1.09726e+07	1.16913e+07	8.63569e+06	7.04943e+06	7.23833e+06	8.17659e+06	10	11	11	11	13	10	12	13	14	14	13	12	12	13
D3ZVD8	2	2	7.44517	0.000266474	3.57435	1.45745	Protein Hdac6 OS=Rattus norvegicus GN=Hdac6 PE=2 SV=2 - [D3ZVD8_RAT]	452095	401733	380307	390375	395532	405012	487347	454072	606209	555356	698618	538309	646641	745474	244159	351143	387300	384065	479846	554465	487460	454072	595499	605087	426707	375262	469597	623997	3	3	2	2	2	2	4	2	3	3	3	2	4	4
B0BNA5	2	2	3.03588	0.0253628	1.5958	1.46052	Coactosin-like protein OS=Rattus norvegicus GN=Cotl1 PE=1 SV=1 - [COTL1_RAT]	577469	553130	441825	348202	352749	231953	328488	607378	486756	644407	639388	868741	396159	496023	311869	483475	449950	342574	427944	317546	328564	607378	478156	702112	390530	605611	287694	415195	1	3	1	2	3	2	2	2	2	2	1	4	1	2
O35078	7	6	22.4643	0.000315803	3.50058	1.46056	D-amino-acid oxidase OS=Rattus norvegicus GN=Dao PE=2 SV=1 - [OXDA_RAT]	1.14526e+07	1.11257e+07	8.15926e+06	8.30228e+06	7.40456e+06	8.07966e+06	8.3603e+06	1.12388e+07	1.33606e+07	1.40993e+07	1.33385e+07	1.12748e+07	1.31054e+07	1.54291e+07	6.18512e+06	9.72468e+06	8.3093e+06	8.16808e+06	8.98297e+06	1.10611e+07	8.36224e+06	1.12388e+07	1.31246e+07	1.53619e+07	8.14697e+06	7.85981e+06	9.51723e+06	1.29149e+07	10	9	13	10	8	10	9	10	11	11	14	12	13	11
B0BMW7	3	3	8.06092	0.00358179	2.4459	1.46231	O-sialoglycoprotein endopeptidase, isoform CRA_b OS=Rattus norvegicus GN=Osgep PE=2 SV=1 - [B0BMW7_RAT]	332720	266913	163396	186329	180073	179200	195309	289997	238701	294472	330770	350927	356669	337686	179689	233301	166401	183317	218459	245327	195355	289997	234484	320842	202030	244636	259016	282659	0	0	0	0	0	0	0	0	0	0	1	1	2	2
P18757	7	6	23.5402	0.0016887	2.77245	1.46424	Cystathionine gamma-lyase OS=Rattus norvegicus GN=Cth PE=1 SV=2 - [CGL_RAT]	8.06268e+06	7.39853e+06	5.03685e+06	5.08142e+06	4.78979e+06	4.83499e+06	6.90779e+06	6.80038e+06	8.29138e+06	8.29449e+06	9.96994e+06	9.3082e+06	9.49026e+06	9.50765e+06	4.35434e+06	6.46684e+06	5.12948e+06	4.99929e+06	5.81081e+06	6.61916e+06	6.90939e+06	6.80038e+06	8.1449e+06	9.03724e+06	6.08951e+06	6.48887e+06	6.89191e+06	7.95836e+06	10	11	10	10	8	11	12	8	14	13	12	11	12	11
Q9QYU4	2	2	3.29346	0.00418074	2.37875	1.46559	Thiomorpholine-carboxylate dehydrogenase OS=Rattus norvegicus GN=Crym PE=1 SV=1 - [CRYM_RAT]	173935	270884	232399	160937	190870	209901	256583	278878	281414	265720	350818	465175	282867	266927	93935.4	236771	236673	158335	231558	287356	256643	278878	276442	289515	214275	324279	205420	223431	1	1	2	0	2	1	1	1	1	0	0	1	1	1
P13697	2	2	6.47872	0.00637925	2.19523	1.46693	NADP-dependent malic enzyme OS=Rattus norvegicus GN=Me1 PE=1 SV=2 - [MAOX_RAT]	147453	302892	349070	204836	281737	342134	270838	324748	395739	445529	386025	373895	473853	385852	79633.5	264749	355489	201525	341794	468385	270901	324748	388748	485425	235779	260647	344117	322977	0	2	3	1	2	2	3	2	2	2	3	3	2	2
P04764	10	9	56.5843	0.000137209	3.86262	1.46737	Alpha-enolase OS=Rattus norvegicus GN=Eno1 PE=1 SV=4 - [ENOA_RAT]	3.83718e+07	5.28162e+07	4.22978e+07	3.85557e+07	3.70781e+07	4.20934e+07	5.60028e+07	5.43181e+07	6.81058e+07	6.17708e+07	6.78756e+07	5.9857e+07	6.80206e+07	7.08527e+07	2.07231e+07	4.61651e+07	4.30757e+07	3.79325e+07	4.49819e+07	5.76263e+07	5.60158e+07	5.43181e+07	6.69026e+07	6.73022e+07	4.14575e+07	4.17271e+07	4.93971e+07	5.93071e+07	18	20	17	20	19	19	22	23	22	24	23	24	21	22
Q62667	4	3	12.9147	0.0124185	1.90593	1.46741	Major vault protein OS=Rattus norvegicus GN=Mvp PE=1 SV=4 - [MVP_RAT]	468232	598762	644273	613857	725944	1.04849e+06	789027	1.33293e+06	780414	1.04785e+06	684437	1.07905e+06	1.25699e+06	991917	252874	523360	656121	603934	880691	1.4354e+06	789210	1.33293e+06	766627	1.14168e+06	418045	752217	912837	830282	2	2	3	3	3	3	3	5	3	4	3	4	3	3
P25113	2	2	7.59849	0.00433051	2.36346	1.46744	Phosphoglycerate mutase 1 OS=Rattus norvegicus GN=Pgam1 PE=1 SV=4 - [PGAM1_RAT]	449046	416540	269079	242801	329032	350319	274825	404277	595038	561903	495750	542562	356852	465156	242513	364085	274028	238877	399171	479591	274889	404277	584526	612220	302798	378227	259149	389358	1	1	1	1	2	2	1	2	2	2	2	2	2	2
F1LPH6	3	3	7.97999	0.000978707	3.00935	1.46766	Protein Ank3 (Fragment) OS=Rattus norvegicus GN=Ank3 PE=2 SV=2 - [F1LPH6_RAT]	255091	248124	319552	221956	257959	273717	287127	294295	315978	355273	461876	488932	446900	371774	137765	216878	325428	218369	312948	374721	287194	294295	310396	387087	282108	340841	324543	311193	0	1	2	2	2	2	2	2	2	2	2	2	2	2
P15999	2	2	5.11671	0.00136185	2.86587	1.46986	ATP synthase subunit alpha, mitochondrial OS=Rattus norvegicus GN=Atp5a1 PE=1 SV=2 - [ATPA_RAT]	1.18224e+06	1.11315e+06	775421	625986	767159	1.07302e+06	895951	1.33898e+06	1.48257e+06	1.38105e+06	1.2091e+06	1.17686e+06	1.58231e+06	1.28464e+06	638484	972976	789681	615867	930692	1.46897e+06	896159	1.33898e+06	1.45638e+06	1.50472e+06	738503	820405	1.14909e+06	1.07531e+06	1	1	0	1	0	0	0	2	3	3	2	2	1	1
P05065	7	6	34.478	0.00107947	2.96679	1.47148	Fructose-bisphosphate aldolase A OS=Rattus norvegicus GN=Aldoa PE=1 SV=2 - [ALDOA_RAT]	1.39214e+07	1.22472e+07	1.00303e+07	9.26675e+06	8.17712e+06	8.76975e+06	1.16136e+07	1.22504e+07	1.65202e+07	1.46102e+07	1.95902e+07	1.41766e+07	1.52443e+07	1.65357e+07	7.51841e+06	1.07049e+07	1.02147e+07	9.11696e+06	9.92021e+06	1.20059e+07	1.16163e+07	1.22504e+07	1.62284e+07	1.59185e+07	1.19654e+07	9.88266e+06	1.10705e+07	1.38412e+07	8	10	10	8	10	11	12	11	13	12	10	11	13	12
Q58FK9	4	4	11.9763	6.83864e-05	4.16503	1.47213	Kynurenine--oxoglutarate transaminase 3 OS=Rattus norvegicus GN=Ccbl2 PE=2 SV=1 - [KAT3_RAT]	541309	727952	628686	626858	655221	626902	681039	794943	891479	904594	849113	885912	1.18189e+06	1.09893e+06	292341	636281	640247	616726	794893	858236	681197	794943	875730	985599	518627	617580	858301	919859	1	1	4	1	2	3	4	3	2	3	3	3	3	4
P09495	6	2	16.7777	0.0173621	1.7604	1.47724	Tropomyosin alpha-4 chain OS=Rattus norvegicus GN=Tpm4 PE=1 SV=3 - [TPM4_RAT]	648525	489682	184862	482381	320353	386077	343496	608983	545465	642526	626856	484229	761968	548036	350244	428017	188262	474584	388642	528543	343576	608983	535829	700064	382875	337562	553348	458732	2	2	1	1	1	2	2	2	2	2	2	2	3	2
D3ZZN3	3	3	10.0409	0.009601	2.01768	1.47744	Protein Acss1 OS=Rattus norvegicus GN=Acss1 PE=4 SV=1 - [D3ZZN3_RAT]	762292	589580	295771	384156	325375	554747	474300	618754	696728	776821	621586	610104	858967	819970	411685	515335	301210	377947	394734	759455	474410	618754	684419	846384	379656	425311	623790	686354	3	2	1	1	1	2	1	3	3	5	3	2	4	2
A0JPJ7	2	2	4.51177	0.00119178	2.9238	1.47808	Obg-like ATPase 1 OS=Rattus norvegicus GN=Ola1 PE=2 SV=1 - [OLA1_RAT]	153528	135137	137697	105580	96598.3	88515.2	115138	140336	161737	152177	214683	186473	188196	186446	82914.5	118119	140230	103874	117190	121178	115165	140336	158880	165804	131126	129993	136670	156064	0	0	1	0	0	0	0	1	0	0	0	1	0	1
P24268	3	2	10.2263	0.0005017	3.29956	1.4795	Cathepsin D OS=Rattus norvegicus GN=Ctsd PE=1 SV=1 - [CATD_RAT]	832070	889263	703603	781245	608350	745061	833787	853576	1.13499e+06	966543	1.47575e+06	1.13376e+06	1.20368e+06	1.21121e+06	449370	777278	716542	768617	738031	1.02e+06	833980	853576	1.11494e+06	1.0531e+06	901366	790356	874126	1.01384e+06	2	3	3	3	3	3	3	4	3	3	4	3	3	3
Q5M7T9	4	3	12.6943	0.0134574	1.87104	1.48372	Threonine synthase-like 2 OS=Rattus norvegicus GN=Thnsl2 PE=2 SV=1 - [THNS2_RAT]	783013	798173	616148	693414	611899	886249	914029	1.08385e+06	868405	905576	745154	1.27518e+06	1.80727e+06	1.18264e+06	422876	697660	627479	682206	742336	1.21328e+06	914241	1.08385e+06	853063	986668	455130	888943	1.31246e+06	989929	2	3	2	2	2	3	3	4	2	3	2	3	5	3
Q497B0	9	7	29.5865	0.0054287	2.2653	1.48377	Omega-amidase NIT2 OS=Rattus norvegicus GN=Nit2 PE=1 SV=1 - [NIT2_RAT]	4.67359e+06	4.01185e+06	3.78642e+06	4.43013e+06	3.53255e+06	3.75197e+06	5.48936e+06	6.80744e+06	7.78289e+06	7.07429e+06	8.20022e+06	4.50004e+06	4.71707e+06	4.9501e+06	2.52403e+06	3.50664e+06	3.85605e+06	4.35852e+06	4.28557e+06	5.13648e+06	5.49064e+06	6.80744e+06	7.64539e+06	7.70778e+06	5.00859e+06	3.13704e+06	3.42558e+06	4.14347e+06	7	8	10	9	8	10	11	11	14	13	12	7	9	8
P70712	2	2	3.99341	0.0112504	1.94883	1.48508	Kynureninase OS=Rattus norvegicus GN=Kynu PE=1 SV=2 - [KYNU_RAT]	48535.2	153385	92843.8	105467	111614	118341	150234	156165	181339	140252	168039	166698	173177	173315	26212	134069	94551.2	103762	135406	162011	150269	156165	178135	152811	102636	116208	125763	145073	0	0	0	0	1	1	2	1	2	1	2	2	2	1
P19511	5	4	14.7115	0.000535749	3.27104	1.48901	ATP synthase subunit b, mitochondrial OS=Rattus norvegicus GN=Atp5f1 PE=1 SV=1 - [AT5F1_RAT]	5.83552e+06	4.7063e+06	4.21979e+06	4.31702e+06	5.15069e+06	5.15897e+06	5.05217e+06	5.48417e+06	7.13734e+06	6.45987e+06	7.15864e+06	7.12728e+06	7.70894e+06	1.02059e+07	3.15154e+06	4.11364e+06	4.29739e+06	4.24724e+06	6.24865e+06	7.06268e+06	5.05335e+06	5.48417e+06	7.01124e+06	7.03834e+06	4.3724e+06	4.96852e+06	5.5983e+06	8.54284e+06	4	3	4	4	4	5	4	4	6	6	3	4	5	6
G3V624	2	2	3.50154	0.00104803	2.97962	1.49005	Coronin OS=Rattus norvegicus GN=Coro1c PE=3 SV=1 - [G3V624_RAT]	122312	187445	115640	126579	112254	110106	149981	173865	171213	211279	264650	202751	179734	173789	66056.2	163840	117767	124533	136183	150737	150016	173865	168189	230199	161645	141340	130525	145470	1	1	2	1	2	1	1	1	1	2	3	2	1	2
Q5I0K3	3	3	9.76429	0.000260722	3.58382	1.49061	Citrate lyase subunit beta-like protein, mitochondrial OS=Rattus norvegicus GN=Clybl PE=2 SV=2 - [CLYBL_RAT]	746376	686803	585178	528888	596965	563651	507317	736921	754893	830684	854875	987858	1.05111e+06	1.06685e+06	403089	600314	595939	520339	724219	771644	507434	736921	741556	905070	522147	688649	763323	893002	2	2	1	2	2	1	2	2	2	2	3	3	4	3
B5DFA0	10	7	30.0827	0.000650579	3.1867	1.4929	Protein Vil1 OS=Rattus norvegicus GN=Vil1 PE=2 SV=1 - [B5DFA0_RAT]	3.17247e+06	2.45968e+06	2.88696e+06	2.38886e+06	2.43076e+06	2.72726e+06	3.1709e+06	3.37442e+06	2.95078e+06	3.83427e+06	4.36983e+06	4.64256e+06	4.51951e+06	5.02735e+06	1.71333e+06	2.14994e+06	2.94005e+06	2.35025e+06	2.94891e+06	3.73365e+06	3.17164e+06	3.37442e+06	2.89865e+06	4.17763e+06	2.66904e+06	3.23639e+06	3.28211e+06	4.20813e+06	8	5	6	6	6	6	6	9	8	9	9	8	12	10
Q9R1T5	6	5	24.2114	0.00656793	2.18257	1.49343	Aspartoacylase OS=Rattus norvegicus GN=Aspa PE=1 SV=2 - [ACY2_RAT]	3.03152e+06	2.3574e+06	1.16315e+06	1.22505e+06	1.51571e+06	1.36847e+06	1.55558e+06	2.16904e+06	2.57473e+06	2.6755e+06	2.98385e+06	2.52897e+06	2.62009e+06	2.69289e+06	1.63721e+06	2.06053e+06	1.18454e+06	1.20525e+06	1.83881e+06	1.87345e+06	1.55594e+06	2.16904e+06	2.52924e+06	2.91508e+06	1.8225e+06	1.76298e+06	1.90273e+06	2.25408e+06	8	8	4	4	5	4	4	6	8	7	7	6	6	4
P38650	9	6	23.5307	0.000161155	3.79276	1.4965	Cytoplasmic dynein 1 heavy chain 1 OS=Rattus norvegicus GN=Dync1h1 PE=1 SV=1 - [DYHC1_RAT]	1.14831e+06	844952	797813	747766	860409	765214	983519	1.15946e+06	1.21771e+06	1.23104e+06	1.65453e+06	1.40245e+06	1.168e+06	1.36724e+06	620161	738548	812484	735679	1.04382e+06	1.04759e+06	983747	1.15946e+06	1.19619e+06	1.34128e+06	1.01056e+06	977669	848216	1.14445e+06	2	3	3	2	4	3	3	4	3	4	6	4	4	3
D3Z8P5	6	5	21.3226	0.000561751	3.25046	1.49855	Protein LOC100909742 (Fragment) OS=Rattus norvegicus GN=RGD1566085 PE=4 SV=2 - [D3Z8P5_RAT]	3.79589e+06	3.44269e+06	2.71575e+06	2.40461e+06	2.77845e+06	2.83847e+06	3.49901e+06	3.59058e+06	4.1022e+06	4.64205e+06	4.62837e+06	4.37058e+06	4.78652e+06	6.06076e+06	2.05001e+06	3.00915e+06	2.7657e+06	2.36575e+06	3.37073e+06	3.88589e+06	3.49982e+06	3.59058e+06	4.02973e+06	5.05774e+06	2.82695e+06	3.04678e+06	3.47602e+06	5.07315e+06	5	5	7	6	6	7	7	8	7	7	7	7	7	7
Q6AYS7	9	6	27.2693	0.00292825	2.53339	1.50036	Aminoacylase-1A OS=Rattus norvegicus GN=Acy1a PE=1 SV=1 - [ACY1A_RAT]	1.01685e+07	8.21475e+06	7.0631e+06	1.01923e+07	5.79385e+06	5.73939e+06	7.23273e+06	8.13377e+06	1.02948e+07	1.23399e+07	1.14514e+07	1.29146e+07	1.34107e+07	1.30813e+07	5.49164e+06	7.18027e+06	7.19298e+06	1.00276e+07	7.02891e+06	7.85729e+06	7.23441e+06	8.13377e+06	1.0113e+07	1.34449e+07	6.9944e+06	9.00297e+06	9.73898e+06	1.09497e+07	14	14	12	13	14	11	13	13	12	14	13	14	16	13
P13264	4	3	11.651	0.000105219	3.97791	1.50137	Glutaminase kidney isoform, mitochondrial OS=Rattus norvegicus GN=Gls PE=1 SV=2 - [GLSK_RAT]	467490	449904	423598	438342	376690	486629	644007	735022	727774	616749	665364	695075	838589	655936	252473	393248	431388	431257	456987	666200	644157	735022	714917	671978	406395	484546	608991	549050	0	2	2	2	2	2	2	2	3	2	2	2	2	3
Q8VIF7	2	2	5.6963	0.00253293	2.59638	1.50526	Selenium-binding protein 1 OS=Rattus norvegicus GN=Selenbp1 PE=1 SV=1 - [SBP1_RAT]	794327	786404	638301	681238	590927	500030	744820	817716	915570	850129	867618	986492	1.50809e+06	1.18334e+06	428986	687373	650039	670226	716893	684547	744993	817716	899395	926256	529930	687696	1.09519e+06	990516	0	1	1	0	1	1	2	1	1	1	1	2	1	1
P85968	3	2	9.05928	0.00393555	2.40499	1.50582	6-phosphogluconate dehydrogenase, decarboxylating OS=Rattus norvegicus GN=Pgd PE=1 SV=1 - [6PGD_RAT]	923359	823519	431655	423343	456590	439782	520445	737142	820676	854631	965391	888618	904737	880238	498671	719814	439593	416500	553921	602066	520566	737142	806177	931161	589648	619467	657028	736801	0	2	0	0	0	1	0	2	3	2	1	1	2	2
P00787	2	2	4.72002	0.00801079	2.09632	1.50642	Cathepsin B OS=Rattus norvegicus GN=Ctsb PE=1 SV=2 - [CATB_RAT]	635600	209031	378201	380507	314408	209381	368349	484259	582410	524809	542604	488191	562832	574143	343264	182708	385156	374357	381429	286644	368434	484259	572121	571804	331416	340324	408734	480585	1	0	1	1	1	1	0	1	1	2	1	1	1	1
P07335	5	4	18.0158	0.00052245	3.28196	1.50691	Creatine kinase B-type OS=Rattus norvegicus GN=Ckb PE=1 SV=2 - [KCRB_RAT]	2.68859e+06	4.08649e+06	2.63971e+06	2.33773e+06	2.26232e+06	2.44631e+06	2.99232e+06	3.45707e+06	4.31394e+06	3.60228e+06	4.999e+06	4.19422e+06	4.46846e+06	4.27976e+06	1.45201e+06	3.57188e+06	2.68825e+06	2.29994e+06	2.74458e+06	3.34902e+06	2.99302e+06	3.45707e+06	4.23773e+06	3.92486e+06	3.05332e+06	2.92384e+06	3.24503e+06	3.58236e+06	6	8	7	6	6	8	8	8	9	9	9	7	10	9
P54921	6	6	18.3212	0.00143474	2.84323	1.51745	Alpha-soluble NSF attachment protein OS=Rattus norvegicus GN=Napa PE=1 SV=2 - [SNAA_RAT]	1.0224e+06	951857	680196	668084	701088	608239	567180	900177	905036	1.10519e+06	1.23065e+06	1.19418e+06	1.40668e+06	1.14739e+06	552158	831990	692704	657285	850537	832686	567312	900177	889047	1.20415e+06	751668	832476	1.02155e+06	960417	4	5	4	4	4	1	4	4	3	7	6	6	7	7
Q6P9U0	2	2	6.28689	0.028069	1.55177	1.5191	Protein Serpinb6 OS=Rattus norvegicus GN=Serpinb6 PE=2 SV=1 - [Q6P9U0_RAT]	535958	306846	216025	261767	210888	209202	281931	296839	312813	354302	535876	408807	456549	707366	289451	268205	219998	257536	255843	286400	281996	296839	307286	386029	327306	284984	331550	592099	3	1	1	2	1	1	1	1	1	4	2	1	2	3
P32755	7	7	22.5128	0.00755632	2.12169	1.52429	4-hydroxyphenylpyruvate dioxygenase OS=Rattus norvegicus GN=Hpd PE=1 SV=3 - [HPPD_RAT]	5.8003e+06	5.14455e+06	3.91486e+06	3.80753e+06	3.90064e+06	3.18549e+06	5.99121e+06	4.22028e+06	7.7002e+06	6.58814e+06	5.86747e+06	7.02497e+06	7.77841e+06	9.20848e+06	3.13252e+06	4.4967e+06	3.98685e+06	3.74598e+06	4.73213e+06	4.36097e+06	5.9926e+06	4.22028e+06	7.56417e+06	7.1781e+06	3.58377e+06	4.8972e+06	5.64875e+06	7.70794e+06	9	11	6	8	9	10	8	9	10	12	11	11	11	12
Q80ZA3	3	3	7.35017	0.000747621	3.12632	1.52456	Alpha-2 antiplasmin OS=Rattus norvegicus GN=Serpinf1 PE=2 SV=1 - [Q80ZA3_RAT]	281175	389290	429388	323897	329907	342089	451974	451276	471022	517822	490096	555180	716164	682599	151852	340267	437284	318661	400233	468323	452079	451276	462700	564192	299344	387023	520084	571368	0	2	1	0	1	1	2	3	3	2	2	2	2	3
P15651	8	6	22.8256	0.000536244	3.27064	1.52654	Short-chain specific acyl-CoA dehydrogenase, mitochondrial OS=Rattus norvegicus GN=Acads PE=1 SV=2 - [ACADS_RAT]	3.03306e+06	3.03547e+06	2.57212e+06	2.30746e+06	1.85543e+06	2.12373e+06	3.02346e+06	3.02497e+06	3.99865e+06	3.44109e+06	4.21385e+06	3.85627e+06	4.24042e+06	4.62723e+06	1.63804e+06	2.65321e+06	2.61943e+06	2.27016e+06	2.25095e+06	2.90741e+06	3.02416e+06	3.02497e+06	3.928e+06	3.74923e+06	2.57377e+06	2.68826e+06	3.07943e+06	3.87321e+06	7	9	8	4	7	7	8	8	10	11	11	10	11	11
P04937	3	3	8.26384	0.000358685	3.44529	1.52704	Fibronectin OS=Rattus norvegicus GN=Fn1 PE=1 SV=2 - [FINC_RAT]	539339	595401	420196	494593	420655	369424	427383	626496	640519	619872	608484	822429	878701	792331	291277	520422	427923	486598	510325	505746	427483	626496	629203	675381	371654	573326	638121	663219	1	2	1	0	2	1	1	2	2	2	1	2	2	2
P09895	4	4	16.3833	0.00604967	2.21827	1.53838	60S ribosomal protein L5 OS=Rattus norvegicus GN=Rpl5 PE=1 SV=3 - [RL5_RAT]	4.0949e+06	2.64601e+06	1.51818e+06	1.79306e+06	1.64114e+06	1.5953e+06	1.64908e+06	2.74147e+06	2.8186e+06	3.17451e+06	3.92317e+06	3.25796e+06	3.65595e+06	3.4082e+06	2.2115e+06	2.3128e+06	1.5461e+06	1.76408e+06	1.99098e+06	2.18398e+06	1.64947e+06	2.74147e+06	2.76881e+06	3.45879e+06	2.39622e+06	2.27117e+06	2.65499e+06	2.85283e+06	6	6	6	6	6	6	4	5	5	8	6	4	5	8
P43278	3	2	8.49353	0.00279025	2.55436	1.53884	Histone H1.0 OS=Rattus norvegicus GN=H1f0 PE=2 SV=2 - [H10_RAT]	317683	344417	232898	211223	277232	231789	250244	310615	343194	437555	321979	616382	412481	428487	171569	301045	237181	207808	336329	317321	250302	310615	337131	476737	196661	429688	299547	358664	1	0	1	0	1	0	0	1	0	1	0	1	2	0
P20817	4	4	12.4473	0.0216565	1.66441	1.5447	Cytochrome P450 4A14 OS=Rattus norvegicus GN=Cyp4a14 PE=1 SV=2 - [CP4AE_RAT]	1.70089e+06	1.36278e+06	2.88373e+06	4.246e+06	1.12948e+06	1.34313e+06	2.90606e+06	4.43134e+06	4.24005e+06	3.18236e+06	3.01736e+06	3.04883e+06	2.73287e+06	3.40141e+06	918588	1.19117e+06	2.93676e+06	4.17737e+06	1.37025e+06	1.83876e+06	2.90674e+06	4.43134e+06	4.16515e+06	3.46734e+06	1.84297e+06	2.12538e+06	1.98464e+06	2.84714e+06	4	4	5	7	4	3	5	7	6	5	4	4	5	5
Q6PCU2	7	7	17.4483	0.00400713	2.39717	1.55204	V-type proton ATPase subunit E 1 OS=Rattus norvegicus GN=Atp6v1e1 PE=1 SV=1 - [VATE1_RAT]	3.58983e+06	2.74536e+06	1.99327e+06	2.03328e+06	2.03405e+06	1.80054e+06	2.30198e+06	2.62456e+06	2.80221e+06	3.2886e+06	4.65896e+06	3.74117e+06	4.73251e+06	3.758e+06	1.93873e+06	2.39964e+06	2.02993e+06	2.00042e+06	2.46764e+06	2.46495e+06	2.30251e+06	2.62456e+06	2.7527e+06	3.58308e+06	2.84563e+06	2.60802e+06	3.43679e+06	3.14562e+06	7	9	6	6	8	6	5	9	7	9	8	9	9	10
P70645	2	2	7.78039	0.000552138	3.25795	1.55382	Bleomycin hydrolase OS=Rattus norvegicus GN=Blmh PE=1 SV=1 - [BLMH_RAT]	138617	168126	180281	163849	193959	216712	266981	228448	328232	279194	352309	264478	308148	303476	74861.8	146954	183596	161201	235304	296680	267043	228448	322433	304196	215186	184371	223780	254024	0	0	1	1	1	1	1	2	2	1	1	2	1	2
Q5FVQ4	3	3	9.76614	4.33106e-05	4.36341	1.55448	Malectin OS=Rattus norvegicus GN=Mlec PE=2 SV=1 - [MLEC_RAT]	1.06381e+06	1.37198e+06	1.1674e+06	1.1671e+06	1.21164e+06	1.34393e+06	1.67732e+06	1.65344e+06	2.03181e+06	1.83669e+06	2.0655e+06	1.88653e+06	2.33437e+06	2.18695e+06	574526	1.19921e+06	1.18887e+06	1.14823e+06	1.46992e+06	1.83985e+06	1.67771e+06	1.65344e+06	1.99591e+06	2.00116e+06	1.26158e+06	1.31512e+06	1.69524e+06	1.83058e+06	2	4	3	2	2	3	2	4	3	3	3	2	3	4
P13221	12	8	35.6005	0.00171829	2.7649	1.55903	Aspartate aminotransferase, cytoplasmic OS=Rattus norvegicus GN=Got1 PE=1 SV=3 - [AATC_RAT]	6.80281e+06	6.61993e+06	4.38448e+06	3.79262e+06	3.70609e+06	3.7441e+06	5.22528e+06	5.65582e+06	7.37739e+06	7.06637e+06	9.01414e+06	7.59503e+06	8.23696e+06	8.49041e+06	3.67394e+06	5.78629e+06	4.46511e+06	3.73131e+06	4.49611e+06	5.12572e+06	5.2265e+06	5.65582e+06	7.24706e+06	7.69915e+06	5.50572e+06	5.2946e+06	5.98175e+06	7.10688e+06	12	11	9	9	11	10	14	14	13	15	16	13	15	13
Q6NYB7	4	2	11.2185	0.000310837	3.50747	1.55927	Ras-related protein Rab-1A OS=Rattus norvegicus GN=Rab1A PE=1 SV=3 - [RAB1A_RAT]	365786	457854	481941	458228	517777	347324	491270	593875	770432	795529	742395	606839	524407	831720	197547	400197	490804	450821	628151	475490	491384	593875	756821	866768	453445	423035	380829	696189	0	0	2	2	2	1	2	2	2	3	2	2	2	2
A1L1M0	3	3	6.45192	0.000145187	3.83807	1.56156	Protein kinase, cAMP-dependent, catalytic, alpha OS=Rattus norvegicus GN=Prkaca PE=2 SV=1 - [A1L1M0_RAT]	271929	243572	194792	176309	175217	220878	231930	262081	354944	313753	403090	313507	352197	365602	146859	212899	198374	173459	212567	302385	231984	262081	348674	341849	246202	218550	255769	306026	1	0	0	0	0	1	1	0	0	1	1	0	0	0
Q5XI77	5	3	15.762	0.00156056	2.80672	1.56156	Annexin OS=Rattus norvegicus GN=Anxa11 PE=2 SV=1 - [Q5XI77_RAT]	931069	808216	532822	638258	583159	564208	573036	842217	798761	1.00293e+06	1.49071e+06	1.07333e+06	1.02717e+06	996121	502835	706438	542620	627941	707469	772407	573169	842217	784650	1.09274e+06	910507	748233	745939	833801	3	2	3	2	3	3	3	3	3	3	2	4	4	4
M0RCH5	4	4	14.3062	0.00938846	2.02741	1.56286	Protein Gnpda1 (Fragment) OS=Rattus norvegicus GN=Gnpda1 PE=4 SV=1 - [M0RCH5_RAT]	1.54166e+06	1.18869e+06	712929	788676	744313	650060	837591	1.08557e+06	920414	1.43061e+06	1.53015e+06	1.60713e+06	1.74153e+06	1.78678e+06	832591	1.039e+06	726039	775927	902976	889938	837785	1.08557e+06	904154	1.55871e+06	934593	1.12035e+06	1.26471e+06	1.49562e+06	5	4	3	3	4	2	3	5	4	6	5	4	6	6
P50398	4	2	13.8053	2.99899e-05	4.52303	1.56286	Rab GDP dissociation inhibitor alpha OS=Rattus norvegicus GN=Gdi1 PE=1 SV=1 - [GDIA_RAT]	490945	488269	423532	425052	423889	496067	588530	597079	775286	729897	785495	687477	711746	927166	265141	426782	431320	418181	514248	679121	588667	597079	761590	795258	479770	479249	516877	776082	1	1	2	1	2	3	2	3	3	3	2	2	2	2
Q6P7Q4	2	2	4.90797	0.00423353	2.3733	1.5631	Lactoylglutathione lyase OS=Rattus norvegicus GN=Glo1 PE=1 SV=3 - [LGUL_RAT]	538160	497351	378927	317006	294736	292616	477364	407393	572855	543606	790266	681733	640674	734163	290640	434720	385896	311882	357565	400594	477475	407393	562735	592285	482684	475244	465263	614530	0	0	1	2	2	1	2	2	3	2	1	2	3	3
O35763	8	4	21.1942	0.000521629	3.28264	1.5633	Moesin OS=Rattus norvegicus GN=Msn PE=1 SV=3 - [MOES_RAT]	271024	280094	175564	166250	197099	190110	180236	304274	340467	365730	237899	325389	356507	352738	146370	244822	178793	163563	239114	260262	180278	304274	334452	398481	145306	226833	258899	295258	2	1	0	2	1	1	1	2	5	2	1	1	1	2
Q03336	6	5	21.6232	0.000182058	3.73979	1.56357	Regucalcin OS=Rattus norvegicus GN=Rgn PE=1 SV=3 - [RGN_RAT]	2.81896e+06	2.34759e+06	1.93365e+06	2.19166e+06	1.77678e+06	1.60948e+06	2.74337e+06	3.29631e+06	3.21542e+06	3.21937e+06	3.58585e+06	3.27769e+06	3.41692e+06	4.10097e+06	1.52241e+06	2.05196e+06	1.96921e+06	2.15623e+06	2.15553e+06	2.2034e+06	2.74401e+06	3.29631e+06	3.15862e+06	3.50766e+06	2.19019e+06	2.28492e+06	2.4814e+06	3.43271e+06	5	7	7	6	6	6	7	8	9	9	8	7	9	8
P16617	12	11	42.5959	4.35295e-05	4.36122	1.56437	Phosphoglycerate kinase 1 OS=Rattus norvegicus GN=Pgk1 PE=1 SV=2 - [PGK1_RAT]	1.47081e+07	1.44303e+07	1.18239e+07	1.11115e+07	1.00056e+07	1.08201e+07	1.32185e+07	1.51386e+07	1.958e+07	1.84584e+07	2.15504e+07	1.86606e+07	2.15614e+07	1.97712e+07	7.94329e+06	1.26131e+07	1.20414e+07	1.09319e+07	1.21384e+07	1.48128e+07	1.32216e+07	1.51386e+07	1.92341e+07	2.01114e+07	1.31627e+07	1.30085e+07	1.56581e+07	1.65495e+07	13	12	14	12	12	14	12	15	18	16	13	15	16	14
Q4V7C7	4	3	8.44817	0.00306145	2.51407	1.56744	Actin-related protein 3 OS=Rattus norvegicus GN=Actr3 PE=1 SV=1 - [ARP3_RAT]	917889	637241	480738	480924	414402	443939	622447	714253	688692	818978	1.17051e+06	957513	1.00318e+06	912855	495717	556994	489578	473150	502739	607757	622591	714253	676525	892316	714932	667495	728516	764103	4	2	1	4	3	3	4	3	4	3	5	4	5	5
G3V9U0	2	2	6.99782	0.000780134	3.10783	1.56787	Acyl-CoA synthetase short-chain family member 2 (Predicted) OS=Rattus norvegicus GN=Acss2 PE=4 SV=1 - [G3V9U0_RAT]	448869	549987	571164	318220	521761	595713	575943	777905	756254	668231	668138	818699	886860	1.03947e+06	242417	480728	581668	313076	632983	815537	576076	777905	742894	728070	408090	570726	644046	870090	1	3	1	0	0	0	0	2	1	1	0	2	1	1
Q9JLT0	3	2	7.97093	0.0246019	1.60903	1.57063	Myosin-10 OS=Rattus norvegicus GN=Myh10 PE=1 SV=1 - [MYH10_RAT]	437191	249622	135876	84224.7	126027	220942	159078	304274	456188	286573	311170	235376	354483	271180	236110	218188	138374	82863.3	152892	302472	159115	304274	448129	312235	190058	164083	257429	226990	1	0	0	0	0	2	0	0	0	0	0	1	0	0
P62716	3	2	9.6199	0.00203444	2.69156	1.57996	Serine/threonine-protein phosphatase 2A catalytic subunit beta isoform OS=Rattus norvegicus GN=Ppp2cb PE=1 SV=1 - [PP2AB_RAT]	1.0091e+06	918654	767063	413792	651958	678602	630963	885044	1.03987e+06	1.1355e+06	1.177e+06	1.09415e+06	1.37284e+06	1.3062e+06	544979	802969	781169	407104	790934	929013	631110	885044	1.0215e+06	1.23718e+06	718898	762746	996967	1.09335e+06	3	3	3	3	3	3	4	3	4	4	4	3	4	3
P18298	2	2	4.86013	0.00146767	2.83337	1.58002	S-adenosylmethionine synthase isoform type-2 OS=Rattus norvegicus GN=Mat2a PE=1 SV=1 - [METK2_RAT]	257417	147063	150364	168237	153589	159259	189480	197292	226630	270494	278730	255053	336205	371765	139021	128543	153129	165517	186329	218027	189524	197292	222627	294717	170245	177801	244155	311185	0	0	1	0	0	0	0	0	2	0	0	1	1	1
D3ZUV3	2	2	5.36835	7.0914e-05	4.14927	1.58267	Eukaryotic translation initiation factor 2A, isoform CRA_a OS=Rattus norvegicus GN=Eif2a PE=4 SV=2 - [D3ZUV3_RAT]	187605	234910	225163	217780	212258	208989	320355	307371	338456	371119	401855	321194	434689	368765	101318	205328	229304	214259	257504	286108	320430	307371	332477	404353	245448	223909	315675	308674	1	0	1	0	0	2	1	2	1	2	1	1	2	1
E9PT29	2	2	4.18155	0.00305572	2.51489	1.58333	Uncharacterized protein OS=Rattus norvegicus PE=3 SV=2 - [E9PT29_RAT]	41277	63624.9	49873	35864.3	41155.8	59702.3	60802.1	66625	54365.2	62975.9	92928.6	97412.8	94069.2	89430.5	22292.1	55612.7	50790.1	35284.6	49928.9	81733.1	60816.2	66625	53404.7	68615.3	56759.6	67907.7	68313.9	74857.6	0	0	0	0	1	1	1	0	0	0	1	0	1	0
Q9JJ40	9	7	30.3205	0.000394478	3.40398	1.5843	Na(+)/H(+) exchange regulatory cofactor NHE-RF3 OS=Rattus norvegicus GN=Pdzk1 PE=1 SV=2 - [NHRF3_RAT]	2.60661e+06	3.55291e+06	2.9854e+06	2.70405e+06	2.52095e+06	2.59462e+06	2.88634e+06	3.73577e+06	3.67444e+06	4.12899e+06	3.63193e+06	6.44012e+06	4.92395e+06	4.91457e+06	1.40773e+06	3.1055e+06	3.0403e+06	2.66034e+06	3.05833e+06	3.55206e+06	2.88701e+06	3.73577e+06	3.60952e+06	4.49873e+06	2.21834e+06	4.48949e+06	3.57582e+06	4.11373e+06	6	7	8	4	8	6	7	10	9	11	10	11	9	10
Q8CG45	3	2	11.8498	0.00129044	2.88926	1.58941	Aflatoxin B1 aldehyde reductase member 2 OS=Rattus norvegicus GN=Akr7a2 PE=1 SV=2 - [ARK72_RAT]	1.84907e+06	1.5689e+06	1.5092e+06	1.15628e+06	1.16738e+06	1.69008e+06	1.84823e+06	2.21791e+06	1.94128e+06	1.9202e+06	2.07029e+06	2.95572e+06	3.16858e+06	2.87439e+06	998613	1.37133e+06	1.53695e+06	1.13759e+06	1.41623e+06	2.31374e+06	1.84866e+06	2.21791e+06	1.90699e+06	2.09215e+06	1.26451e+06	2.06047e+06	2.30105e+06	2.406e+06	2	2	2	1	1	2	2	3	2	2	3	2	3	4
Q5I0D1	4	4	18.4827	0.000107078	3.9703	1.5902	Glyoxalase domain-containing protein 4 OS=Rattus norvegicus GN=Glod4 PE=1 SV=1 - [GLOD4_RAT]	1.2662e+06	1.50142e+06	1.09596e+06	1.2757e+06	1.11994e+06	1.06357e+06	1.17235e+06	1.52432e+06	1.59184e+06	1.92641e+06	2.1691e+06	1.68555e+06	2.21374e+06	2.39801e+06	683827	1.31235e+06	1.11611e+06	1.25508e+06	1.35868e+06	1.45604e+06	1.17262e+06	1.52432e+06	1.56372e+06	2.09891e+06	1.32486e+06	1.17502e+06	1.60763e+06	2.00725e+06	2	5	3	2	5	5	4	4	6	6	6	4	6	8
O88867	5	5	12.1453	7.55368e-05	4.12184	1.59354	Kynurenine 3-monooxygenase OS=Rattus norvegicus GN=Kmo PE=1 SV=1 - [KMO_RAT]	826231	1.04191e+06	825663	1.02937e+06	903851	967903	1.36932e+06	1.43733e+06	1.54252e+06	1.40106e+06	1.54361e+06	1.45612e+06	1.96342e+06	1.75373e+06	446216	910705	840846	1.01273e+06	1.09652e+06	1.32507e+06	1.36964e+06	1.43733e+06	1.51527e+06	1.52652e+06	942818	1.01508e+06	1.42586e+06	1.46796e+06	0	4	2	0	0	3	2	4	6	4	7	3	6	6
Q9ESW0	2	2	5.61985	0.000754661	3.12225	1.60005	DNA damage-binding protein 1 OS=Rattus norvegicus GN=Ddb1 PE=2 SV=1 - [DDB1_RAT]	167605	238350	187890	286458	231695	199052	210016	290138	335105	312137	270197	313882	445742	466587	90517.1	208335	191345	281828	281085	272504	210064	290138	329185	340088	165033	218811	323702	390556	0	0	1	1	0	0	0	0	1	0	0	0	0	0
D3ZJH9	2	2	5.18235	0.000584647	3.23311	1.60654	Malic enzyme OS=Rattus norvegicus GN=Me2 PE=3 SV=1 - [D3ZJH9_RAT]	133242	242686	194328	242151	253892	245483	215743	272727	366070	341025	330648	316747	450204	376616	71959	212125	197902	238237	308013	336069	215793	272727	359602	371563	201956	220808	326942	315246	0	0	1	0	1	2	0	2	2	2	0	0	1	1
P17764	2	2	7.68531	0.00736184	2.13301	1.61354	Acetyl-CoA acetyltransferase, mitochondrial OS=Rattus norvegicus GN=Acat1 PE=1 SV=1 - [THIL_RAT]	1.06502e+06	737637	351609	498919	509481	461096	413507	674108	720200	843048	1.17394e+06	966055	1.06846e+06	1.06847e+06	575174	644747	358075	490855	618086	631245	413603	674108	707477	918541	717028	673449	775926	894358	2	2	1	2	2	2	1	2	2	2	2	3	3	3
Q4V8I9	5	4	8.63201	0.000570822	3.2435	1.61941	Protein Ugp2 OS=Rattus norvegicus GN=Ugp2 PE=2 SV=1 - [Q4V8I9_RAT]	440787	385206	348673	307565	286892	286043	327906	382187	473875	506053	562275	773073	598682	563031	238052	336697	355085	302593	348048	391596	327982	382187	465503	551370	343430	538919	434768	471284	1	1	2	2	2	2	1	2	2	1	3	2	3	1
D4A5I9	5	5	14.1674	0.00223167	2.65137	1.622	Protein Myo6 OS=Rattus norvegicus GN=Myo6 PE=2 SV=2 - [D4A5I9_RAT]	1.32727e+06	841292	832130	886560	837752	1.05932e+06	1.00427e+06	1.27378e+06	905791	1.59471e+06	1.94139e+06	1.78094e+06	1.63038e+06	1.88411e+06	716810	735348	847432	872229	1.01633e+06	1.45022e+06	1.0045e+06	1.27378e+06	889789	1.73751e+06	1.18577e+06	1.24151e+06	1.184e+06	1.57709e+06	2	2	4	3	4	4	4	3	4	5	6	5	4	4
P08010	3	2	9.30943	0.00636234	2.19638	1.62845	Glutathione S-transferase Mu 2 OS=Rattus norvegicus GN=Gstm2 PE=1 SV=2 - [GSTM2_RAT]	157035	141878	137057	73528.6	141039	163500	141973	224600	221304	223303	252426	282360	117829	234993	84808.4	124012	139578	72340	171104	223833	142006	224600	217394	243299	154179	196837	85568.7	196700	0	1	2	0	0	1	0	0	2	0	1	1	0	1
P23928	4	3	11.3568	0.00459499	2.33772	1.6302	Alpha-crystallin B chain OS=Rattus norvegicus GN=Cryab PE=1 SV=1 - [CRYAB_RAT]	1.59648e+06	1.08349e+06	1.45349e+06	1.46886e+06	867199	748832	905065	1.97931e+06	1.75074e+06	1.78799e+06	2.71259e+06	2.20007e+06	1.37565e+06	1.43647e+06	862197	947047	1.48022e+06	1.44512e+06	1.05206e+06	1.02516e+06	905275	1.97931e+06	1.71981e+06	1.9481e+06	1.65681e+06	1.5337e+06	999011	1.20239e+06	4	3	5	6	5	4	5	7	5	6	6	5	3	4
O35854	4	4	15.5944	6.70047e-06	5.17389	1.63708	Branched-chain-amino-acid aminotransferase, mitochondrial OS=Rattus norvegicus GN=Bcat2 PE=1 SV=1 - [BCAT2_RAT]	756845	586953	559015	662832	609683	733383	768063	988219	1.12591e+06	1.0417e+06	1.3745e+06	999502	1.11025e+06	1.01616e+06	408743	513038	569295	652118	739648	1.00401e+06	768242	988219	1.10602e+06	1.13498e+06	839527	696765	806271	850578	3	1	2	2	2	4	4	6	5	5	6	5	5	5
P63039	2	2	6.17162	0.00703418	2.15279	1.63709	60 kDa heat shock protein, mitochondrial OS=Rattus norvegicus GN=Hspd1 PE=1 SV=1 - [CH60_RAT]	1.60868e+06	1.21357e+06	1.60188e+06	1.54994e+06	1.23002e+06	1.48009e+06	1.88903e+06	1.89407e+06	2.32549e+06	1.66398e+06	4.34985e+06	2.44078e+06	2.86823e+06	1.76691e+06	868786	1.06074e+06	1.63134e+06	1.52489e+06	1.49223e+06	2.02626e+06	1.88947e+06	1.89407e+06	2.28441e+06	1.81298e+06	2.65683e+06	1.7015e+06	2.08294e+06	1.47899e+06	2	2	2	2	2	2	2	2	2	2	1	2	2	2
P04636	10	8	40.9678	0.00227506	2.64301	1.63756	Malate dehydrogenase, mitochondrial OS=Rattus norvegicus GN=Mdh2 PE=1 SV=2 - [MDHM_RAT]	6.5757e+07	4.98127e+07	3.00065e+07	3.37017e+07	2.96512e+07	2.74149e+07	3.20546e+07	5.05882e+07	4.94946e+07	5.9295e+07	6.69017e+07	6.53214e+07	7.50531e+07	7.28648e+07	3.55129e+07	4.35398e+07	3.05583e+07	3.31569e+07	3.59719e+07	3.75313e+07	3.2062e+07	5.05882e+07	4.86202e+07	6.46047e+07	4.08627e+07	4.55364e+07	5.45043e+07	6.09913e+07	27	30	25	24	23	22	25	31	30	32	32	31	34	32
Q5U2Q3	4	3	17.3273	0.00517822	2.28582	1.64123	Ester hydrolase C11orf54 homolog OS=Rattus norvegicus PE=1 SV=1 - [CK054_RAT]	5.29817e+06	9.06846e+06	3.44872e+06	4.84228e+06	4.57975e+06	3.54789e+06	4.66453e+06	6.08354e+06	6.83643e+06	8.25154e+06	6.99321e+06	7.5736e+06	1.16522e+07	1.07907e+07	2.86134e+06	7.92647e+06	3.51214e+06	4.76401e+06	5.55601e+06	4.8571e+06	4.66562e+06	6.08354e+06	6.71565e+06	8.99046e+06	4.27136e+06	5.27965e+06	8.46192e+06	9.03235e+06	4	4	2	4	3	3	4	4	4	5	5	5	5	5
P52555	2	2	8.0293	0.0053526	2.27144	1.64386	Endoplasmic reticulum resident protein 29 OS=Rattus norvegicus GN=Erp29 PE=1 SV=2 - [ERP29_RAT]	344954	525064	600729	530853	571151	478322	552032	582399	651515	1.12221e+06	1.22956e+06	1.02955e+06	618931	688826	186297	458943	611776	522272	692902	654828	552160	582399	640005	1.2227e+06	751000	717712	449473	576580	0	1	1	1	1	1	1	2	2	2	3	2	2	3
G3V7L4	3	2	10.8193	5.49547e-05	4.26	1.64555	Protein Cdh16 OS=Rattus norvegicus GN=Cdh16 PE=4 SV=1 - [G3V7L4_RAT]	1.09228e+06	1.43033e+06	1.22853e+06	1.31805e+06	1.31545e+06	1.28184e+06	1.59424e+06	1.93056e+06	2.2616e+06	2.46708e+06	2.80771e+06	2.22757e+06	1.66212e+06	1.88238e+06	589900	1.25021e+06	1.25113e+06	1.29675e+06	1.59586e+06	1.75486e+06	1.59461e+06	1.93056e+06	2.22164e+06	2.68801e+06	1.71491e+06	1.55286e+06	1.20705e+06	1.57564e+06	3	3	3	3	3	2	3	2	3	3	4	4	3	2
Q6AY86	2	2	6.96418	7.33669e-05	4.1345	1.65243	Vacuolar protein sorting-associated protein 26A OS=Rattus norvegicus GN=Vps26a PE=2 SV=1 - [VP26A_RAT]	724270	635539	482304	594733	543035	573942	668275	783890	838382	924712	1.21915e+06	896601	1.16454e+06	1.14944e+06	391151	555506	491174	585119	658793	785733	668430	783890	823571	1.00752e+06	744638	625032	845699	962139	2	3	3	4	3	4	4	4	4	3	3	4	4	3
Q64119	5	4	15.337	0.00880511	2.05527	1.65331	Myosin light polypeptide 6 OS=Rattus norvegicus GN=Myl6 PE=1 SV=3 - [MYL6_RAT]	1.17e+06	761170	798708	713265	687969	583567	534755	1.0344e+06	747506	1.36708e+06	1.44629e+06	1.96386e+06	882114	1.23769e+06	631875	665316	813396	701736	834621	798909	534880	1.0344e+06	734300	1.4895e+06	883373	1.36903e+06	640599	1.03601e+06	1	1	1	2	2	2	2	3	2	4	2	5	2	3
P14604	8	8	20.4315	0.00105584	2.9764	1.65629	Enoyl-CoA hydratase, mitochondrial OS=Rattus norvegicus GN=Echs1 PE=1 SV=1 - [ECHM_RAT]	2.42656e+06	2.11629e+06	1.82521e+06	1.6725e+06	1.76506e+06	1.52455e+06	1.69189e+06	3.06603e+06	3.08132e+06	3.25585e+06	3.2717e+06	4.40171e+06	1.8915e+06	2.60017e+06	1.31049e+06	1.84979e+06	1.85877e+06	1.64546e+06	2.14131e+06	2.08712e+06	1.69229e+06	3.06603e+06	3.02689e+06	3.5474e+06	1.99831e+06	3.06849e+06	1.37362e+06	2.17647e+06	3	5	4	5	4	4	3	4	7	5	7	10	3	7
P60711	12	2	33.6846	0.00154375	2.81142	1.65749	Actin, cytoplasmic 1 OS=Rattus norvegicus GN=Actb PE=1 SV=1 - [ACTB_RAT]	7.35771e+06	6.51193e+06	5.10898e+06	5.34682e+06	6.01058e+06	9.06011e+06	7.11886e+06	8.37864e+06	9.45092e+06	1.08152e+07	8.25873e+06	1.03009e+07	1.34112e+07	1.64827e+07	3.97362e+06	5.69189e+06	5.20293e+06	5.26039e+06	7.29184e+06	1.24034e+07	7.12051e+06	8.37864e+06	9.28396e+06	1.17837e+07	5.04432e+06	7.18087e+06	9.7393e+06	1.37968e+07	3	3	4	3	2	4	3	3	3	3	3	4	3	3
Q9Z2L0	2	2	9.83623	0.0248659	1.6044	1.6659	Voltage-dependent anion-selective channel protein 1 OS=Rattus norvegicus GN=Vdac1 PE=1 SV=4 - [VDAC1_RAT]	2.95107e+06	2.39625e+06	961082	1.47355e+06	1.41187e+06	1.73376e+06	1.94806e+06	2.34094e+06	1.62357e+06	2.92524e+06	3.92667e+06	4.74022e+06	2.22475e+06	3.6681e+06	1.59376e+06	2.09449e+06	978756	1.44973e+06	1.71283e+06	2.37353e+06	1.94851e+06	2.34094e+06	1.59489e+06	3.18719e+06	2.39836e+06	3.30447e+06	1.61563e+06	3.07037e+06	4	3	2	2	3	3	2	2	2	3	2	3	2	3
Q63357	2	2	4.03203	0.0222832	1.65202	1.68444	Unconventional myosin-Id OS=Rattus norvegicus GN=Myo1d PE=1 SV=3 - [MYO1D_RAT]	136308	82861.4	82685.2	51301.1	81959.7	86134.8	100476	98767.2	70674.1	135839	192189	164160	155196	230433	73614.5	72426.7	84205.8	50471.9	99430.8	117919	100499	98767.2	69425.6	148003	117387	114438	112704	192884	0	0	0	0	0	0	0	0	0	1	1	0	0	1
P68101	2	2	3.88766	0.00334508	2.47559	1.68993	Eukaryotic translation initiation factor 2 subunit 1 OS=Rattus norvegicus GN=Eif2s1 PE=1 SV=2 - [IF2A_RAT]	321434	161556	137867	122142	112263	110369	121452	219078	214533	313608	353089	266948	232956	236881	173594	141211	140403	120168	136193	151096	121480	219078	210743	341691	215662	186093	169175	198281	1	0	1	0	0	0	0	0	1	0	3	1	1	1
P07171	4	3	13.0173	0.0202304	1.694	1.69045	Calbindin OS=Rattus norvegicus GN=Calb1 PE=1 SV=2 - [CALB1_RAT]	341695	396244	119764	199195	317763	294284	262090	393332	711197	666942	317302	347083	320661	507804	184537	346345	121966	195975	385500	402878	262151	393332	698633	726666	193804	241956	232867	425056	0	1	0	0	2	2	2	1	2	1	1	1	0	2
P68035	12	2	36.7914	0.00731328	2.13589	1.69158	Actin, alpha cardiac muscle 1 OS=Rattus norvegicus GN=Actc1 PE=2 SV=1 - [ACTC_RAT]	4.66092e+06	4.45761e+06	3.43209e+06	4.55188e+06	3.72222e+06	3.92557e+06	2.42504e+06	5.62638e+06	4.27057e+06	6.75975e+06	5.90609e+06	1.20261e+07	4.76292e+06	6.61742e+06	2.51719e+06	3.89626e+06	3.4952e+06	4.47831e+06	4.51568e+06	5.37414e+06	2.4256e+06	5.62638e+06	4.19512e+06	7.36507e+06	3.60736e+06	8.38355e+06	3.45887e+06	5.5391e+06	4	4	3	4	4	3	3	5	4	6	4	6	4	5
M0RC77	4	2	9.13134	0.000144499	3.84014	1.70064	Protein Afmid OS=Rattus norvegicus GN=Afmid PE=4 SV=1 - [M0RC77_RAT]	221098	171460	145203	129838	137045	123272	175008	217350	272375	235578	307257	236459	264588	342068	119406	149868	147873	127740	166259	168760	175049	217350	267563	256674	187669	164838	192146	286328	1	0	0	0	0	0	0	1	2	1	1	1	1	2
P07943	5	3	10.5478	0.0108956	1.96275	1.70181	Aldose reductase OS=Rattus norvegicus GN=Akr1b1 PE=1 SV=3 - [ALDR_RAT]	1.25318e+06	1.06477e+06	852876	967673	470260	540790	818890	1.23526e+06	976645	961023	1.72008e+06	1.61619e+06	1.35763e+06	2.29031e+06	676793	930687	868560	952031	570504	740347	819080	1.23526e+06	959391	1.04708e+06	1.0506e+06	1.12667e+06	985920	1.9171e+06	4	2	3	3	2	2	3	4	3	4	4	3	5	5
Q8R431	4	4	13.872	4.1253e-06	5.38454	1.70263	Monoglyceride lipase OS=Rattus norvegicus GN=Mgll PE=1 SV=1 - [MGLL_RAT]	368533	439156	279995	340588	359676	394918	325067	564952	677986	678392	623380	500754	622053	602569	199030	383853	285144	335082	436347	540647	325142	564952	666009	739141	380753	349082	451741	504379	2	3	3	4	3	3	3	3	3	3	4	4	4	3
Q63610	6	2	14.5501	0.0148272	1.82894	1.70431	Tropomyosin alpha-3 chain OS=Rattus norvegicus GN=Tpm3 PE=1 SV=2 - [TPM3_RAT]	214803	217843	79235.4	120098	72140.2	198790	162312	201281	233218	281679	213391	180809	298556	406534	116007	190410	80692.5	118156	87518.2	272145	162349	201281	229098	306903	130336	126044	216814	340288	1	1	1	2	1	1	1	1	1	1	1	1	2	2
P48675	3	2	8.63754	0.00124974	2.90318	1.70767	Desmin OS=Rattus norvegicus GN=Des PE=1 SV=2 - [DESM_RAT]	82018.2	80254.1	55011.1	45782.9	33753.9	41983.2	52625.5	94935.6	78817.9	105117	100867	85057.9	120819	82816.1	44294.9	70147.8	56022.8	45042.9	40949.1	57475.4	52637.7	94935.6	77425.5	114530	61608.4	59295	87739.6	69321	0	0	0	0	0	0	0	1	0	1	0	0	0	0
P02767	5	5	20.5489	0.000245191	3.61049	1.7119	Transthyretin OS=Rattus norvegicus GN=Ttr PE=1 SV=1 - [TTHY_RAT]	9.93596e+06	8.5244e+06	6.5205e+06	6.76091e+06	4.8751e+06	6.15197e+06	8.45922e+06	9.58184e+06	1.17813e+07	1.10981e+07	1.37102e+07	1.27156e+07	1.4495e+07	1.43155e+07	5.36603e+06	7.45093e+06	6.64041e+06	6.65162e+06	5.91432e+06	8.42211e+06	8.46119e+06	9.58184e+06	1.15731e+07	1.20919e+07	8.37401e+06	8.86418e+06	1.05264e+07	1.19828e+07	8	9	8	7	7	7	8	10	10	9	9	9	10	11
D3Z8I7	4	3	13.0025	0.00560452	2.25146	1.71431	Protein Gstt3 OS=Rattus norvegicus GN=Gstt3 PE=4 SV=1 - [D3Z8I7_RAT]	405849	682830	400417	582864	572620	838096	513822	881212	703942	881368	577054	1.25498e+06	1.19531e+06	1.35736e+06	219184	596842	407781	573442	694684	1.14736e+06	513941	881212	691505	960293	352457	874865	868045	1.13617e+06	2	3	1	1	2	2	2	3	1	3	2	3	4	5
P04276	5	5	10.1204	0.00224445	2.64889	1.71443	Vitamin D-binding protein OS=Rattus norvegicus GN=Gc PE=1 SV=3 - [VTDB_RAT]	205777	287092	346537	264097	172893	315625	466158	429371	413889	442456	409546	547395	676655	609298	111132	250939	352910	259828	209749	432094	466267	429371	406577	482077	250146	381596	491393	510012	0	1	1	0	0	1	1	1	0	1	0	1	3	1
P24464	2	2	3.1835	0.00943131	2.02543	1.72355	Cytochrome P450 4A12 OS=Rattus norvegicus GN=Cyp4a12 PE=2 SV=2 - [CP4AC_RAT]	317993	216226	357020	514458	175119	197357	388856	754098	729982	563727	478453	466864	372473	369387	171736	188997	363585	506142	212449	270183	388946	754098	717086	614208	292233	325457	270493	309194	0	0	0	0	0	0	1	1	1	1	1	1	1	1
P29147	3	2	14.4955	0.00102459	2.98945	1.72444	D-beta-hydroxybutyrate dehydrogenase, mitochondrial OS=Rattus norvegicus GN=Bdh1 PE=1 SV=2 - [BDH_RAT]	969455	1.46779e+06	2.60243e+06	2.12191e+06	1.76881e+06	1.4158e+06	1.84037e+06	2.90721e+06	2.76705e+06	2.289e+06	3.60568e+06	2.77952e+06	3.49888e+06	3.16763e+06	523566	1.28295e+06	2.65028e+06	2.08761e+06	2.14586e+06	1.93824e+06	1.8408e+06	2.90721e+06	2.71816e+06	2.49397e+06	2.20231e+06	1.93764e+06	2.54092e+06	2.65146e+06	2	3	5	3	5	3	4	5	4	4	7	7	7	5
Q5PQT3	3	3	11.3254	0.000442548	3.35404	1.72781	Glycine N-acyltransferase OS=Rattus norvegicus GN=Glyat PE=2 SV=1 - [GLYAT_RAT]	589918	624564	440639	368864	411182	452545	689870	651963	800752	812892	1.00065e+06	758842	1.11838e+06	1.03789e+06	318593	545913	448742	362902	498833	619539	690030	651963	786605	885686	611185	528999	812177	868760	1	1	0	1	2	2	3	2	3	3	2	2	4	3
P52759	5	5	19.2711	0.00525843	2.27914	1.72909	Ribonuclease UK114 OS=Rattus norvegicus GN=Hrsp12 PE=1 SV=3 - [UK114_RAT]	2.37409e+07	2.45902e+07	2.03225e+07	2.50119e+07	1.9576e+07	1.22056e+07	1.63833e+07	2.84407e+07	2.55049e+07	3.47936e+07	3.13272e+07	6.14588e+07	2.43175e+07	3.93955e+07	1.28216e+07	2.14935e+07	2.06962e+07	2.46077e+07	2.37489e+07	1.67096e+07	1.63871e+07	2.84407e+07	2.50543e+07	3.79093e+07	1.91342e+07	4.28437e+07	1.76596e+07	3.29759e+07	9	11	12	12	11	10	10	12	11	12	11	12	10	12
Q5M876	6	6	21.5821	0.000102919	3.98751	1.73157	Aspartoacylase-2 OS=Rattus norvegicus GN=Acy3 PE=2 SV=1 - [ACY3_RAT]	1.04453e+07	8.32098e+06	5.84443e+06	7.10654e+06	5.80379e+06	5.05242e+06	6.59211e+06	1.0329e+07	1.09959e+07	1.26015e+07	1.23063e+07	1.18263e+07	1.36879e+07	1.33869e+07	5.64113e+06	7.27313e+06	5.95191e+06	6.99167e+06	7.04097e+06	6.91681e+06	6.59364e+06	1.0329e+07	1.08016e+07	1.37299e+07	7.51656e+06	8.24427e+06	9.94025e+06	1.12055e+07	11	12	11	12	12	11	11	15	14	14	14	15	16	15
Q07523	11	10	42.0748	1.60101e-05	4.79561	1.75027	Hydroxyacid oxidase 2 OS=Rattus norvegicus GN=Hao2 PE=1 SV=2 - [HAOX2_RAT]	2.71143e+07	2.21496e+07	2.22928e+07	1.8497e+07	1.75588e+07	1.72917e+07	2.38564e+07	3.29602e+07	4.11786e+07	3.76707e+07	4.59433e+07	3.66912e+07	3.47901e+07	3.11377e+07	1.46434e+07	1.93604e+07	2.27028e+07	1.8198e+07	2.13018e+07	2.36725e+07	2.3862e+07	3.29602e+07	4.04511e+07	4.1044e+07	2.80616e+07	2.55779e+07	2.52649e+07	2.60638e+07	18	20	21	20	21	19	20	21	26	28	24	20	20	20
P83006	2	2	7.17952	0.000119936	3.92105	1.75637	Platelet-activating factor acetylhydrolase 2, cytoplasmic OS=Rattus norvegicus GN=Pafah2 PE=1 SV=2 - [PAFA2_RAT]	190229	248578	188457	192782	140032	184486	250744	262945	400315	317249	435803	294124	355421	384816	102736	217274	191923	189666	169882	252563	250803	262945	393243	345658	266183	205038	258110	322110	1	0	0	1	0	2	2	1	2	2	2	1	2	1
P80067	2	2	4.58789	0.000200983	3.69684	1.76757	Dipeptidyl peptidase 1 OS=Rattus norvegicus GN=Ctsc PE=1 SV=3 - [CATC_RAT]	23420.9	38249.3	32116.6	44927.1	50487.7	28074.9	26781	64625.2	56872.1	60219.4	50911.9	63779.9	68258.6	66720.7	12648.7	33432.6	32707.2	44200.9	61250	38434.8	26787.2	64625.2	55867.4	65612	31096.3	44461.8	49570	55848.5	0	1	1	0	0	1	1	1	0	0	0	1	1	1
Q62669	3	2	9.31944	0.0110442	1.95687	1.77863	Protein Hbb-b1 OS=Rattus norvegicus GN=MGC72973 PE=3 SV=1 - [Q62669_RAT]	330641	245716	178899	325108	187898	275007	233088	451278	386357	362914	324486	965227	303540	365676	178566	214773	182189	319853	227952	376487	233142	451278	379531	395412	198192	672872	220433	306088	2	1	2	2	1	1	1	2	2	1	1	2	2	1
Q71TY3	2	2	5.18708	0.00524686	2.2801	1.7799	40S ribosomal protein S27 OS=Rattus norvegicus GN=Rps27 PE=2 SV=3 - [RS27_RAT]	451006	426678	214106	303349	246730	169064	192472	366537	405383	468892	466942	767724	416613	673764	243571	372946	218044	298445	299324	231450	192517	366537	398221	510881	285202	535190	302548	563973	1	1	0	1	1	1	1	1	1	1	1	1	1	1
D3Z8F1	3	2	5.90703	0.00404314	2.39328	1.78259	Protein Vill OS=Rattus norvegicus GN=Vill PE=2 SV=1 - [D3Z8F1_RAT]	56078.5	75852.8	46463.1	54778	41791.6	32238.7	56056.5	87053.8	65432.7	76729.1	68665.6	168175	81542.9	99944.7	30285.9	66300.7	47317.6	53892.6	50700.2	44135.2	56069.5	87053.8	64276.8	83600.1	41940	117237	59217.2	83658.5	0	0	0	0	0	0	0	0	0	1	0	1	0	0
Q66HG4	4	3	13.9744	4.6293e-05	4.33448	1.78339	Aldose 1-epimerase OS=Rattus norvegicus GN=Galm PE=1 SV=1 - [GALM_RAT]	2.6482e+06	3.07529e+06	2.33264e+06	2.61859e+06	2.0146e+06	2.15143e+06	3.26871e+06	3.36856e+06	4.87448e+06	4.93192e+06	5.2682e+06	3.92889e+06	4.47872e+06	5.44539e+06	1.43019e+06	2.68802e+06	2.37554e+06	2.57627e+06	2.44404e+06	2.94533e+06	3.26946e+06	3.36856e+06	4.78836e+06	5.37356e+06	3.21775e+06	2.73888e+06	3.25249e+06	4.55806e+06	3	4	4	4	4	4	4	4	4	6	6	6	5	6
P62804	7	5	23.8789	0.00888166	2.05151	1.78696	Histone H4 OS=Rattus norvegicus GN=Hist1h4b PE=1 SV=2 - [H4_RAT]	3.15176e+07	2.68236e+07	1.1675e+07	1.47804e+07	1.4401e+07	8.86931e+06	1.20131e+07	2.92946e+07	2.6637e+07	3.24691e+07	2.9806e+07	5.10998e+07	2.01848e+07	2.50868e+07	1.70214e+07	2.34458e+07	1.18897e+07	1.45415e+07	1.74709e+07	1.21422e+07	1.20159e+07	2.92946e+07	2.61664e+07	3.53766e+07	1.82051e+07	3.56223e+07	1.46584e+07	2.09989e+07	9	11	8	10	8	9	7	11	10	11	8	13	8	10
P48500	4	4	20.9146	1.06035e-06	5.97455	1.78867	Triosephosphate isomerase OS=Rattus norvegicus GN=Tpi1 PE=1 SV=2 - [TPIS_RAT]	2.48768e+06	2.39995e+06	2.2561e+06	2.14986e+06	2.15287e+06	2.0451e+06	2.54556e+06	3.62404e+06	4.58387e+06	3.79078e+06	3.85993e+06	3.72045e+06	3.72739e+06	5.37865e+06	1.3435e+06	2.09773e+06	2.29759e+06	2.11511e+06	2.61179e+06	2.79977e+06	2.54616e+06	3.62404e+06	4.50289e+06	4.13024e+06	2.3576e+06	2.59357e+06	2.70686e+06	4.50219e+06	5	6	5	6	7	6	7	7	7	8	6	5	7	8
P63029	2	2	4.39631	0.0145422	1.83737	1.78897	Translationally-controlled tumor protein OS=Rattus norvegicus GN=Tpt1 PE=1 SV=1 - [TCTP_RAT]	152195	240790	78013.2	83539.1	82326.7	55039.9	71273	170187	197912	240250	199635	287621	97090.2	172606	82194.9	210468	79447.8	82188.8	99876.1	75350.2	71289.6	170187	194416	261763	121934	200504	70507.8	144480	1	1	1	0	1	0	0	2	1	2	1	2	0	0
Q920P6	3	3	8.81613	0.00182355	2.73908	1.80164	Adenosine deaminase OS=Rattus norvegicus GN=Ada PE=1 SV=3 - [ADA_RAT]	169301	226182	131176	76077.8	129028	126726	132209	168948	280722	272685	253571	191034	316591	301331	91433	197699	133588	74848.1	156533	173490	132239	168948	275763	297103	154878	133172	229912	252229	0	0	0	0	0	0	0	2	1	1	1	1	1	0
P22734	2	2	5.95879	5.9889e-05	4.22265	1.80517	Catechol O-methyltransferase OS=Rattus norvegicus GN=Comt PE=1 SV=2 - [COMT_RAT]	234934	458787	407484	341478	333681	364927	477245	595699	651593	683567	563780	789673	697811	744776	126879	401012	414977	335959	404811	499589	477356	595699	640081	744779	344349	550491	506757	623413	2	3	2	1	2	2	3	3	2	3	3	3	2	3
P62963	4	2	15.7174	0.000655091	3.1837	1.81669	Profilin-1 OS=Rattus norvegicus GN=Pfn1 PE=1 SV=2 - [PROF1_RAT]	1.49189e+06	1.6235e+06	1.49435e+06	1.40199e+06	1.19476e+06	828994	1.22992e+06	1.97679e+06	1.85143e+06	2.25458e+06	2.05661e+06	3.65364e+06	2.0061e+06	3.03321e+06	805715	1.41905e+06	1.52183e+06	1.37933e+06	1.44944e+06	1.1349e+06	1.23021e+06	1.97679e+06	1.81872e+06	2.45647e+06	1.25615e+06	2.547e+06	1.45685e+06	2.53894e+06	3	4	4	3	5	3	3	4	4	4	4	6	4	4
P38918	6	5	19.3884	0.000112665	3.94821	1.82966	Aflatoxin B1 aldehyde reductase member 3 OS=Rattus norvegicus GN=Akr7a3 PE=1 SV=2 - [ARK73_RAT]	3.19297e+06	3.44533e+06	3.35555e+06	2.22934e+06	2.21065e+06	3.31853e+06	3.31344e+06	5.53803e+06	4.63317e+06	4.83475e+06	4.30665e+06	5.86359e+06	7.96518e+06	5.40202e+06	1.7244e+06	3.01146e+06	3.41726e+06	2.1933e+06	2.68189e+06	4.5431e+06	3.31421e+06	5.53803e+06	4.55131e+06	5.26769e+06	2.63045e+06	4.08758e+06	5.78439e+06	4.52175e+06	6	8	8	6	8	8	8	11	9	10	10	11	12	11
Q63279	3	2	8.66269	0.00407416	2.38996	1.83127	Keratin, type I cytoskeletal 19 OS=Rattus norvegicus GN=Krt19 PE=1 SV=2 - [K1C19_RAT]	217738	169263	104829	103320	61015.3	89565.4	135859	153170	184640	209332	290048	213405	261435	302397	117592	147948	106756	101650	74021.8	122616	135890	153170	181378	228078	177158	148767	189857	253121	1	1	1	1	1	1	1	1	3	2	1	1	1	1
D3ZC55	2	2	6.19933	6.22707e-06	5.20572	1.83487	Heat shock 70kDa protein 12A (Predicted), isoform CRA_a OS=Rattus norvegicus GN=Hspa12a PE=4 SV=1 - [D3ZC55_RAT]	64571.3	77491.9	82665.5	99398.7	84167.6	80139.4	86919.5	133687	114023	147333	170026	190525	149823	150281	34872.5	67733.4	84185.7	97792	102109	109712	86939.7	133687	112008	160526	103849	132818	108803	125792	0	0	0	0	1	0	0	0	1	0	1	1	1	1
Q64550	5	3	14.0029	0.00334084	2.47614	1.83707	UDP-glucuronosyltransferase 1-1 OS=Rattus norvegicus GN=Ugt1a1 PE=1 SV=1 - [UD11_RAT]	87914	136163	210332	269403	125684	94798	171640	343742	307987	314416	180858	248374	367284	250645	47479	119016	214200	265048	152476	129779	171680	343742	302546	342571	110466	173145	266725	209802	0	0	2	0	0	0	2	4	4	4	2	1	4	2
G3V6P7	6	4	16.462	0.000472528	3.32557	1.83837	Myosin, heavy polypeptide 9, non-muscle OS=Rattus norvegicus GN=LOC100911597 PE=4 SV=1 - [G3V6P7_RAT]	3.81705e+06	5.37542e+06	2.72456e+06	4.26142e+06	3.7934e+06	5.81212e+06	4.71753e+06	6.90554e+06	5.85431e+06	7.50128e+06	6.98778e+06	7.44465e+06	1.04803e+07	1.08992e+07	2.06144e+06	4.69849e+06	2.77467e+06	4.19254e+06	4.60203e+06	7.95685e+06	4.71863e+06	6.90554e+06	5.75088e+06	8.17301e+06	4.26805e+06	5.18976e+06	7.61085e+06	9.12312e+06	2	1	2	2	2	3	3	4	2	4	3	3	3	4
P32551	3	2	12.8293	1.82363e-06	5.73906	1.84068	Cytochrome b-c1 complex subunit 2, mitochondrial OS=Rattus norvegicus GN=Uqcrc2 PE=1 SV=2 - [QCR2_RAT]	2.32345e+06	3.15979e+06	3.20894e+06	2.92147e+06	2.94979e+06	2.97428e+06	3.35307e+06	5.14277e+06	5.62688e+06	5.10697e+06	5.0405e+06	7.07361e+06	4.52254e+06	5.94e+06	1.25481e+06	2.76188e+06	3.26795e+06	2.87425e+06	3.57859e+06	4.07182e+06	3.35384e+06	5.14277e+06	5.52748e+06	5.56429e+06	3.07867e+06	4.93111e+06	3.28431e+06	4.97207e+06	3	2	2	2	2	2	2	2	2	2	2	2	2	2
G3V8B3	7	4	24.1499	0.00026065	3.58394	1.84434	Histone H2B OS=Rattus norvegicus GN=LOC100910200 PE=3 SV=1 - [G3V8B3_RAT]	2.24347e+07	2.98478e+07	1.96969e+07	1.75247e+07	1.78221e+07	1.35584e+07	1.53595e+07	3.11197e+07	2.93851e+07	3.53265e+07	2.9297e+07	4.97729e+07	3.49608e+07	4.14177e+07	1.21161e+07	2.60891e+07	2.00591e+07	1.72414e+07	2.16211e+07	1.85615e+07	1.53631e+07	3.11197e+07	2.8866e+07	3.84899e+07	1.78943e+07	3.46973e+07	2.53888e+07	3.46686e+07	14	13	16	14	13	11	11	16	15	15	13	17	14	14
P04182	17	13	57.7293	1.04189e-05	4.98218	1.8528	Ornithine aminotransferase, mitochondrial OS=Rattus norvegicus GN=Oat PE=1 SV=1 - [OAT_RAT]	7.80991e+06	7.32541e+06	6.88566e+06	7.36341e+06	6.90904e+06	7.84574e+06	1.20888e+07	1.43921e+07	1.50711e+07	1.38109e+07	1.20097e+07	1.48903e+07	1.73376e+07	1.66673e+07	4.21784e+06	6.40292e+06	7.01229e+06	7.24439e+06	8.38183e+06	1.07409e+07	1.20916e+07	1.43921e+07	1.48048e+07	1.50477e+07	7.33535e+06	1.03802e+07	1.25907e+07	1.39513e+07	13	12	12	11	13	13	17	20	21	18	16	19	20	19
P18163	4	2	10.2194	0.00433641	2.36287	1.85816	Long-chain-fatty-acid--CoA ligase 1 OS=Rattus norvegicus GN=Acsl1 PE=1 SV=1 - [ACSL1_RAT]	204693	238029	197406	174390	119957	135136	141066	214843	233404	260833	272427	576904	257810	433406	110547	208054	201036	171571	145529	185002	141099	214843	229281	284190	166395	402167	187224	362782	0	2	2	0	0	0	2	2	1	2	2	3	1	1
P70584	3	3	8.33934	0.00773892	2.11132	1.86254	Short/branched chain specific acyl-CoA dehydrogenase, mitochondrial OS=Rattus norvegicus GN=Acadsb PE=1 SV=1 - [ACDSB_RAT]	194484	179914	277642	321822	128050	80040.4	214992	457656	378729	424769	468696	212608	265798	393605	105033	157258	282748	316620	155346	109576	215042	457656	372038	462807	286273	148212	193025	329466	0	1	2	1	2	0	1	2	1	1	2	1	1	1
G3V8L3	8	6	26.1872	1.36416e-05	4.86513	1.88823	Lamin A, isoform CRA_b OS=Rattus norvegicus GN=Lmna PE=3 SV=1 - [G3V8L3_RAT]	399287	532786	415493	399636	418738	384395	440634	714761	638495	737832	691292	1.1458e+06	756944	962527	215640	465692	423134	393176	507999	526240	440736	714761	627215	803903	422232	798751	549700	805681	0	2	3	1	3	2	5	4	4	5	4	5	5	4
P07483	5	5	19.1185	0.00418656	2.37814	1.89386	Fatty acid-binding protein, heart OS=Rattus norvegicus GN=Fabp3 PE=1 SV=2 - [FABPH_RAT]	3.29655e+06	2.87241e+06	2.71357e+06	2.329e+06	1.81006e+06	1.23395e+06	1.3885e+06	3.92683e+06	3.35002e+06	4.05025e+06	4.65906e+06	7.12141e+06	2.55707e+06	3.96295e+06	1.78034e+06	2.51069e+06	2.76347e+06	2.29136e+06	2.1959e+06	1.68929e+06	1.38882e+06	3.92683e+06	3.29084e+06	4.41294e+06	2.84569e+06	4.96443e+06	1.85697e+06	3.31718e+06	4	5	3	3	4	4	3	5	6	9	8	4	4	3
D3ZAF6	3	3	7.41592	0.00203671	2.69107	1.90877	ATP synthase subunit f, mitochondrial OS=Rattus norvegicus GN=Atp5j2 PE=1 SV=1 - [ATPK_RAT]	2.50725e+06	2.26732e+06	1.21852e+06	2.1902e+06	1.52084e+06	897502	1.31093e+06	2.70135e+06	2.76481e+06	3.11635e+06	2.91333e+06	4.95657e+06	2.36438e+06	3.92152e+06	1.35407e+06	1.9818e+06	1.24093e+06	2.1548e+06	1.84504e+06	1.22869e+06	1.31124e+06	2.70135e+06	2.71597e+06	3.39541e+06	1.77942e+06	3.45529e+06	1.71703e+06	3.2825e+06	5	6	2	3	3	1	3	6	6	6	4	9	5	6
O88656	3	3	8.2146	8.19585e-05	4.08641	1.94029	Actin-related protein 2/3 complex subunit 1B OS=Rattus norvegicus GN=Arpc1b PE=2 SV=3 - [ARC1B_RAT]	202017	134045	103196	98538.2	104078	129611	145523	207468	195010	261393	315072	235333	275374	289607	109102	117165	105094	96945.4	126264	177438	145557	207468	191565	284801	192442	164054	199979	242415	0	0	0	0	1	0	0	1	0	1	2	0	0	1
P06214	2	2	10.3894	2.3748e-05	4.62437	1.94617	Delta-aminolevulinic acid dehydratase OS=Rattus norvegicus GN=Alad PE=1 SV=1 - [HEM2_RAT]	559033	582482	323401	361186	359744	516715	457801	874745	796780	752843	870545	921942	1.12667e+06	807088	301913	509130	329349	355347	436430	707388	457907	874745	782703	820258	531718	642697	818195	675571	1	2	1	2	1	1	1	2	1	2	1	2	3	2
D3ZUL3	2	2	9.0464	0.00348904	2.45729	1.94751	Protein Col6a1 OS=Rattus norvegicus GN=Col6a1 PE=4 SV=1 - [D3ZUL3_RAT]	304396	109160	134597	204189	124339	138005	173940	372122	282551	360280	270336	174034	321198	534343	164393	95413.4	137072	200889	150844	188930	173980	372122	277559	392542	165118	121321	233257	447270	0	0	0	0	0	0	0	2	1	0	1	0	1	2
P84817	2	2	6.08873	6.7843e-05	4.16849	1.95342	Mitochondrial fission 1 protein OS=Rattus norvegicus GN=Fis1 PE=1 SV=1 - [FIS1_RAT]	387382	466705	443988	358825	351818	240348	349728	631634	606493	660097	786640	1.06912e+06	597602	724940	209210	407933	452153	353025	426814	329039	349809	631634	595779	719208	480469	745299	433984	606809	1	5	1	1	1	0	3	3	5	3	5	7	3	3
P80299	2	2	4.40944	0.0190426	1.72027	1.96271	Bifunctional epoxide hydrolase 2 OS=Rattus norvegicus GN=Ephx2 PE=1 SV=1 - [HYES_RAT]	46507.1	100945	37721.8	29778.6	64103.2	57650	37586.7	54532	42355.1	109016	102590	141615	132397	152123	25116.7	88233.2	38415.5	29297.3	77767.9	78923.4	37595.4	54532	41606.8	118778	62660.4	98721.6	96147.9	127334	0	0	0	0	1	1	0	0	0	0	2	1	1	3
P41562	24	23	92.556	0.000992627	3.00321	1.97108	Isocitrate dehydrogenase [NADP] cytoplasmic OS=Rattus norvegicus GN=Idh1 PE=1 SV=1 - [IDHC_RAT]	2.58861e+07	1.46806e+07	1.06387e+07	8.46642e+06	9.20898e+06	1.27693e+07	1.49684e+07	2.87906e+07	1.94901e+07	3.16266e+07	3.47562e+07	1.95671e+07	3.06797e+07	2.55327e+07	1.39801e+07	1.28319e+07	1.08343e+07	8.32957e+06	1.1172e+07	1.74812e+07	1.49719e+07	2.87906e+07	1.91458e+07	3.44587e+07	2.12286e+07	1.36405e+07	2.22798e+07	2.13721e+07	31	34	27	24	26	32	38	49	40	56	56	41	48	46
P18666	2	2	4.27366	0.000469556	3.32831	1.98404	Myosin regulatory light chain 12B OS=Rattus norvegicus GN=Myl12b PE=1 SV=3 - [ML12B_RAT]	146897	115433	156150	154620	156680	161713	146664	227560	156278	330835	331570	445120	245341	323040	79333.7	100897	159022	152121	190079	221387	146698	227560	153517	360461	202518	310299	178169	270400	1	1	1	1	1	1	1	1	1	1	2	3	1	2
P04797	2	2	9.29559	0.012685	1.89671	1.99023	Glyceraldehyde-3-phosphate dehydrogenase OS=Rattus norvegicus GN=Gapdh PE=1 SV=3 - [G3P_RAT]	619453	468608	389408	215927	118380	215354	381029	888622	543117	572068	393303	1.1212e+06	804656	469828	334543	409596	396569	212436	143615	294821	381118	888622	533522	623296	240224	781604	584349	393268	2	1	1	0	0	1	0	3	1	2	0	1	2	2
P11030	2	2	4.466	0.00180399	2.74377	2.07275	Acyl-CoA-binding protein OS=Rattus norvegicus GN=Dbi PE=1 SV=3 - [ACBP_RAT]	1.40119e+06	1.39779e+06	1.07335e+06	988513	741046	597697	936170	1.5597e+06	1.94491e+06	1.97106e+06	1.5566e+06	3.58027e+06	1.33181e+06	2.84633e+06	756732	1.22177e+06	1.09309e+06	972534	899013	818253	936388	1.5597e+06	1.91055e+06	2.14757e+06	950749	2.49585e+06	967171	2.38252e+06	3	2	1	0	0	0	1	1	2	1	1	2	1	1
P26772	5	5	12.2916	0.00418223	2.37859	2.09444	10 kDa heat shock protein, mitochondrial OS=Rattus norvegicus GN=Hspe1 PE=1 SV=3 - [CH10_RAT]	2.9587e+06	2.48642e+06	1.26092e+06	1.68183e+06	1.17194e+06	711278	1.2437e+06	2.58449e+06	2.82108e+06	2.67784e+06	3.90826e+06	6.45484e+06	2.59325e+06	3.07731e+06	1.59788e+06	2.17331e+06	1.28411e+06	1.65464e+06	1.42176e+06	973748	1.24399e+06	2.58449e+06	2.77124e+06	2.91764e+06	2.38711e+06	4.49975e+06	1.88324e+06	2.57586e+06	5	4	4	5	3	2	4	6	3	4	5	5	5	3
B2RYW9	2	2	7.64283	2.01692e-05	4.69531	2.10354	Fumarylacetoacetate hydrolase domain-containing protein 2 OS=Rattus norvegicus GN=Fahd2 PE=1 SV=1 - [FAHD2_RAT]	82859.4	72502.9	93145.5	95379.8	92567.8	96191.2	159374	168851	221718	228940	264065	208792	164041	199285	44749.2	63372.6	94858.4	93838.1	112300	131687	159411	168851	217801	249441	161288	145551	119128	166811	0	0	0	0	0	0	0	0	1	1	1	0	0	0
D3ZF36	2	2	1.47011	6.22459e-05	4.20589	2.13024	Uncharacterized protein OS=Rattus norvegicus PE=4 SV=2 - [D3ZF36_RAT]	86758.6	94441.2	73578.1	50325.1	55239.3	39631.1	56715.5	125431	146119	129978	178344	151406	130268	111309	46855	82548.3	74931.2	49511.7	67014.5	54255.3	56728.7	125431	143537	141618	108930	105547	94601.5	93171	0	0	0	0	0	0	0	0	0	0	0	2	0	0
P02091	8	4	41.1128	0.00303904	2.51726	2.13782	Hemoglobin subunit beta-1 OS=Rattus norvegicus GN=Hbb PE=1 SV=3 - [HBB1_RAT]	3.99768e+07	5.05503e+07	4.74147e+07	7.70373e+07	3.69608e+07	5.45973e+07	5.34718e+07	9.21844e+07	7.72957e+07	7.66399e+07	7.0089e+07	2.45256e+08	8.9344e+07	1.18827e+08	2.159e+07	4.41846e+07	4.82866e+07	7.57921e+07	4.48397e+07	7.47443e+07	5.34842e+07	9.21844e+07	7.59301e+07	8.35028e+07	4.28094e+07	1.70971e+08	6.48824e+07	9.94637e+07	11	14	15	16	13	15	17	19	19	19	16	24	18	18
Q8R5M5	5	5	16.3403	0.000289574	3.53824	2.17136	2-amino-3-carboxymuconate-6-semialdehyde decarboxylase OS=Rattus norvegicus GN=Acmsd PE=1 SV=1 - [ACMSD_RAT]	616619	1.05144e+06	1.01617e+06	1.00829e+06	1.50073e+06	951918	1.22809e+06	1.34799e+06	2.93128e+06	2.91957e+06	2.7282e+06	1.64295e+06	2.14185e+06	2.29816e+06	333012	919036	1.03486e+06	991990	1.82064e+06	1.30319e+06	1.22837e+06	1.34799e+06	2.8795e+06	3.18102e+06	1.66635e+06	1.14532e+06	1.55543e+06	1.92367e+06	2	3	3	2	5	4	4	5	5	8	6	4	5	5
Q499N5	2	2	4.80309	0.0161845	1.7909	2.19369	Acyl-CoA synthetase family member 2, mitochondrial OS=Rattus norvegicus GN=Acsf2 PE=2 SV=1 - [ACSF2_RAT]	11030.9	47711.3	36923.6	48883.8	46896.1	89530.9	90165.2	120092	68788	72323.7	68575.3	158792	198798	126802	5957.35	41703.1	37602.6	48093.6	56892.8	122569	90186.2	120092	67572.7	78800.2	41884.9	110696	144369	106139	0	0	0	0	0	1	0	1	0	0	0	0	0	0
P62986	5	5	17.5484	0.000154923	3.80989	2.19533	Ubiquitin-60S ribosomal protein L40 OS=Rattus norvegicus GN=Uba52 PE=1 SV=2 - [RL40_RAT]	1.1431e+07	8.51338e+06	4.56856e+06	9.41659e+06	5.63383e+06	3.82338e+06	6.01641e+06	1.67664e+07	1.51233e+07	1.3981e+07	1.73753e+07	1.7517e+07	1.37309e+07	1.39624e+07	6.17346e+06	7.44129e+06	4.65257e+06	9.26438e+06	6.83478e+06	5.23425e+06	6.01781e+06	1.67664e+07	1.48561e+07	1.52329e+07	1.06126e+07	1.22113e+07	9.97147e+06	1.16872e+07	7	7	4	7	6	4	6	10	11	10	9	9	8	8
P16232	3	2	9.41689	0.000104683	3.98012	2.20292	Corticosteroid 11-beta-dehydrogenase isozyme 1 OS=Rattus norvegicus GN=Hsd11b1 PE=1 SV=2 - [DHI1_RAT]	224796	295620	342455	128439	280212	257484	264299	463940	458681	567566	639039	432260	650420	738592	121404	258393	348753	126363	339944	352498	264360	463940	450578	618391	390317	301334	472341	618237	2	2	1	1	2	2	4	4	4	4	5	3	4	4
P62832	3	2	10.4804	0.0026399	2.57841	2.24898	60S ribosomal protein L23 OS=Rattus norvegicus GN=Rpl23 PE=2 SV=1 - [RL23_RAT]	104091	118163	149119	123888	100604	54352	66655.4	127431	170142	206861	165553	416577	332901	192769	56215.3	103283	151861	121885	122050	74408.5	66670.9	127431	167136	225385	101117	290401	241756	161357	0	0	2	2	0	0	0	2	2	1	2	3	0	0
P14659	7	3	29.3162	0.00073737	3.13231	2.2771	Heat shock-related 70 kDa protein 2 OS=Rattus norvegicus GN=Hspa2 PE=2 SV=2 - [HSP72_RAT]	389516	572422	446928	554317	373190	264073	339283	625871	836180	913017	907454	1.66456e+06	543172	1.20381e+06	210363	500337	455147	545357	452742	361518	339362	625871	821407	994776	554261	1.16039e+06	394456	1.00765e+06	0	0	1	0	0	0	1	1	0	0	2	0	0	0
D4ACV3	3	2	14.7897	1.87783e-05	4.72634	2.29635	Histone H2A OS=Rattus norvegicus GN=Hist2h2ac PE=3 SV=1 - [D4ACV3_RAT]	1.3356e+07	1.89301e+07	1.4274e+07	1.26531e+07	1.60605e+07	8.38284e+06	8.58277e+06	3.10458e+07	2.83032e+07	2.75948e+07	2.55325e+07	3.95321e+07	3.06028e+07	2.92027e+07	7.21309e+06	1.65463e+07	1.45365e+07	1.24485e+07	1.9484e+07	1.14762e+07	8.58476e+06	3.10458e+07	2.78032e+07	3.00659e+07	1.55949e+07	2.75583e+07	2.2224e+07	2.4444e+07	12	15	17	11	12	11	10	14	16	15	16	19	17	14
P62898	6	5	20.8629	0.000141055	3.85061	2.40936	Cytochrome c, somatic OS=Rattus norvegicus GN=Cycs PE=1 SV=2 - [CYC_RAT]	5.04955e+06	4.68905e+06	4.31135e+06	3.41511e+06	3.72268e+06	2.01941e+06	2.81767e+06	8.71171e+06	6.49939e+06	8.44124e+06	8.43959e+06	1.47073e+07	6.28374e+06	9.62012e+06	2.72707e+06	4.09856e+06	4.39063e+06	3.35991e+06	4.51623e+06	2.76459e+06	2.81832e+06	8.71171e+06	6.38456e+06	9.19713e+06	5.15479e+06	1.02527e+07	4.56331e+06	8.0525e+06	7	7	7	6	7	3	6	7	7	8	9	11	8	7
P11517	8	3	33.6236	0.000496563	3.30403	2.45237	Hemoglobin subunit beta-2 OS=Rattus norvegicus PE=1 SV=2 - [HBB2_RAT]	4.81729e+06	6.33048e+06	8.74135e+06	1.04618e+07	6.41311e+06	8.85334e+06	8.49632e+06	1.91296e+07	1.66327e+07	1.31095e+07	1.31318e+07	3.98647e+07	1.33087e+07	1.75296e+07	2.60163e+06	5.53329e+06	8.9021e+06	1.02927e+07	7.78017e+06	1.21203e+07	8.4983e+06	1.91296e+07	1.63389e+07	1.42834e+07	8.02071e+06	2.77902e+07	9.66493e+06	1.46731e+07	4	4	7	5	7	7	6	7	8	8	8	9	7	8
P05765	2	2	4.70794	0.00483673	2.31545	2.49934	40S ribosomal protein S21 OS=Rattus norvegicus GN=Rps21 PE=1 SV=1 - [RS21_RAT]	90650.4	79802.2	34865.4	47783.3	29271	11728.3	26968.2	80591.5	96258	90251	100530	220079	72521.5	142229	48956.8	69752.7	35506.6	47010.9	35510.6	16056.2	26974.5	80591.5	94557.5	98332.8	61402.7	153420	52665.8	119053	0	0	0	0	0	0	0	1	0	0	0	2	0	2
B2RYS2	7	5	23.6178	8.73627e-05	4.05867	2.54233	Cytochrome b-c1 complex subunit 7 OS=Rattus norvegicus GN=Uqcrb PE=3 SV=1 - [B2RYS2_RAT]	750587	740885	533074	512755	520810	265935	340340	1.34519e+06	1.06346e+06	1.28876e+06	1.34558e+06	1.96812e+06	960378	1.34461e+06	405364	647586	542877	504467	631830	364067	340419	1.34519e+06	1.04467e+06	1.40416e+06	821864	1.372e+06	697435	1.1255e+06	3	2	2	3	3	1	2	5	6	5	5	7	4	6
Q9JI66	3	2	9.44679	0.0209717	1.67837	2.7566	Electrogenic sodium bicarbonate cotransporter 1 OS=Rattus norvegicus GN=Slc4a4 PE=1 SV=1 - [S4A4_RAT]	2590.6	85109.4	42584.4	98904.9	78849.1	35690.7	80554.2	143610	145188	185894	76347.6	241375	161148	216019	1399.09	74391.6	43367.5	97306.2	95657.2	48861	80572.9	143610	142623	202541	46632.1	168265	117027	180818	0	0	0	1	0	0	0	1	1	1	0	2	1	0
P61459	2	2	4.84577	0.00189354	2.72273	2.79395	Pterin-4-alpha-carbinolamine dehydratase OS=Rattus norvegicus GN=Pcbd1 PE=1 SV=2 - [PHS_RAT]	300608	210961	57824.5	219330	96141.1	59280.6	95873.3	325869	364510	366204	291281	751297	253196	553402	162347	184395	58887.9	215785	116635	81155.7	95895.6	325869	358071	398997	177911	523739	183873	463224	0	0	0	1	0	0	0	1	0	1	1	2	1	1
Q6PDU7	4	4	20.0885	0.00021526	3.66704	2.84725	ATP synthase subunit g, mitochondrial OS=Rattus norvegicus GN=Atp5l PE=1 SV=2 - [ATP5L_RAT]	536991	1.55772e+06	988233	2.10153e+06	1.23155e+06	651647	1.08778e+06	2.72537e+06	2.9252e+06	2.89127e+06	2.41253e+06	5.35033e+06	2.59944e+06	4.31643e+06	290008	1.36156e+06	1.00641e+06	2.06756e+06	1.49408e+06	892112	1.08803e+06	2.72537e+06	2.87352e+06	3.15018e+06	1.47354e+06	3.72979e+06	1.88774e+06	3.61306e+06	1	8	6	8	7	3	7	7	9	10	11	17	10	13
P70623	2	2	5.82955	0.000867864	3.06155	2.92943	Fatty acid-binding protein, adipocyte OS=Rattus norvegicus GN=Fabp4 PE=2 SV=3 - [FABP4_RAT]	40270.5	247765	191496	99164.1	72764	50301	141118	230478	335056	320460	367681	572029	267045	376406	21748.6	216564	195017	97561.2	88275	68862.7	141151	230478	329136	349157	224575	398769	193930	315070	0	2	2	0	0	0	1	2	2	2	2	2	2	1
A2VD16	5	3	11.9028	0.00475273	2.32306	3.11672	Aldo-keto reductase family 1, member C12-like 1 OS=Rattus norvegicus GN=Akr1c12l1 PE=2 SV=1 - [A2VD16_RAT]	77329.5	89816.1	102620	169535	81949.5	87827.6	162895	395605	178570	252089	99222.2	210210	570217	700111	41762.7	78505.6	104507	166795	99418.5	120237	162932	395605	175415	274663	60603.6	146540	414097	586026	0	0	0	0	0	0	0	3	0	0	0	0	0	2
P29419	2	2	5.43727	1.68836e-05	4.77254	3.326	ATP synthase subunit e, mitochondrial OS=Rattus norvegicus GN=Atp5i PE=1 SV=3 - [ATP5I_RAT]	125555	119919	118225	109107	112867	55280.3	96230.4	270772	326207	237696	215363	529897	367308	504636	67807.4	104818	120399	107343	136927	75679.3	96252.8	270772	320444	258981	131541	369398	266742	422404	0	0	0	0	0	0	0	1	1	1	0	1	1	2

## Sheet: (B) q values
	Discovery?	P value	Mean of Kidney (LBW)	Mean of Kidney (WT)	Difference	SE of difference	t ratio	df	q value
Laminin subunit beta-2 OS	No	0.005658	275646	80625	195021	58015	3.362	12	0.029827
Glycerol-3-phosphate dehydrogenase [NAD(+)], cytoplasmic OS	No	0.003031	186425	53091	133334	36028	3.701	12	0.021002
Serum albumin OS	Yes	0.000607	7033542	2170931	4862611	1056127	4.604	12	0.008171
Protein Emc1 OS	No	0.078514	127922	40055	87867	45690	1.923	12	0.159997
Uncharacterized protein OS	Yes	0.00073	299005	102423	196582	43710	4.497	12	0.009503
Keratin, type I cytoskeletal 10 OS	No	0.002066	1114569	387145	727424	185965	3.912	12	0.016727
Meprin A subunit alpha OS	Yes	0.00018	527403	202593	324810	60966	5.328	12	0.005682
Meprin A subunit beta OS	Yes	0.000398	397589	155211	242378	49976	4.85	12	0.007191
Protein Slc5a10 OS	Yes	0.000383	94935	36655	58280	11959	4.873	12	0.007191
T-kininogen 1 OS	Yes	3.3e-05	255759	98890	156869	24459	6.414	12	0.003455
2,4-dienoyl-CoA reductase, mitochondrial OS	No	0.003983	70696	30188	40507	11404	3.552	12	0.023469
Ectonucleotide pyrophosphatase/phosphodiesterase family member 6 OS	Yes	5.4e-05	287548	125266	162282	26616	6.097	12	0.003598
Ig gamma-2A chain C region OS	No	0.005005	528978	224788	304190	88741	3.428	12	0.027277
15-hydroxyprostaglandin dehydrogenase [NAD(+)] OS	Yes	7.3e-05	981853	441906	539947	91547	5.898	12	0.003598
Thioredoxin reductase 1, cytoplasmic OS	Yes	0.000318	707220	351421	355799	71390	4.984	12	0.007005
Keratin, type II cytoskeletal 2 epidermal OS	No	0.013845	483869	229466	254404	88352	2.879	12	0.053294
Transferrin receptor protein 1 (Fragment) OS	No	0.003657	161758	78564	83194	23120	3.598	12	0.023469
Membrane-bound aminopeptidase P OS	No	0.003862	784110	397245	386865	108409	3.569	12	0.023469
Protein Eea1 (Fragment) OS	Yes	0.000389	444874	215131	229744	47240	4.863	12	0.007191
Dimethylglycine dehydrogenase, mitochondrial OS	No	0.001689	230201	114184	116017	28835	4.024	12	0.01437
Aminopeptidase N OS	Yes	0.0008	5803101	2843696	2959405	665822	4.445	12	0.009702
Cytochrome c oxidase subunit 2 OS	No	0.002533	10020823	4909462	5111361	1345374	3.799	12	0.018565
Protein Vnn1 OS	Yes	0.0004	1430287	700457	729829	150576	4.847	12	0.007191
Laminin, alpha 1 OS	No	0.004368	132680	68514	64166	18324	3.502	12	0.025126
Dipeptidyl peptidase 4 OS	No	0.007089	12290071	6477892	5812180	1793962	3.24	12	0.034379
Coiled-coil-helix-coiled-coil-helix domain containing 3 (Predicted), isoform CRA_a OS	No	0.000938	58587	28670	29917	6871	4.354	12	0.010829
Protein Stt3a OS	No	0.00139	547491	280966	266525	64501	4.132	12	0.013094
Integrin alpha-1 OS	Yes	3e-05	533098	276390	256708	39648	6.475	12	0.003455
Catenin (Cadherin associated protein), alpha 1 OS	No	0.001625	137402846	69695007	67707839	16738335	4.045	12	0.01407
Ig gamma-2B chain C region OS	Yes	6.6e-05	830810	417286	413524	69381	5.96	12	0.003598
40S ribosomal protein S2 OS	Yes	0.000478	787518	401744	385775	81348	4.742	12	0.007484
Glutamate carboxypeptidase 2 OS	No	0.013961	162355	87411	74944	26068	2.875	12	0.053317
Protein Lamb1 OS	No	0.016415	343794	184008	159786	57319	2.788	12	0.058972
Dolichyl-diphosphooligosaccharide--protein glycosyltransferase 48 kDa subunit OS	Yes	0.000299	255504	141759	113744	22657	5.02	12	0.007005
Sodium/potassium-transporting ATPase subunit alpha-1 OS	Yes	4.3e-05	13407573	7214486	6193087	991388	6.247	12	0.003455
Protein Tm9sf3 OS	No	0.012232	160472	87862	72610	24646	2.946	12	0.049772
NADH dehydrogenase [ubiquinone] 1 alpha subcomplex subunit 10, mitochondrial OS	No	0.005841	302712	159823	142889	42725	3.344	12	0.030144
Neprilysin OS	Yes	0.000787	2718422	1487044	1231378	276472	4.454	12	0.009702
ATPase, H+ transporting, lysosomal V0 subunit A isoform 4 (Predicted) OS	Yes	5e-06	1445096	800541	644555	82478	7.815	12	0.002316
Carboxypeptidase Q OS	No	0.003819	1962415	1128583	833832	233253	3.575	12	0.023469
Taste receptor type 1 member 2 OS	Yes	7.4e-05	2364302	1302934	1061368	180339	5.885	12	0.003598
Transmembrane emp24 domain-containing protein 10 OS	No	0.001625	717496	403079	314416	77728	4.045	12	0.01407
Dolichyl-diphosphooligosaccharide--protein glycosyltransferase subunit 1 OS	Yes	0.000137	3294405	1888227	1406178	255771	5.498	12	0.004768
N-acetylgalactosamine-6-sulfatase OS	Yes	0.000187	166581	94147	72434	13659	5.303	12	0.005682
Low-density lipoprotein receptor-related protein 2 OS	No	0.004872	6475456	3782714	2692742	782203	3.443	12	0.02685
Calnexin OS	No	0.003098	1167527	698286	469241	127205	3.689	12	0.021164
4-nitrophenylphosphatase domain and non-neuronal SNAP25-like protein homolog 1 (C. elegans), isoform CRA_b OS	No	0.001071	444550	265319	179231	41884	4.279	12	0.011567
AP-1 complex subunit beta-1 OS	Yes	1.5e-05	471627	275345	196282	28173	6.967	12	0.003455
Cubilin OS	No	0.001404	489903	284740	205163	49716	4.127	12	0.013094
2-oxoglutarate dehydrogenase, mitochondrial OS	Yes	0.000138	906439	538147	368293	67039	5.494	12	0.004768
Glutathione reductase OS	No	0.002806	706103	418899	287203	76728	3.743	12	0.020013
Endoplasmic reticulum metallopeptidase 1 OS	No	0.004668	216233	128074	88159	25438	3.466	12	0.026025
Transmembrane 9 superfamily member 4 OS	No	0.012315	191765	113752	78012	26512	2.942	12	0.049772
NADH-ubiquinone oxidoreductase 75 kDa subunit, mitochondrial OS	No	0.002987	1075805	637534	438271	118169	3.709	12	0.020996
Glycogen phosphorylase, brain form (Fragment) OS	Yes	0.000382	151049	91867	59182	12140	4.875	12	0.007191
Basal cell adhesion molecule OS	Yes	4.2e-05	453766	269669	184097	29388	6.264	12	0.003455
Phosphoglucomutase 3 (Predicted), isoform CRA_a OS	No	0.002565	3932543	2319538	1613005	425316	3.792	12	0.018565
Nicotinamide nucleotide transhydrogenase OS	Yes	0.000472	15332326	9447914	5884411	1238838	4.75	12	0.007484
Serotransferrin OS	Yes	0.000525	5559807	3424510	2135297	455530	4.688	12	0.007723
Proteasome subunit beta type-1 OS	No	0.008755	306192	190157	116035	37118	3.126	12	0.039317
Mitochondrial dicarboxylate carrier OS	No	0.014618	629043	398545	230498	80872	2.85	12	0.05539
Gamma-glutamyltranspeptidase 1 OS	No	0.001272	9221348	5765620	3455729	826379	4.182	12	0.012741
Protein Mut OS	Yes	0.000425	394200	246012	148188	30802	4.811	12	0.00737
Transketolase OS	No	0.002163	3190996	1992456	1198539	308409	3.886	12	0.016727
Glutamyl aminopeptidase OS	No	0.004016	570524	356984	213540	60197	3.547	12	0.023469
NADH dehydrogenase (Ubiquinone) Fe-S protein 8 (Predicted), isoform CRA_a OS	Yes	0.000219	930843	580609	350234	67247	5.208	12	0.006246
Protein Pm20d1 (Fragment) OS	Yes	0.000112	232473	145864	86609	15399	5.624	12	0.004768
Protein Slc25a13 (Fragment) OS	No	0.001606	1095024	705498	389527	96146	4.051	12	0.01407
NADH dehydrogenase [ubiquinone] iron-sulfur protein 2, mitochondrial OS	No	0.005144	1294658	838424	456234	133672	3.413	12	0.027663
Protein Susd2 OS	No	0.009405	1796567	1163602	632964	205006	3.088	12	0.040543
Rab GDP dissociation inhibitor beta OS	No	0.002173	901164	595895	305269	78600	3.884	12	0.016727
Dolichyl-diphosphooligosaccharide--protein glycosyltransferase subunit 2 OS	Yes	0.000449	2706490	1772070	934420	195527	4.779	12	0.007484
Sarcoplasmic/endoplasmic reticulum calcium ATPase 2 OS	Yes	0.000132	877864	576323	301541	54639	5.519	12	0.004768
NADH dehydrogenase (Ubiquinone) Fe-S protein 3 (Predicted), isoform CRA_c OS	No	0.002417	3029213	2012215	1016998	265879	3.825	12	0.018037
Catalase OS	No	0.032033	4531881	3107090	1424791	587581	2.425	12	0.09359
AP-2 complex subunit alpha-2 OS	No	0.000883	273806	184660	89146	20314	4.388	12	0.010449
Dipeptidyl peptidase 3 OS	No	0.007885	274142	190310	83832	26342	3.182	12	0.03642
Coatomer subunit beta OS	No	0.030142	1056117	728927	327190	133106	2.458	12	0.08914
Protein RGD1311756 OS	No	0.00225	911666	642900	268766	69546	3.865	12	0.017049
Filamin alpha OS	No	0.00375	1791932	1267329	524603	146345	3.585	12	0.023469
Beta-hexosaminidase subunit alpha OS	No	0.003395	420990	304445	116546	32028	3.639	12	0.022871
Leukocyte elastase inhibitor A OS	No	0.036979	668028	485480	182548	77812	2.346	12	0.100756
Dihydrolipoyl dehydrogenase, mitochondrial OS	No	0.004423	10617881	7834762	2783119	796323	3.495	12	0.025126
Beta-galactosidase OS	No	0.09555	215496	164991	50505	27918	1.809	12	0.182448
Protein DJ-1 OS	No	0.01755	3021571	2312552	709018	257676	2.752	12	0.060972
Adenylate kinase isoenzyme 4, mitochondrial OS	No	0.023754	718728	554677	164051	63394	2.588	12	0.074573
Integrin beta-1 OS	No	0.080005	1896561	1513269	383293	200438	1.912	12	0.161677
Isocitrate dehydrogenase [NADP], mitochondrial OS	No	0.159569	1420499	1149138	271362	180960	1.5	12	0.250003
Proteasome subunit alpha type OS	No	0.034461	328271	263892	64380	26996	2.385	12	0.09624
Transaldolase OS	No	0.01679	1200674	948538	252136	90843	2.775	12	0.059876
Acyl-coenzyme A synthetase ACSM2, mitochondrial OS	No	0.006024	2285738	1827448	458290	137721	3.328	12	0.030433
Transitional endoplasmic reticulum ATPase OS	No	0.130899	1232276	1015750	216526	133545	1.621	12	0.222759
ADP-ribosylation factor 1 OS	No	0.05841	1899086	1547622	351464	168036	2.092	12	0.132674
Sodium/glucose cotransporter 1 OS	No	0.254909	482001	408279	73721	61656	1.196	12	0.342468
Sodium/glucose cotransporter 2 OS	No	0.217368	864511	734030	130481	100219	1.302	12	0.311915
Spectrin alpha chain, non-erythrocytic 1 OS	No	0.053241	6704394	5708802	995592	464432	2.144	12	0.124143
ATP-citrate synthase OS	No	0.300341	163481	140989	22491	20779	1.082	12	0.384341
Threonine--tRNA ligase, cytoplasmic OS	No	0.089109	245644	210342	35302	19084	1.85	12	0.172871
Pyridine nucleotide-disulfide oxidoreductase domain-containing protein 2 OS	No	0.055401	4208468	3570431	638038	300769	2.121	12	0.128563
Protein Slc37a4 OS	No	0.326448	314154	273735	40419	39507	1.023	12	0.410174
Inosine triphosphate pyrophosphatase OS	No	0.311699	110424	96254	14170	13417	1.056	12	0.394711
Glutathione peroxidase 1 OS	No	0.329581	4074823	3584846	489977	482162	1.016	12	0.411976
Alpha glucosidase 2 alpha neutral subunit (Predicted) OS	No	0.361455	1213025	1081379	131646	138755	0.9488	12	0.440467
Serpin H1 OS	No	0.381807	376679	340744	35935	39581	0.9079	12	0.456099
Clathrin heavy chain 1 OS	No	0.277742	11720725	10594545	1126179	990501	1.137	12	0.364067
Arginine--tRNA ligase, cytoplasmic OS	No	0.272718	459238	414078	45160	39285	1.15	12	0.358451
14-3-3 protein epsilon OS	No	0.16965	3641978	3277758	364220	249263	1.461	12	0.258743
ATP synthase subunit O, mitochondrial OS	No	0.258651	1861497	1676869	184628	155699	1.186	12	0.345107
Cytosol aminopeptidase OS	No	0.400324	840542	762123	78419	89931	0.872	12	0.465604
Protein Sdhc OS	No	0.580945	933190	856457	76733	135252	0.5673	12	0.631746
Xaa-Pro dipeptidase OS	No	0.708785	353041	331049	21992	57496	0.3825	12	0.742464
Peptidyl-prolyl cis-trans isomerase B OS	No	0.46193	525601	480374	45227	59510	0.76	12	0.522229
Protein disulfide-isomerase OS	No	0.706147	1044335	953985	90350	233980	0.3861	12	0.741302
Bifunctional ATP-dependent dihydroxyacetone kinase/FAD-AMP lyase (cyclizing) OS	No	0.388301	3207741	2988718	219023	244672	0.8952	12	0.457914
Calpain-1 catalytic subunit OS	No	0.541789	459384	436510	22874	36424	0.628	12	0.595845
Basigin OS	No	0.833088	1262097	1232377	29720	137990	0.2154	12	0.854223
Elongation factor 2 OS	No	0.856633	1028802	1003138	25664	139035	0.1846	12	0.874668
Isoform M2 of Pyruvate kinase isozymes M1/M2 OS	No	0.663139	1819740	1752793	66947	149915	0.4466	12	0.707698
Nitrilase homolog 1 OS	No	0.992709	109212	109363	-151.3	16215	0.00933	12	0.992709
Phosphatidylinositol-binding clathrin assembly protein OS	No	0.835589	623969	613977	9992	47111	0.2121	12	0.854981
Cytoplasmic aconitate hydratase OS	No	0.978604	189327	190079	-751.9	27456	0.02738	12	0.980626
Heat shock 70 kDa protein 4 OS	No	0.816431	1484181	1456964	27217	114696	0.2373	12	0.842488
Liver carboxylesterase 4 OS	No	0.912045	2722321	2696323	25999	230461	0.1128	12	0.925401
Cytosolic 10-formyltetrahydrofolate dehydrogenase OS	No	0.955463	2807720	2824533	-16813	294821	0.05703	12	0.96141
Protein Atp6v1a OS	No	0.935964	4136476	4112266	24211	295094	0.08204	12	0.945714
3-hydroxyacyl-CoA dehydrogenase type-2 OS	No	0.962844	1722163	1729464	-7301	153489	0.04757	12	0.966831
40S ribosomal protein S8 OS	No	0.823803	2762596	2829344	-66748	293291	0.2276	12	0.847432
Protein Acss3 OS	No	0.884525	1058672	1072794	-14122	95190	0.1484	12	0.901249
Very long-chain specific acyl-CoA dehydrogenase, mitochondrial OS	No	0.947319	1491396	1501990	-10594	157020	0.06747	12	0.955197
ADP/ATP translocase 2 OS	No	0.808982	2803259	2909116	-105856	428336	0.2471	12	0.838368
Dihydrolipoyllysine-residue succinyltransferase component of 2-oxoglutarate dehydrogenase complex, mitochondrial OS	No	0.91896	1199911	1211126	-11214	107927	0.1039	12	0.930471
Isochorismatase domain-containing protein 1 OS	No	0.721225	967305	995967	-28662	78456	0.3653	12	0.753866
Protein Vps35 OS	No	0.740812	548818	564642	-15824	46744	0.3385	12	0.772103
ATP synthase subunit gamma, mitochondrial OS	No	0.814847	3096398	3182562	-86164	359941	0.2394	12	0.842488
Signal peptidase complex subunit 3 OS	No	0.907769	791608	801190	-9581	80976	0.1183	12	0.922994
Mitochondrial 2-oxoglutarate/malate carrier protein OS	No	0.684174	1925015	2004121	-79106	189786	0.4168	12	0.721357
Alpha-aminoadipic semialdehyde dehydrogenase OS	No	0.683938	2928809	3034129	-105321	252480	0.4171	12	0.721357
60S ribosomal protein L13a OS	No	0.683535	1692282	1757395	-65114	155882	0.4177	12	0.721357
Carbonic anhydrase 2 OS	No	0.680373	523579	544288	-20709	49055	0.4222	12	0.721357
60S ribosomal protein L4 OS	No	0.658208	1741144	1814752	-73608	162273	0.4536	12	0.706263
Alpha-actinin-4 OS	No	0.824718	10282735	10504578	-221843	979967	0.2264	12	0.847432
14-3-3 protein theta OS	No	0.691733	2376419	2462985	-86566	213102	0.4062	12	0.727745
26S proteasome non-ATPase regulatory subunit 2 OS	No	0.648623	339244	354514	-15270	32673	0.4673	12	0.697522
Superoxide dismutase [Cu-Zn] OS	No	0.661986	10456537	10865648	-409111	912766	0.4482	12	0.707698
Vinculin OS	No	0.79742	2564441	2614400	-49959	190351	0.2625	12	0.828155
Inositol oxygenase OS	No	0.741855	1026854	1071576	-44722	132661	0.3371	12	0.772103
Peroxiredoxin-1 OS	No	0.663923	6328069	6629827	-301758	677419	0.4455	12	0.707698
Cytosolic non-specific dipeptidase OS	No	0.623296	6489925	6825037	-335112	664728	0.5041	12	0.671774
78 kDa glucose-regulated protein OS	No	0.598801	5212591	5505583	-292992	542166	0.5404	12	0.648255
Adenylate kinase 3 OS	No	0.567498	487337	509447	-22110	37609	0.5879	12	0.618509
Carnitine O-palmitoyltransferase 1, liver isoform OS	No	0.608929	428273	464582	-36309	69117	0.5253	12	0.657752
Protein Ipo5 OS	No	0.669042	157711	166871	-9159	20904	0.4382	12	0.711591
Trifunctional enzyme subunit alpha, mitochondrial OS	No	0.566168	2726440	2835479	-109039	184827	0.5899	12	0.618449
Phosphoserine phosphatase OS	No	0.50106	550262	586257	-35995	51886	0.6937	12	0.556096
Isoamyl acetate-hydrolyzing esterase 1 homolog OS	No	0.551847	1050414	1116914	-66500	108629	0.6122	12	0.605533
60S ribosomal protein L3 OS	No	0.537431	1773174	1890464	-117290	184746	0.6349	12	0.592395
Elongation factor 1-alpha 1 OS	No	0.498451	1891408	2000919	-109511	156882	0.698	12	0.554469
Chloride intracellular channel protein 1 OS	No	0.492307	1180041	1248364	-68323	96465	0.7083	12	0.550158
Selenocysteine lyase OS	No	0.58385	413055	434246	-21191	37644	0.5629	12	0.633484
Succinate dehydrogenase [ubiquinone] flavoprotein subunit, mitochondrial OS	No	0.561694	5576500	5841672	-265173	444281	0.5969	12	0.614947
F-actin-capping protein subunit beta OS	No	0.497368	188579	203793	-15214	21740	0.6998	12	0.554469
60S ribosomal protein L7a OS	No	0.478432	472826	505812	-32986	45084	0.7316	12	0.537128
Mitochondrial inner membrane protein (Fragment) OS	No	0.434835	2678913	2830771	-151858	187951	0.808	12	0.49816
NADH dehydrogenase (Ubiquinone) flavoprotein 1 OS	No	0.518254	4788123	5044282	-256160	384853	0.6656	12	0.572558
Peroxiredoxin-6 OS	No	0.412529	1283478	1382227	-98749	116320	0.8489	12	0.47726
5-oxoprolinase OS	No	0.388991	733411	773376	-39965	44713	0.8938	12	0.457914
Aldehyde dehydrogenase, mitochondrial OS	No	0.43024	18440743	19993981	-1553239	1902796	0.8163	12	0.49447
Mitochondrial peptide methionine sulfoxide reductase OS	No	0.516603	755643	811071	-55428	82942	0.6683	12	0.572038
Beta-lactamase-like protein 2 OS	No	0.464142	294086	322138	-28051	37097	0.7562	12	0.523509
Uncharacterized protein (Fragment) OS	No	0.386311	647077	698921	-51844	57666	0.899	12	0.457914
Peroxisomal acyl-coenzyme A oxidase 1 OS	No	0.413298	2617569	2846131	-228562	269687	0.8475	12	0.47726
Protein LOC100910912 OS	No	0.476346	337700	363068	-25367	34504	0.7352	12	0.536028
Hydroxyacid-oxoacid transhydrogenase, mitochondrial OS	No	0.40351	425872	450783	-24911	28768	0.8659	12	0.468188
Transgelin OS	No	0.388717	835067	906022	-70954	79336	0.8944	12	0.457914
Protein Agphd1 OS	No	0.267618	7480495	8024607	-544112	468040	1.163	12	0.353664
14-3-3 protein zeta/delta OS	No	0.449694	5837701	6397665	-559964	716591	0.7814	12	0.511647
Glutamate--cysteine ligase catalytic subunit OS	No	0.398824	11458770	12476173	-1017403	1162938	0.8749	12	0.464976
Guanine nucleotide-binding protein subunit beta-2-like 1 OS	No	0.39321	1994254	2150706	-156452	176652	0.8856	12	0.460644
Isocitrate dehydrogenase [NAD] subunit alpha, mitochondrial OS	No	0.341601	744125	803781	-59656	60244	0.9902	12	0.421763
Alpha-2-macroglobulin receptor-associated protein OS	No	0.435505	1367616	1477566	-109950	136287	0.8068	12	0.49816
Lon protease homolog, mitochondrial OS	No	0.390117	323939	355302	-31363	35174	0.8916	12	0.458128
Thiosulfate sulfurtransferase OS	No	0.283221	7316425	7886905	-570480	507795	1.123	12	0.367279
Eukaryotic translation initiation factor 4A1 OS	No	0.349969	631505	690729	-59224	60895	0.9726	12	0.429709
Dihydropteridine reductase OS	No	0.377984	1737350	1892903	-155552	169919	0.9155	12	0.45358
Sarcosine dehydrogenase, mitochondrial OS	No	0.279929	1240700	1356118	-115419	102000	1.132	12	0.365945
Purine nucleoside phosphorylase OS	No	0.299311	4174045	4596041	-421996	388998	1.085	12	0.384037
Catenin beta-1 OS	No	0.374693	370492	406136	-35645	38660	0.922	12	0.450934
Cytochrome b-c1 complex subunit 1, mitochondrial OS	No	0.371158	3033103	3297419	-264316	284491	0.9291	12	0.448907
BWK4 OS	No	0.355968	816158	912099	-95941	99932	0.9601	12	0.435971
Dehydrogenase/reductase SDR family member 4 OS	No	0.360211	224133	248331	-24198	25436	0.9513	12	0.440056
3-mercaptopyruvate sulfurtransferase OS	No	0.349345	699729	765334	-65605	67365	0.9739	12	0.429709
Protein Aldh8a1 OS	No	0.247886	8954262	9788316	-834054	686701	1.215	12	0.334888
Collagen alpha-1(XII) chain (Fragment) OS	No	0.378763	211939	236748	-24810	27147	0.9139	12	0.45358
Platelet-activating factor acetylhydrolase IB subunit alpha OS	No	0.333484	522746	581672	-58927	58476	1.008	12	0.414635
Calmodulin OS	No	0.481074	455758	508535	-52778	72580	0.7272	12	0.538847
Leukotriene A-4 hydrolase OS	No	0.394882	258121	290238	-32117	36396	0.8824	12	0.461488
Alpha/beta hydrolase domain-containing protein 14B OS	No	0.258139	2228321	2496455	-268134	225864	1.187	12	0.345107
Dihydropyrimidinase OS	No	0.46157	451600	505666	-54066	71082	0.7606	12	0.522229
Protein Sptbn1 OS	No	0.132563	2295026	2520047	-225021	139444	1.614	12	0.223239
LRRGT00050 OS	No	0.269223	511854	565486	-53632	46297	1.158	12	0.354818
Protein disulfide-isomerase A4 OS	No	0.383669	540639	598598	-57959	64098	0.9042	12	0.457198
Long-chain specific acyl-CoA dehydrogenase, mitochondrial OS	No	0.216448	2344401	2616346	-271945	208428	1.305	12	0.311915
Glycine amidinotransferase, mitochondrial OS	No	0.367106	7947976	8873884	-925908	987888	0.9373	12	0.445116
Glutamate dehydrogenase 1, mitochondrial OS	No	0.172882	23442629	26154151	-2711522	1870927	1.449	12	0.261207
Eukaryotic translation initiation factor 3 subunit A OS	No	0.232533	382408	428561	-46153	36705	1.257	12	0.32235
Propionyl coenzyme A carboxylase, beta polypeptide OS	No	0.070765	1645015	1809219	-164204	82817	1.983	12	0.147894
Thioredoxin-dependent peroxide reductase, mitochondrial OS	No	0.2467	3655153	4127157	-472004	387583	1.218	12	0.334421
3-hydroxyanthranilate 3,4-dioxygenase OS	No	0.45046	1046744	1152659	-105915	135775	0.7801	12	0.511647
Protein Hnrnpul2 OS	No	0.312589	270408	300314	-29906	28370	1.054	12	0.394806
Hydroxyacylglutathione hydrolase, mitochondrial OS	No	0.333705	914869	1025865	-110996	110199	1.007	12	0.414635
Secernin-2 OS	No	0.32	150113	167339	-17226	16605	1.037	12	0.403116
Ubiquitin-like modifier-activating enzyme 1 OS	No	0.186479	1587598	1769421	-181823	129762	1.401	12	0.277641
ATP synthase subunit d, mitochondrial OS	No	0.241553	3053762	3472877	-419115	340197	1.232	12	0.331878
Propionyl-CoA carboxylase alpha chain, mitochondrial OS	No	0.226329	999235	1124151	-124916	97948	1.275	12	0.317259
Cullin-associated NEDD8-dissociated protein 1 OS	No	0.327822	337364	374752	-37388	36652	1.02	12	0.410836
Ras-related protein Rab-21 OS	No	0.372496	55078	61815	-6737	7272	0.9264	12	0.449404
Xylulose kinase OS	No	0.186621	1962318	2209866	-247548	176728	1.401	12	0.277641
F-actin-capping protein subunit alpha-1 OS	No	0.246851	430640	484217	-53577	44010	1.217	12	0.334421
Solute carrier family 12 member 1 OS	No	0.201434	462684	525126	-62441	46198	1.352	12	0.294264
DnaJ homolog subfamily A member 1 OS	No	0.30643	152491	174165	-21673	20289	1.068	12	0.390074
Glutamine synthetase OS	No	0.305432	1866416	2133853	-267437	249813	1.071	12	0.389828
Dimethylaniline monooxygenase [N-oxide-forming] 1 OS	No	0.291126	1419690	1599393	-179703	162734	1.104	12	0.375522
Adenylyl cyclase-associated protein 1 OS	No	0.386281	72982	82770	-9787	10886	0.8991	12	0.457914
Annexin OS	No	0.282175	1591651	1781186	-189535	168324	1.126	12	0.366904
Lambda-crystallin homolog OS	No	0.222217	3298945	3692525	-393580	305707	1.287	12	0.315229
Kynurenine/alpha-aminoadipate aminotransferase, mitochondrial OS	No	0.221746	10151066	11595998	-1444932	1121111	1.289	12	0.315229
Fructose-1,6-bisphosphatase 1 OS	No	0.265921	25059306	28519293	-3459987	2965138	1.167	12	0.352382
IQ motif containing GTPase activating protein 1 (Predicted), isoform CRA_b OS	No	0.153284	434844	499874	-65029	42655	1.525	12	0.244548
Pls1 protein OS	No	0.130136	501774	565457	-63683	39191	1.625	12	0.222238
Peroxiredoxin-5, mitochondrial OS	No	0.246055	2145986	2418875	-272889	223758	1.22	12	0.334421
NADH-cytochrome b5 reductase 3 OS	No	0.281094	759581	871922	-112341	99533	1.129	12	0.36648
Nidogen-2 OS	No	0.22495	179381	200469	-21088	16483	1.279	12	0.317153
Apoptosis-inducing factor 1, mitochondrial OS	No	0.168885	5504519	6227197	-722678	493623	1.464	12	0.258389
Proteasome (Prosome, macropain) 26S subunit, non-ATPase, 12 OS	No	0.436818	167953	191033	-23080	28693	0.8044	12	0.498486
Endoplasmin OS	No	0.124097	1867313	2117100	-249787	151050	1.654	12	0.2165
Isocitrate dehydrogenase [NAD] subunit gamma 1, mitochondrial OS	No	0.307339	629749	723781	-94032	88198	1.066	12	0.390208
Aromatic-L-amino-acid decarboxylase OS	No	0.222285	2944877	3356558	-411680	319816	1.287	12	0.315229
Glutamate--cysteine ligase regulatory subunit OS	No	0.1898	2067447	2357612	-290165	208764	1.39	12	0.279234
Peptidyl-prolyl cis-trans isomerase FKBP4 OS	No	0.170874	144107	162515	-18408	12637	1.457	12	0.259793
Coatomer subunit beta' OS	No	0.158546	550745	633393	-82648	54968	1.504	12	0.250003
Methylmalonate-semialdehyde dehydrogenase [acylating], mitochondrial OS	No	0.187829	23734177	27530731	-3796554	2718424	1.397	12	0.277823
Tubulin alpha-1C chain OS	No	0.203012	941741	1084647	-142906	106128	1.347	12	0.295677
Methylcrotonoyl-CoA carboxylase subunit alpha, mitochondrial OS	No	0.102675	2618264	2980778	-362514	205190	1.767	12	0.192268
Hexokinase-1 OS	No	0.117917	807412	918814	-111402	66138	1.684	12	0.211713
Alanine--glyoxylate aminotransferase 2, mitochondrial OS	No	0.148377	7239197	8394149	-1154953	747699	1.545	12	0.239876
Superoxide dismutase [Mn], mitochondrial OS	No	0.134778	4937037	5721582	-784545	489233	1.604	12	0.224629
2-oxoisovalerate dehydrogenase subunit alpha, mitochondrial (Fragment) OS	No	0.08658	4599139	5288815	-689676	369490	1.867	12	0.169787
Sorbitol dehydrogenase OS	No	0.129974	6799900	7841178	-1041279	640518	1.626	12	0.222238
Biliverdin reductase A OS	No	0.283985	635646	726215	-90569	80751	1.122	12	0.367288
Protein Snrpd1 OS	No	0.228763	95561	111692	-16131	12719	1.268	12	0.319741
Phosphatidylethanolamine-binding protein 1 OS	No	0.149143	30361634	35271637	-4910003	3185222	1.541	12	0.240314
6-phosphogluconolactonase OS	No	0.133908	189197	216420	-27223	16934	1.608	12	0.22395
Annexin A2 OS	No	0.341758	261755	306501	-44746	45202	0.9899	12	0.421763
Dihydrolipoyllysine-residue acetyltransferase component of pyruvate dehydrogenase complex, mitochondrial OS	No	0.086819	1431471	1645565	-214094	114799	1.865	12	0.169787
Pyruvate dehydrogenase E1 component subunit beta, mitochondrial OS	No	0.066888	3775563	4272729	-497167	246751	2.015	12	0.14291
Fructose-bisphosphate aldolase B OS	No	0.23095	97328149	112076308	-14748160	11686972	1.262	12	0.32187
Adenosylhomocysteinase OS	No	0.158414	2072345	2401436	-329090	218797	1.504	12	0.250003
L-lactate dehydrogenase A chain OS	No	0.259008	925682	1057983	-132302	111660	1.185	12	0.345107
Dimethylaniline monooxygenase [N-oxide-forming] 4 OS	No	0.216879	153817	178292	-24475	18778	1.303	12	0.311915
V-type proton ATPase subunit B, brain isoform OS	No	0.261984	581880	665953	-84072	71425	1.177	12	0.348115
Procollagen, type XVIII, alpha 1, isoform CRA_a OS	No	0.12796	403070	468484	-65413	40005	1.635	12	0.220722
Glucose-6-phosphate isomerase OS	No	0.133854	2699706	3150850	-451145	280596	1.608	12	0.22395
Trimethyllysine dioxygenase, mitochondrial OS	No	0.122549	2254497	2615818	-361321	217502	1.661	12	0.214571
Succinyl-CoA:3-ketoacid coenzyme A transferase 1, mitochondrial OS	No	0.030501	4904517	5612972	-708455	288971	2.452	12	0.089655
Protein phosphatase 1 regulatory subunit 7 OS	No	0.243474	66997	77341	-10344	8433	1.227	12	0.333573
Medium-chain specific acyl-CoA dehydrogenase, mitochondrial OS	No	0.152089	2026292	2382060	-355768	232619	1.529	12	0.244001
3-hydroxyisobutyrate dehydrogenase, mitochondrial OS	No	0.063654	1987103	2268003	-280899	137494	2.043	12	0.140328
Phosphoglucomutase 1 OS	No	0.122107	740921	861570	-120649	72531	1.663	12	0.214571
Cystathionine beta-synthase OS	No	0.189994	407969	485818	-77848	56036	1.389	12	0.279234
Heat shock protein HSP 90-beta OS	No	0.080897	7685577	8984072	-1298495	681310	1.906	12	0.162801
Glutathione synthetase OS	No	0.154806	7592698	8909963	-1317265	867523	1.518	12	0.246166
Fumarate hydratase, mitochondrial OS	No	0.053033	5790252	6750080	-959828	447292	2.146	12	0.124143
N(G),N(G)-dimethylarginine dimethylaminohydrolase 1 OS	No	0.367011	975374	1141934	-166560	177673	0.9375	12	0.445116
Proteasome (Prosome, macropain) 26S subunit, non-ATPase, 6 OS	No	0.218478	159590	186526	-26936	20742	1.299	12	0.312571
L-lactate dehydrogenase B chain OS	No	0.217376	14764105	17136594	-2372488	1822279	1.302	12	0.311915
Eukaryotic translation initiation factor 3 subunit I OS	No	0.240292	174272	202745	-28473	23046	1.235	12	0.331878
Isovaleryl-CoA dehydrogenase, mitochondrial OS	No	0.240936	1813964	2107157	-293193	237655	1.234	12	0.331878
Citrate synthase, mitochondrial OS	No	0.126259	9976553	11735832	-1759279	1070616	1.643	12	0.218698
Ectonucleoside triphosphate diphosphohydrolase 5 OS	No	0.426967	174236	214935	-40700	49498	0.8223	12	0.491874
Aconitate hydratase, mitochondrial OS	No	0.058421	8516761	9925764	-1409003	673684	2.091	12	0.132674
Peptidyl-prolyl cis-trans isomerase A OS	No	0.334273	825512	1007061	-181548	180466	1.006	12	0.414635
Protein Npepps OS	No	0.091686	537382	624917	-87535	47750	1.833	12	0.176458
Nucleoside diphosphate kinase A OS	No	0.292887	802674	958020	-155346	141216	1.1	12	0.376791
Actin-related protein 2 OS	No	0.051648	532639	624116	-91477	42337	2.161	12	0.121599
Bifunctional purine biosynthesis protein PURH OS	No	0.044119	588752	682972	-94220	41904	2.248	12	0.110718
F-actin-capping protein subunit alpha-2 OS	No	0.103553	443353	521089	-77737	44126	1.762	12	0.193166
ATP synthase subunit beta, mitochondrial OS	No	0.023343	24333590	28309310	-3975720	1530736	2.597	12	0.074484
Uncharacterized protein (Fragment) OS	No	0.143628	439330	513059	-73729	47120	1.565	12	0.234544
Pro-cathepsin H OS	No	0.143489	3180789	3720777	-539988	344974	1.565	12	0.234544
Protein disulfide-isomerase A3 OS	No	0.163758	8112959	9501496	-1388537	936067	1.483	12	0.25456
D-dopachrome decarboxylase OS	No	0.131561	6773778	8163777	-1389999	858916	1.618	12	0.223101
Malate dehydrogenase, cytoplasmic OS	No	0.140838	23248007	27773585	-4525578	2870204	1.577	12	0.232335
Stress-70 protein, mitochondrial OS	No	0.033813	5973229	7068218	-1094989	457159	2.395	12	0.095345
Core histone macro-H2A.1 OS	No	0.16461	466039	547227	-81188	54852	1.48	12	0.255067
Protein Ppa2 OS	No	0.066597	346062	408482	-62420	30942	2.017	12	0.14291
DNA-(apurinic or apyrimidinic site) lyase OS	No	0.182211	284194	338695	-54501	38490	1.416	12	0.272754
26S proteasome non-ATPase regulatory subunit 1 OS	No	0.100982	369719	444704	-74985	42208	1.777	12	0.189831
Exportin-1 OS	No	0.124804	95980	115816	-19836	12020	1.65	12	0.216954
Adenylate kinase 2, mitochondrial OS	No	0.116403	215596	260348	-44752	26447	1.692	12	0.210655
Chaperonin subunit 8 (Theta) (Predicted), isoform CRA_a OS	No	0.171849	796192	931783	-135591	93314	1.453	12	0.260459
Phenazine biosynthesis-like domain-containing protein OS	No	0.143563	910000	1097900	-187900	120065	1.565	12	0.234544
Heat shock cognate 71 kDa protein OS	No	0.057098	22399000	26782989	-4383990	2083262	2.104	12	0.131354
Aspartate aminotransferase, mitochondrial OS	No	0.152438	19096695	23026199	-3929504	2571697	1.528	12	0.244001
Succinyl-CoA ligase [ADP/GDP-forming] subunit alpha, mitochondrial OS	No	0.066162	1895861	2256467	-360606	178425	2.021	12	0.142616
WD repeat-containing protein 1 OS	No	0.116978	1339071	1622438	-283368	167755	1.689	12	0.210907
Pyruvate dehydrogenase E1 component subunit alpha, somatic form, mitochondrial OS	No	0.040683	2353548	2784337	-430789	187841	2.293	12	0.104953
Lamin-B1 OS	No	0.109746	1080347	1276214	-195867	113398	1.727	12	0.203155
Polyadenylate-binding protein 1 OS	No	0.088627	1218787	1471195	-252409	136218	1.853	12	0.172627
Putative L-aspartate dehydrogenase OS	No	0.023139	200194	239394	-39200	15065	2.602	12	0.074368
Eukaryotic translation initiation factor 3 subunit E OS	No	0.128338	168616	204179	-35563	21773	1.633	12	0.220722
Heat shock protein HSP 90-alpha OS	No	0.039986	4682927	5592383	-909456	394916	2.303	12	0.104731
cAMP-dependent protein kinase type II-alpha regulatory subunit OS	No	0.203659	167503	204306	-36803	27373	1.344	12	0.295733
Kynurenine--oxoglutarate transaminase 1, mitochondrial OS	No	0.132149	1932971	2335196	-402225	248962	1.616	12	0.223239
Dihydropyrimidinase-related protein 2 OS	No	0.167448	353580	432024	-78444	53385	1.469	12	0.258081
Neutral and basic amino acid transport protein rBAT OS	No	0.119778	6942309	8497175	-1554866	928287	1.675	12	0.212793
Ribosyldihydronicotinamide dehydrogenase [quinone] OS	No	0.140496	678325	827293	-148967	94389	1.578	12	0.232335
Peroxisomal multifunctional enzyme type 2 OS	No	0.069009	7888565	9582388	-1693823	848154	1.997	12	0.146154
Leucine-rich PPR motif-containing protein, mitochondrial OS	No	0.045696	442068	530655	-88587	39744	2.229	12	0.111932
Adipocyte plasma membrane-associated protein OS	No	0.159576	2321819	2812601	-490781	327289	1.5	12	0.250003
Choline dehydrogenase, mitochondrial OS	No	0.051561	1119119	1333688	-214569	99263	2.162	12	0.121599
Isoaspartyl peptidase/L-asparaginase OS	No	0.060511	472092	575427	-103335	49880	2.072	12	0.135244
Isocitrate dehydrogenase [NAD] subunit beta, mitochondrial OS	No	0.07105	688652	839256	-150605	76047	1.98	12	0.147894
Protein kinase C and casein kinase substrate in neurons 2 protein OS	No	0.232624	422554	505604	-83049	66063	1.257	12	0.32235
Alpha-methylacyl-CoA racemase OS	No	0.091036	1317834	1600160	-282326	153660	1.837	12	0.175907
Tryptophan--tRNA ligase, cytoplasmic OS	No	0.111595	354698	433888	-79191	46113	1.717	12	0.205792
Phosphotriesterase-related protein OS	No	0.078035	7273288	8863941	-1590653	825609	1.927	12	0.159997
Protein Hdac6 OS	No	0.043134	416057	507174	-91117	40300	2.261	12	0.109528
Coactosin-like protein OS	No	0.224785	404831	498097	-93266	72872	1.28	12	0.317153
D-amino-acid oxidase OS	No	0.099516	8983486	11166299	-2182813	1222766	1.785	12	0.187803
O-sialoglycoprotein endopeptidase, isoform CRA_b OS	No	0.114978	214849	261952	-47103	27716	1.699	12	0.209641
Cystathionine gamma-lyase OS	No	0.067271	6016008	7344453	-1328445	660392	2.012	12	0.143098
Thiomorpholine-carboxylate dehydrogenase OS	No	0.073657	213644	258891	-45247	23088	1.96	12	0.152664
NADP-dependent malic enzyme OS	No	0.138497	271280	337492	-66212	41721	1.587	12	0.230038
Alpha-enolase OS	No	0.057146	43887980	54344545	-10456565	4970037	2.104	12	0.131354
Major vault protein OS	No	0.193575	698370	879232	-180862	131319	1.377	12	0.283637
Phosphoglycerate mutase 1 OS	No	0.168157	333092	418651	-85559	58332	1.467	12	0.258088
Protein Ank3 (Fragment) OS	No	0.008545	266218	321495	-55277	17609	3.139	12	0.038733
ATP synthase subunit alpha, mitochondrial OS	No	0.11319	918990	1154769	-235779	137976	1.709	12	0.207788
Fructose-bisphosphate aldolase A OS	No	0.06468	10575144	13022446	-2447302	1203244	2.034	12	0.140672
Kynurenine--oxoglutarate transaminase 3 OS	No	0.040296	641138	795806	-154667	67286	2.299	12	0.104731
Tropomyosin alpha-4 chain OS	No	0.187888	407911	511056	-103145	73865	1.396	12	0.277823
Protein Acss1 OS	No	0.175413	483746	609238	-125492	87141	1.44	12	0.264209
Obg-like ATPase 1 OS	No	0.026632	118885	145553	-26669	10559	2.526	12	0.081237
Cathepsin D OS	No	0.010834	770483	943042	-172560	57302	3.011	12	0.044912
Threonine synthase-like 2 OS	No	0.12232	757561	938577	-181016	108891	1.662	12	0.214571
Omega-amidase NIT2 OS	No	0.161467	4239410	5410755	-1171345	784987	1.492	12	0.251805
Kynureninase OS	No	0.118901	111489	139542	-28053	16704	1.679	12	0.212011
ATP synthase subunit b, mitochondrial OS	No	0.058541	4920064	6145117	-1225053	586056	2.09	12	0.132674
Coronin OS	No	0.069774	132045	164462	-32417	16283	1.991	12	0.147133
Citrate lyase subunit beta-like protein, mitochondrial OS	No	0.026908	602168	750095	-147927	58701	2.52	12	0.081564
Protein Vil1 OS	No	0.024939	2748127	3406622	-658495	257088	2.561	12	0.077041
Aspartoacylase OS	No	0.16762	1745268	2193665	-448397	305290	1.469	12	0.258081
Cytoplasmic dynein 1 heavy chain 1 OS	No	0.020337	878284	1096833	-218549	81793	2.672	12	0.068974
Protein LOC100909742 (Fragment) OS	No	0.062581	3067838	3871563	-803725	391560	2.053	12	0.139228
Aminoacylase-1A OS	No	0.082484	7772098	9768234	-1996136	1053565	1.895	12	0.165309
Glutaminase kidney isoform, mitochondrial OS	No	0.044287	469523	595843	-126320	56233	2.246	12	0.110718
Selenium-binding protein 1 OS	No	0.058921	676578	849528	-172950	82883	2.087	12	0.132914
6-phosphogluconate dehydrogenase, decarboxylating OS	No	0.12121	574099	725346	-151247	90684	1.668	12	0.214551
Cathepsin B OS	No	0.159796	356497	455606	-99109	66131	1.499	12	0.250003
Creatine kinase B-type OS	No	0.033662	2779067	3489173	-710106	296166	2.398	12	0.095345
Hydroxyacyl-coenzyme A dehydrogenase, mitochondrial OS	No	0.178886	2187606	2770656	-583050	408389	1.428	12	0.268607
Alpha-soluble NSF attachment protein OS	No	0.04306	742720	937069	-194349	85922	2.262	12	0.109528
Protein Serpinb6 OS	No	0.250037	288945	360870	-71925	59504	1.209	12	0.336856
4-hydroxyphenylpyruvate dioxygenase OS	No	0.113534	4534938	5828600	-1293662	757840	1.707	12	0.207788
Alpha-2 antiplasmin OS	No	0.039568	363960	465141	-101181	43826	2.309	12	0.104731
Short-chain specific acyl-CoA dehydrogenase, mitochondrial OS	No	0.027515	2564390	3273839	-709448	282889	2.508	12	0.082376
Fibronectin OS	No	0.022323	466713	596771	-130058	49612	2.622	12	0.074154
60S ribosomal protein L5 OS	No	0.145137	2133954	2734894	-600940	385643	1.558	12	0.236213
Histone H1.0 OS	No	0.070885	266498	344149	-77651	39183	1.982	12	0.147894
Cytochrome P450 4A14 OS	No	0.226333	2224581	2980563	-755982	592779	1.275	12	0.317259
V-type proton ATPase subunit E 1 OS	No	0.039636	2356901	2999488	-642587	278445	2.308	12	0.104731
Bleomycin hydrolase OS	No	0.03689	189789	247491	-57702	24582	2.347	12	0.100756
Malectin OS	No	0.013845	1286169	1679006	-392836	136429	2.879	12	0.053294
Aspartate aminotransferase, cytoplasmic OS	No	0.038575	4896475	6355855	-1459380	628299	2.323	12	0.103937
Ras-related protein Rab-1A OS	No	0.065662	445740	595852	-150112	74116	2.025	12	0.142169
Protein kinase, cAMP-dependent, catalytic, alpha OS	No	0.014751	216375	282736	-66361	23323	2.845	12	0.055443
Annexin OS	No	0.023148	661538	851155	-189617	72878	2.602	12	0.074368
Protein Gnpda1 (Fragment) OS	No	0.108167	923416	1194817	-271401	156349	1.736	12	0.201
Rab GDP dissociation inhibitor alpha OS	No	0.023833	476612	629415	-152803	59088	2.586	12	0.074573
Lactoylglutathione lyase OS	No	0.035935	399451	514305	-114853	48630	2.362	12	0.099583
Moesin OS	No	0.064592	208625	280500	-71875	35325	2.035	12	0.140672
Regucalcin OS	No	0.026002	2203069	2907399	-704330	277441	2.539	12	0.079817
Phosphoglycerate kinase 1 OS	No	0.009991	12302572	16123252	-3820680	1250629	3.055	12	0.042137
Actin-related protein 3 OS	No	0.040381	571083	736877	-165794	72163	2.297	12	0.104731
Acyl-CoA synthetase short-chain family member 2 (Predicted) OS	No	0.032238	511665	677403	-165738	68448	2.421	12	0.093625
Myosin-10 OS	No	0.245378	201852	271885	-70034	57338	1.221	12	0.334421
Serine/threonine-protein phosphatase 2A catalytic subunit beta isoform OS	No	0.039594	724305	959383	-235078	101838	2.308	12	0.104731
S-adenosylmethionine synthase isoform type-2 OS	No	0.04895	175058	231146	-56088	25603	2.191	12	0.116688
Eukaryotic translation initiation factor 2A, isoform CRA_a OS	No	0.017398	229580	305415	-75835	27513	2.756	12	0.060972
Uncharacterized protein OS	No	0.012618	50328	65212	-14884	5081	2.929	12	0.050575
Na(+)/H(+) exchange regulatory cofactor NHE-RF3 OS	No	0.015466	2835840	3748770	-912930	323757	2.82	12	0.055976
Aflatoxin B1 aldehyde reductase member 2 OS	No	0.0176	1541307	2035582	-494275	179732	2.75	12	0.060972
Glyoxalase domain-containing protein 4 OS	No	0.013785	1213591	1614531	-400939	139129	2.882	12	0.053294
Kynurenine 3-monooxygenase OS	No	0.013363	994893	1332976	-338083	116640	2.899	12	0.052692
DNA damage-binding protein 1 OS	No	0.03734	217295	293930	-76635	32741	2.341	12	0.101172
Malic enzyme OS	No	0.023154	218218	295549	-77331	29723	2.602	12	0.074368
Acetyl-CoA acetyltransferase, mitochondrial OS	No	0.085688	576752	765841	-189089	100978	1.873	12	0.169628
Protein Ugp2 OS	No	0.007594	340439	455352	-114913	35880	3.203	12	0.035414
Protein Myo6 OS	No	0.022618	969800	1298493	-328693	125725	2.614	12	0.074368
Glutathione S-transferase Mu 2 OS	No	0.043954	136573	188368	-51795	23015	2.251	12	0.110718
Alpha-crystallin B chain OS	No	0.047805	1160488	1577019	-416531	189001	2.204	12	0.114778
Branched-chain-amino-acid aminotransferase, mitochondrial OS	No	0.003768	668111	917480	-249370	69616	3.582	12	0.023469
60 kDa heat shock protein, mitochondrial OS	No	0.017325	1510460	1987388	-476928	172890	2.759	12	0.060972
Malate dehydrogenase, mitochondrial OS	No	0.045685	38342658	52243976	-13901318	6236316	2.229	12	0.111932
Ester hydrolase C11orf54 homolog OS	No	0.083157	5064259	6976419	-1912161	1011752	1.89	12	0.165971
Endoplasmic reticulum resident protein 29 OS	No	0.078411	514729	705695	-190966	99261	1.924	12	0.159997
Protein Cdh16 OS	No	0.020611	1322961	1841525	-518564	194605	2.665	12	0.06942
Vacuolar protein sorting-associated protein 26A OS	No	0.002151	603157	827498	-224341	57682	3.889	12	0.016727
Myosin light polypeptide 6 OS	No	0.074678	749920	1026744	-276824	141822	1.952	12	0.154123
Enoyl-CoA hydratase, mitochondrial OS	No	0.034527	1860293	2608172	-747879	313743	2.384	12	0.09624
Actin, cytoplasmic 1 OS	No	0.046885	6644997	9315370	-2670372	1205761	2.215	12	0.113501
Voltage-dependent anion-selective channel protein 1 OS	No	0.098397	1839376	2501693	-662318	369639	1.792	12	0.186416
Unconventional myosin-Id OS	No	0.085181	88818	121944	-33126	17658	1.876	12	0.169315
Eukaryotic translation initiation factor 2 subunit 1 OS	No	0.093577	155298	220103	-64806	35583	1.821	12	0.179386
Calbindin OS	No	0.146028	275862	416045	-140183	90178	1.555	12	0.236868
Actin, alpha cardiac muscle 1 OS	No	0.064286	3882189	5453637	-1571447	771303	2.037	12	0.140672
Protein Afmid OS	No	0.009333	157561	224653	-67092	21701	3.092	12	0.040543
Aldose reductase OS	No	0.063161	852634	1188859	-336225	164221	2.047	12	0.139878
Monoglyceride lipase OS	No	0.014975	358276	522294	-164018	57810	2.837	12	0.055443
Tropomyosin alpha-3 chain OS	No	0.097539	152174	221538	-69363	38601	1.797	12	0.185515
Desmin OS	No	0.032818	55918	80694	-24775	10273	2.412	12	0.094181
Transthyretin OS	No	0.003817	7318293	10427753	-3109459	869763	3.575	12	0.023469
Protein Gstt3 OS	No	0.040339	570928	823507	-252579	109910	2.298	12	0.104731
Vitamin D-binding protein OS	No	0.02477	294026	421596	-127570	49734	2.565	12	0.07701
Cytochrome P450 4A12 OS	No	0.115526	309576	468967	-159391	93945	1.697	12	0.20985
D-beta-hydroxybutyrate dehydrogenase, mitochondrial OS	No	0.00759	1740937	2493096	-752159	234830	3.203	12	0.035414
Glycine N-acyltransferase OS	No	0.007391	511083	735054	-223970	69613	3.217	12	0.035142
Ribonuclease UK114 OS	No	0.045028	20261489	29145405	-8883915	3971104	2.237	12	0.111716
Aspartoacylase-2 OS	No	0.009022	7023659	10252446	-3228787	1038227	3.11	12	0.040146
Hydroxyacid oxidase 2 OS	No	0.00519	21251525	31346210	-10094685	2961870	3.408	12	0.027663
Platelet-activating factor acetylhydrolase 2, cytoplasmic OS	No	0.005904	199330	293327	-93997	28155	3.339	12	0.030144
Dipeptidyl peptidase 1 OS	No	0.011897	34865	52440	-17575	5935	2.961	12	0.048899
Protein Hbb-b1 OS	No	0.086648	253765	374829	-121064	64875	1.866	12	0.169787
40S ribosomal protein S27 OS	No	0.042952	286201	423222	-137021	60540	2.263	12	0.109528
Protein Vill OS	No	0.036137	51894	76712	-24818	10522	2.359	12	0.099583
Aldose 1-epimerase OS	No	0.008063	2587064	3899665	-1312601	414009	3.17	12	0.03689
Histone H4 OS	No	0.078891	17154294	25760319	-8606025	4481459	1.92	12	0.160092
Triosephosphate isomerase OS	No	0.00588	2291018	3488198	-1197180	358355	3.341	12	0.030144
Translationally-controlled tumor protein OS	No	0.118297	109025	166256	-57231	34016	1.682	12	0.211713
Adenosine deaminase OS	No	0.027892	141529	216001	-74472	29783	2.5	12	0.082993
Catechol O-methyltransferase OS	No	0.004455	374077	572224	-198148	56760	3.491	12	0.025126
Profilin-1 OS	No	0.009988	1323630	2007274	-683644	223764	3.055	12	0.042137
Aflatoxin B1 aldehyde reductase member 3 OS	No	0.003913	3009403	4625884	-1616481	453873	3.562	12	0.023469
Keratin, type I cytoskeletal 19 OS	No	0.023135	125941	190218	-64277	24702	2.602	12	0.074368
Heat shock 70kDa protein 12A (Predicted), isoform CRA_a OS	Yes	0.000236	82193	125355	-43161	8361	5.162	12	0.006295
UDP-glucuronosyltransferase 1-1 OS	No	0.045147	156562	249857	-93295	41730	2.236	12	0.111716
Myosin, heavy polypeptide 9, non-muscle OS	No	0.009446	4357357	6717318	-2359961	764928	3.085	12	0.040543
Cytochrome b-c1 complex subunit 2, mitochondrial OS	No	0.001594	2984396	4642957	-1658561	408962	4.056	12	0.01407
Histone H2B OS	No	0.007235	19463428	30160664	-10697236	3313010	3.229	12	0.034741
Ornithine aminotransferase, mitochondrial OS	No	0.003593	8032567	12643171	-4610604	1277872	3.608	12	0.023469
Long-chain-fatty-acid--CoA ligase 1 OS	No	0.032506	172954	263840	-90886	37606	2.417	12	0.093841
Short/branched chain specific acyl-CoA dehydrogenase, mitochondrial OS	No	0.049081	199563	321354	-121790	55633	2.189	12	0.116688
Lamin A, isoform CRA_b OS	No	0.001287	427281	674606	-247325	59236	4.175	12	0.012741
Fatty acid-binding protein, heart OS	No	0.022302	2234863	3516411	-1281549	488766	2.622	12	0.074154
ATP synthase subunit f, mitochondrial OS	No	0.015394	1701795	2720997	-1019202	361126	2.822	12	0.055976
Actin-related protein 2/3 complex subunit 1B OS	No	0.001822	131001	211818	-80817	20299	3.981	12	0.015235
Delta-aminolevulinic acid dehydratase OS	Yes	0.000547	451480	735127	-283646	60821	4.664	12	0.00781
Protein Col6a1 OS	No	0.04609	169804	287027	-117223	52704	2.224	12	0.112331
Mitochondrial fission 1 protein OS	Yes	0.000745	371256	601883	-230627	51410	4.486	12	0.009503
Bifunctional epoxide hydrolase 2 OS	No	0.059338	53470	85683	-32213	15467	2.083	12	0.133235
Isocitrate dehydrogenase [NADP] cytoplasmic OS	No	0.018943	13802628	22988016	-9185388	3389017	2.71	12	0.06516
Myosin regulatory light chain 12B OS	No	0.00624	148308	243275	-94967	28702	3.309	12	0.031198
Glyceraldehyde-3-phosphate dehydrogenase OS	No	0.047039	344023	577841	-233818	105664	2.213	12	0.113501
Acyl-CoA-binding protein OS	No	0.015142	1019395	1773444	-754049	266335	2.831	12	0.055635
10 kDa heat shock protein, mitochondrial OS	No	0.020113	1644971	2802762	-1157791	432344	2.678	12	0.068697
Fumarylacetoacetate hydrolase domain-containing protein 2 OS	No	0.002163	98860	175553	-76693	19735	3.886	12	0.016727
Uncharacterized protein OS	Yes	0.000583	65241	116119	-50878	10996	4.627	12	0.008079
Hemoglobin subunit beta-1 OS	No	0.033174	51429866	89963393	-38533527	16017845	2.406	12	0.094644
2-amino-3-carboxymuconate-6-semialdehyde decarboxylase OS	No	0.01317	1053323	1957040	-903717	310947	2.906	12	0.052357
Acyl-CoA synthetase family member 2, mitochondrial OS	No	0.027265	53020	95651	-42630	16965	2.513	12	0.082134
Ubiquitin-60S ribosomal protein L40 OS	No	0.001284	7057596	13048282	-5990686	1434233	4.177	12	0.012741
Corticosteroid 11-beta-dehydrogenase isozyme 1 OS	No	0.000985	256186	473591	-217405	50254	4.326	12	0.011114
60S ribosomal protein L23 OS	No	0.010703	102410	187798	-85387	28293	3.018	12	0.044751
Heat shock-related 70 kDa protein 2 OS	No	0.006426	419961	794115	-374154	113628	3.293	12	0.031801
Histone H2A OS	Yes	0.000317	13177035	25533737	-12356702	2478996	4.985	12	0.007005
Cytochrome c, somatic OS	No	0.001353	3717831	7473809	-3755978	905671	4.147	12	0.013094
Hemoglobin subunit beta-2 OS	No	0.009355	7730526	15700123	-7969597	2578804	3.09	12	0.040543
40S ribosomal protein S21 OS	No	0.01489	45867	94289	-48422	17049	2.84	12	0.055443
Cytochrome b-c1 complex subunit 7 OS	Yes	0.000514	523484	1115831	-592348	126012	4.701	12	0.007723
Electrogenic sodium bicarbonate cotransporter 1 OS	No	0.00401	60612	143074	-82462	23240	3.548	12	0.023469
Pterin-4-alpha-carbinolamine dehydratase OS	No	0.00693	148574	347383	-198809	61133	3.252	12	0.03395
ATP synthase subunit g, mitochondrial OS	No	0.001073	1165064	2779029	-1613965	377293	4.278	12	0.011567
Fatty acid-binding protein, adipocyte OS	No	0.001267	120411	291588	-171177	40908	4.184	12	0.012741
Aldo-keto reductase family 1, member C12-like 1 OS	No	0.0237	110282	293279	-182997	70681	2.589	12	0.074573
ATP synthase subunit e, mitochondrial OS	Yes	0.000247	105312	291469	-186157	36245	5.136	12	0.006295
