# Supplementary material for: Proteomic Study of Low-Birth-Weight Nephropathy in Rats
Source: Int J Mol Sci. 2021 Sep 24;22(19):10294. doi: 10.3390/ijms221910294 (PMC8508940; doi:10.3390/ijms221910294)
Supplement: Supplementary file 1 [file ijms-22-10294-s001.zip › Table S2 IPA analysis revised.xlsx]

## Sheet: (A) IPA pathways
Ingenuity Canonical Pathways	-log(p-value)	zScore	Ratio	Molecules
Mitochondrial Dysfunction	25.2		0.323	ACO1,ACO2,AIFM1,ATP5F1A,ATP5F1B,ATP5F1C,ATP5MF,ATP5MG,ATP5PB,ATP5PD,ATP5PF,ATP5PO,ATPAF1,CAT,COX5A,CPT1A,CYCS,FIS1,GPX4,GSR,HSD17B10,MAOA,MT-CO1,MT-CO2,MT-CYB,MT-ND4,NDUFA10,NDUFA6,NDUFB11,NDUFB5,NDUFS1,NDUFS2,NDUFS3,NDUFS8,NDUFV1,OGDH,PARK7,PDHA1,PRDX3,PRDX5,SDHA,SDHB,SDHC,SDHD,SOD2,UQCR11,UQCRC1,UQCRC2,UQCRQ,VDAC1
EIF2 Signaling	19.8	-2.44949	0.248	ACTB,ACTC1,EIF2A,EIF2S1,EIF3A,EIF3B,EIF3E,EIF3G,EIF3H,EIF3I,EIF4A1,EIF4G1,FRS2,HSPA5,PABPC1,Ppp1cc,PTBP1,RAP1A,RPL10,RPL10A,RPL13A,RPL14,RPL15,RPL17,RPL19,RPL23,RPL26,RPL27A,RPL3,RPL39,RPL4,RPL5,RPL6,RPL7A,RPLP1,RPS10,RPS11,RPS15A,RPS16,RPS18,RPS19,RPS2,RPS21,RPS24,RPS25,RPS27,RPS29,RPS3,RPS6,RPS8,WARS
Oxidative Phosphorylation	17.7	-1.91485	0.344	ATP5F1A,ATP5F1B,ATP5F1C,ATP5MF,ATP5MG,ATP5PB,ATP5PD,ATP5PF,ATP5PO,ATPAF1,COX5A,CYCS,MT-CO1,MT-CO2,MT-CYB,MT-ND4,NDUFA10,NDUFA6,NDUFB11,NDUFB5,NDUFS1,NDUFS2,NDUFS3,NDUFS8,NDUFV1,SDHA,SDHB,SDHC,SDHD,UQCR11,UQCRC1,UQCRC2,UQCRQ
TCA Cycle II (Eukaryotic)	16.8	-3.15296	0.739	ACO1,ACO2,CS,DLD,DLST,FH,IDH3A,IDH3B,IDH3G,MDH1,MDH2,OGDH,SDHA,SDHB,SDHC,SDHD,SUCLG1
Sirtuin Signaling Pathway	13.7	-1.06066	0.186	ACADL,ACLY,ACSS2,APEX1,ATP5F1A,ATP5F1B,ATP5F1C,ATP5PB,ATP5PF,CPT1A,G6PD,GLS,GLUD1,GOT2,H1f0,H1f4,HMGCS2,IDH2,LDHB,MLYCD,MT-CYB,MT-ND4,NDRG1,NDUFA10,NDUFA6,NDUFB11,NDUFB5,NDUFS1,NDUFS2,NDUFS3,NDUFS8,NDUFV1,PCK1,PDHA1,PFKM,PGAM1,PGK1,SDHA,SDHB,SDHC,SDHD,SLC25A5,SOD1,SOD2,TIMM44,TIMM50,TUBA1C,UQCRC2,VDAC1
Regulation of eIF4 and p70S6K Signaling	11.4	1.88982	0.219	EIF2A,EIF2S1,EIF3A,EIF3B,EIF3E,EIF3G,EIF3H,EIF3I,EIF4A1,EIF4G1,FRS2,ITGB1,MAPK14,PABPC1,PPP2CB,PPP2R5A,PTPA,RAP1A,RPS10,RPS11,RPS15A,RPS16,RPS18,RPS19,RPS2,RPS21,RPS24,RPS25,RPS27,RPS29,RPS3,RPS6,RPS8
Valine Degradation I	11.1	-2.88675	0.667	ABAT,ACADSB,ALDH6A1,BCAT2,BCKDHA,DBT,DLD,ECHS1,EHHADH,HADHA,HADHB,HIBADH
Fatty Acid Î²-oxidation I	10.9	-2.84019	0.484	ACAA2,ACADM,ACSL1,ECHS1,ECI1,ECI2,Eci3,EHHADH,HADH,HADHA,HADHB,HSD17B10,HSD17B4,IVD,SLC27A2
Ethanol Degradation II	10.5	-3.35659	0.455	ACSL1,ACSS1,ACSS2,ACSS3,ADH5,ADHFE1,AKR1A1,ALDH1A1,ALDH1A2,ALDH1L1,ALDH2,ALDH7A1,ALDH9A1,DHRS4,HSD17B10
Tryptophan Degradation III (Eukaryotic)	10.4	-3.05085	0.542	ACAT1,ACMSD,AFMID,EHHADH,HAAO,HADH,HADHA,HADHB,HSD17B10,HSD17B4,KMO,KYNU,PARK7
NRF2-mediated Oxidative Stress Response	9.86	-1.5	0.184	ACTB,ACTC1,AKR1A1,AKR7A2,AKR7A3,CAT,CCT7,DNAJA1,DNAJA3,DNAJB11,DNAJC3,EPHX1,ERP29,FMO1,FRS2,FTL,GCLC,GCLM,GSR,Gsta1,GSTA3,GSTA5,GSTM1,GSTM2,GSTM3,GSTP1,MAPK14,NQO2,PPIB,PRDX1,RAP1A,SOD1,SOD2,TXNRD1,VCP
Remodeling of Epithelial Adherens Junctions	9.5	-1.66667	0.306	ACTB,ACTC1,ACTN1,ACTN4,ACTR2,ACTR3,ARPC1B,ARPC2,ARPC4,ARPC5,CTNNA1,CTNNB1,DNM1L,IQGAP1,NME1,RAB7A,TUBA1C,TUBB2B,VCL
Phagosome Maturation	8.86		0.206	ATP6AP1,ATP6V0A4,ATP6V0D1,ATP6V1A,ATP6V1B2,ATP6V1C1,ATP6V1C2,ATP6V1E1,ATP6V1F,B2M,CALR,CANX,CTSA,CTSB,CTSC,CTSD,CTSH,CTSV,DYNC1H1,EEA1,NAPA,PRDX1,PRDX5,PRDX6,RAB7A,TUBA1C,TUBB2B
Gluconeogenesis I	8.82	-3.4641	0.48	ALDOA,ALDOB,ENO1,FBP1,GAPDH,GPI,MDH1,MDH2,ME1,ME2,PGAM1,PGK1
Glycolysis I	8.82	-3.4641	0.48	ALDOA,ALDOB,ENO1,FBP1,GAPDH,GPI,PFKL,PFKM,PGAM1,PGK1,PKM,Tpi1 (includes others)
Isoleucine Degradation I	8.24	-2.33333	0.643	ACADSB,ACAT1,BCAT2,DLD,ECHS1,EHHADH,HADHA,HADHB,HSD17B10
Ethanol Degradation IV	7.86	-2.11058	0.458	ACSL1,ACSS1,ACSS2,ACSS3,ALDH1A1,ALDH1A2,ALDH1L1,ALDH2,ALDH7A1,ALDH9A1,CAT
Noradrenaline and Adrenaline Degradation	7.66	-2.49615	0.361	ADH5,ADHFE1,AKR1A1,ALDH1A1,ALDH1A2,ALDH1L1,ALDH2,ALDH7A1,ALDH9A1,COMT,DHRS4,HSD17B10,MAOA
Oxidative Ethanol Degradation III	7.65	-2.52982	0.5	ACSL1,ACSS1,ACSS2,ACSS3,ALDH1A1,ALDH1A2,ALDH1L1,ALDH2,ALDH7A1,ALDH9A1
Protein Ubiquitination Pathway	7.34		0.146	B2M,CRYAB,DNAJA1,DNAJB11,DNAJC3,FBXW7,HSP90AA1,HSP90AB1,HSP90B1,HSPA12A,HSPA2,HSPA4,HSPA5,HSPA8,HSPA9,HSPD1,HSPE1,HSPH1,PSMA1,PSMA5,PSMA6,PSMB1,PSMB3,PSMB5,PSMB7,PSMD1,PSMD11,PSMD12,PSMD2,PSMD3,PSMD6,PSMD7,PSME2,THOP1,TRAP1,UBA1
LPS/IL-1 Mediated Inhibition of RXR Function	7.21	1.34164	0.155	ACOX1,ACSL1,ALDH1A1,ALDH1A2,ALDH1L1,ALDH2,ALDH5A1,ALDH6A1,ALDH7A1,ALDH8A1,ALDH9A1,CAT,CPT1A,CPT2,Cyp4a14,FABP3,FABP4,FMO1,FMO3,FMO4,Gsta1,GSTA3,GSTA5,GSTM1,GSTM2,GSTM3,GSTP1,HMGCS2,MAOA,SLC27A2,Sult1c2 (includes others),XPO1
Xenobiotic Metabolism Signaling	7		0.138	ALDH1A1,ALDH1A2,ALDH1L1,ALDH2,ALDH5A1,ALDH6A1,ALDH7A1,ALDH8A1,ALDH9A1,CAT,ESD,FMO1,FMO3,FMO4,FRS2,FTL,GCLC,Gsta1,GSTA3,GSTA5,GSTM1,GSTM2,GSTM3,GSTP1,HSP90AA1,HSP90AB1,HSP90B1,MAOA,MAPK14,NQO2,PPP2CB,PPP2R5A,PTGES3,PTPA,RAP1A,Sult1c2 (includes others),UGT1A1,UGT2B7
Ketogenesis	6.87	-1.88982	0.7	ACAT1,BDH1,BDH2,HADHA,HADHB,HMGCL,HMGCS2
mTOR Signaling	6.86	1.41421	0.156	EIF3A,EIF3B,EIF3E,EIF3G,EIF3H,EIF3I,EIF4A1,EIF4G1,FRS2,PPP2CB,PPP2R5A,PRKAG1,PTPA,RAP1A,RHOA,RPS10,RPS11,RPS15A,RPS16,RPS18,RPS19,RPS2,RPS21,RPS24,RPS25,RPS27,RPS29,RPS3,RPS6,RPS8
Superpathway of Methionine Degradation	6.83	-2.3094	0.343	AHCY,CBS/CBSL,CDO1,CTH,DLD,GOT1,GOT2,MAT2A,MCEE,MUT,PCCB,SUOX
Unfolded protein response	6.27		0.264	CALR,CANX,DNAJC3,EIF2A,HSP90B1,HSPA2,HSPA4,HSPA5,HSPA8,HSPA9,HSPH1,P4HB,PDIA6,VCP
Glutaryl-CoA Degradation	6.22	-2.12132	0.5	ACAT1,EHHADH,HADH,HADHA,HADHB,HSD17B10,HSD17B4,PARK7
Aryl Hydrocarbon Receptor Signaling	6.13	0.816497	0.172	ALDH1A1,ALDH1A2,ALDH1L1,ALDH2,ALDH5A1,ALDH6A1,ALDH7A1,ALDH8A1,ALDH9A1,CTSD,Gsta1,GSTA3,GSTA5,GSTM1,GSTM2,GSTM3,GSTP1,HSP90AA1,HSP90AB1,HSP90B1,NQO2,PTGES3,TGM2
Dopamine Receptor Signaling	5.97	-1.34164	0.222	COMT,DDC,MAOA,PCBD1,Ppp1cc,PPP1R1B,PPP1R7,PPP2CB,PPP2R5A,PRKACA,PRKAG1,PRKAR1A,PRKAR2A,PTPA,QDPR,SPR
Lipid Antigen Presentation by CD1	5.96		0.471	AP1B1,AP2A1,AP2A2,AP2B1,B2M,CALR,CANX,PDIA3
Tryptophan Degradation X (Mammalian, via Tryptamine)	5.82	-1.66667	0.391	AKR1A1,ALDH1A1,ALDH1A2,ALDH1L1,ALDH2,ALDH7A1,ALDH9A1,DDC,MAOA
Î³-glutamyl Cycle	5.78	-0.377964	0.538	ANPEP,GCLC,GCLM,GGCT,GGT1,GSS,OPLAH
Ketolysis	5.75	-2.44949	0.667	ACAT1,BDH1,BDH2,HADHA,HADHB,OXCT1
Leucine Degradation I	5.75	-1.63299	0.667	ACADM,BCAT2,HMGCL,IVD,MCCC1,MCCC2
Sucrose Degradation V (Mammalian)	5.75	-2.44949	0.667	ALDOA,ALDOB,GALM,KHK,TKFC,Tpi1 (includes others)
Acetyl-CoA Biosynthesis I (Pyruvate Dehydrogenase Complex)	5.59	-1.34164	0.833	DBT,DLAT,DLD,PDHA1,PDHB
CDK5 Signaling	5.3	-0.242536	0.182	CAPN1,ITGB1,LAMA1,LAMA5,LAMB1,LAMC1,MAPK14,Ppp1cc,PPP1R1B,PPP1R7,PPP2CB,PPP2R5A,PRKACA,PRKAG1,PRKAR1A,PRKAR2A,PTPA,RAP1A
Clathrin-mediated Endocytosis Signaling	5.25		0.139	ACTB,ACTC1,ACTR2,ACTR3,ALB,AP1B1,AP2A1,AP2A2,AP2B1,ARPC1B,ARPC2,ARPC4,ARPC5,CLTC,CSNK2A1,DNM1L,FRS2,HSPA8,ITGB1,LYZ,MYO6,PICALM,RAB7A,SERPINA1,STON2,TF,TFRC
Acetate Conversion to Acetyl-CoA	5.08	-2	1	ACSL1,ACSS1,ACSS2,ACSS3
Fatty Acid Î²-oxidation III (Unsaturated, Odd Number)	5.08	-1	1	ECI1,ECI2,Eci3,EHHADH
Serotonin Degradation	4.97	-2.67261	0.209	ADH5,ADHFE1,AKR1A1,ALDH1A1,ALDH1A2,ALDH1L1,ALDH2,ALDH7A1,ALDH9A1,DHRS4,HSD17B10,MAOA,UGT1A1,UGT2B7
Caveolar-mediated Endocytosis Signaling	4.82		0.203	ACTB,ACTC1,ALB,ARCN1,B2M,COPA,COPB1,COPB2,COPG1,FLNA,FLNB,FYN,ITGA1,ITGB1
Glutathione Redox Reactions I	4.78	-1.41421	0.348	GPX1,GPX4,GSR,Gsta1,GSTM1,GSTM2,GSTP1,PRDX6
Iron homeostasis signaling pathway	4.73		0.155	ACO1,ACO2,ATP6AP1,ATP6V0A4,ATP6V0D1,ATP6V1A,ATP6V1B2,ATP6V1C1,ATP6V1C2,ATP6V1E1,ATP6V1F,CP,FTL,FXN,HBB,HPX,HSPA9,LRP1,TF,TFRC
Actin Cytoskeleton Signaling	4.67	-2.6	0.127	ACTB,ACTC1,ACTN1,ACTN4,ACTR2,ACTR3,ARPC1B,ARPC2,ARPC4,ARPC5,BCAR1,CYFIP1,EZR,FLNA,FN1,FRS2,GSN,IQGAP1,ITGB1,MSN,MYH10,MYL12A,NCKAP1,PFN1,PFN2,RAP1A,RHOA,VCL
2-oxobutanoate Degradation I	4.4	0	0.8	DLD,MCEE,MUT,PCCB
Arginine Biosynthesis IV	4.4	-1	0.8	ASL,ASS1,GLUD1,OAT
Phenylalanine Degradation IV (Mammalian, via Side Chain)	4.3	-0.816497	0.429	ALDH2,GOT1,GOT2,HPD,MAOA,SLC27A2
Aldosterone Signaling in Epithelial Cells	4.23	-0.447214	0.136	AHCY,CRYAB,DNAJA1,DNAJB11,DNAJC3,FRS2,HSP90AA1,HSP90AB1,HSP90B1,HSPA12A,HSPA2,HSPA4,HSPA5,HSPA8,HSPA9,HSPD1,HSPE1,HSPH1,ITPR1,PDIA3,SLC12A1,TRAP1
Fatty Acid Î±-oxidation	4.11	-1.88982	0.333	ALDH1A1,ALDH1A2,ALDH1L1,ALDH2,ALDH7A1,ALDH9A1,TMLHE
Virus Entry via Endocytic Pathways	4.1		0.155	ACTB,ACTC1,AP1B1,AP2A1,AP2A2,AP2B1,B2M,CLTC,FLNA,FLNB,FOLR1,FRS2,FYN,ITGA1,ITGB1,RAP1A,TFRC
Glutathione-mediated Detoxification	4.09	0	0.286	ANPEP,Gsta1,GSTA3,GSTA5,GSTM1,GSTM2,GSTM3,GSTP1
Pentose Phosphate Pathway	4.04	-0.447214	0.5	G6PD,PGD,PGLS,TALDO1,TKT
Putrescine Degradation III	3.97	-1.13389	0.318	ALDH1A1,ALDH1A2,ALDH1L1,ALDH2,ALDH7A1,ALDH9A1,MAOA
Regulation of Actin-based Motility by Rho	3.95	-3.05085	0.171	ACTB,ACTC1,ACTR2,ACTR3,ARPC1B,ARPC2,ARPC4,ARPC5,GSN,ITGB1,MYL12A,PFN1,PFN2,RHOA
Glycine Cleavage Complex	3.94	-1	0.667	AMT,DLD,GCSH,GLDC
Methylglyoxal Degradation III	3.92	-2.44949	0.375	AKR1A1,AKR1B1,AKR1B10,AKR7A2,AKR7A3,CYP4A22
Sertoli Cell-Sertoli Cell Junction Signaling	3.84		0.128	ACTB,ACTC1,ACTN1,ACTN4,BCAR1,CLDN1,CTNNA1,CTNNB1,ITGB1,MAPK14,PRKACA,PRKAG1,PRKAR1A,PRKAR2A,RAP1A,SPTAN1,SPTBN1,SPTBN2,TUBA1C,TUBB2B,VCL,YBX3
4-aminobutyrate Degradation I	3.81		1	ABAT,ALDH5A1,SUCLG2
D-glucuronate Degradation I	3.81		1	AKR1A1,CRYL1,DCXR
Glutathione Biosynthesis	3.81		1	GCLC,GCLM,GSS
Integrin Signaling	3.8	-2.44949	0.12	ACTB,ACTC1,ACTN1,ACTN4,ACTR2,ACTR3,ARF1,ARF5,ARPC1B,ARPC2,ARPC4,ARPC5,BCAR1,CAPN1,FRS2,FYN,GSN,ITGA1,ITGB1,MYL12A,PFN1,PFN2,RAP1A,RHOA,VCL
Epithelial Adherens Junction Signaling	3.77		0.137	ACTB,ACTC1,ACTN1,ACTN4,ACTR2,ACTR3,ARPC1B,ARPC2,ARPC4,ARPC5,CTNNA1,CTNNB1,IQGAP1,MYH10,RAP1A,RHOA,TUBA1C,TUBB2B,VCL
Dopamine Degradation	3.75	-1.41421	0.258	ALDH1A1,ALDH1A2,ALDH1L1,ALDH2,ALDH7A1,ALDH9A1,COMT,MAOA
Retinoate Biosynthesis I	3.75	-2.12132	0.258	AKR1B10,ALDH1A1,ALDH1A2,ALDH8A1,DHRS4,RBP1,RDH11,SDR16C5
Huntington's Disease Signaling	3.73	1	0.114	AP2A2,ATP5F1A,ATP5F1B,ATP5F1C,ATP5PB,ATP5PF,CAPN1,CLTC,CTSD,CYCS,DNM1L,FRS2,GLS,GNAQ,HDAC6,HSPA2,HSPA4,HSPA5,HSPA8,HSPA9,ITPR1,NAPA,PSME2,RACK1,SDHA,SDHB,TGM2
Protein Kinase A Signaling	3.65	-1.06066	0.1	ADD3,APEX1,CTNNB1,ENPP6,FLNA,FLNB,GNAI2,GNAI3,GNAQ,H1f0,H1f4,ITPR1,KDELR2,MYH10,MYL12A,PDE1B,PDIA3,PHKB,Ppp1cc,PPP1R1B,PPP1R7,PRKACA,PRKAG1,PRKAR1A,PRKAR2A,PYGB,PYGL,RACK1,RAP1A,RHOA,RYR1,RYR3,TIMM50,YWHAB,YWHAE,YWHAQ,YWHAZ
Aspartate Degradation II	3.59	-2	0.571	GOT1,GOT2,MDH1,MDH2
Tryptophan Degradation to 2-amino-3-carboxymuconate Semialdehyde	3.59	-2	0.571	AFMID,HAAO,KMO,KYNU
Histamine Degradation	3.59	-1.63299	0.333	ALDH1A1,ALDH1A2,ALDH1L1,ALDH2,ALDH7A1,ALDH9A1
RhoGDI Signaling	3.55	3.15296	0.125	ACTB,ACTC1,ACTR2,ACTR3,ARHGDIB,ARPC1B,ARPC2,ARPC4,ARPC5,CDH16,EZR,GDI1,GDI2,GNAI2,GNAI3,GNAQ,ITGB1,MSN,MYL12A,RACK1,RHOA
NAD biosynthesis II (from tryptophan)	3.39	-2.23607	0.385	AFMID,HAAO,KMO,KYNU,QPRT
Acute Phase Response Signaling	3.27	-0.727607	0.122	AGT,ALB,APOH,C3,CP,FGB,FGG,FN1,FTL,HNRNPK,HPX,MAPK14,PLG,RAP1A,RBP1,SERPINA1,SERPINF1,SOD2,TF,TTR
RhoA Signaling	3.27	-4	0.137	ACTB,ACTC1,ACTR2,ACTR3,ARPC1B,ARPC2,ARPC4,ARPC5,EZR,MSN,MYL12A,PFN1,PFN2,RHOA,SEPT2,SEPTIN9
Branched-chain Î±-keto acid Dehydrogenase Complex	3.22		0.75	BCKDHA,DBT,DLD
L-cysteine Degradation I	3.22		0.75	CDO1,GOT1,GOT2
Methylmalonyl Pathway	3.22		0.75	MCEE,MUT,PCCB
Pentose Phosphate Pathway (Oxidative Branch)	3.22		0.75	G6PD,PGD,PGLS
Phenylalanine Degradation I (Aerobic)	3.22		0.75	PAH,PCBD1,QDPR
Thymine Degradation	3.22		0.75	DPYS,DPYSL2,UPB1
Uracil Degradation II (Reductive)	3.22		0.75	DPYS,DPYSL2,UPB1
Colanic Acid Building Blocks Biosynthesis	3.22	-2.23607	0.357	GMPPB,GPI,MPI,UGDH,UGP2
Î±-Adrenergic Signaling	3.03	-0.707107	0.146	GNAI2,GNAI3,GNAQ,ITPR1,PHKB,PRKACA,PRKAG1,PRKAR1A,PRKAR2A,PYGB,PYGL,RACK1,RAP1A
RAN Signaling	2.92		0.312	CSE1L,IPO5,KPNB1,RAN,XPO1
Signaling by Rho Family GTPases	2.88	-3.7097	0.104	ACTB,ACTC1,ACTR2,ACTR3,ARPC1B,ARPC2,ARPC4,ARPC5,CDH16,CYFIP1,DES,EZR,FRS2,GNAI2,GNAI3,GNAQ,IQGAP1,ITGB1,MSN,MYL12A,RACK1,RHOA,SEPT2,SEPTIN9,VIM
Glucose and Glucose-1-phosphate Degradation	2.87	-1	0.4	HK1,PGM1,PGM3,RGN
2-ketoglutarate Dehydrogenase Complex	2.84		0.6	DLD,DLST,OGDH
Adenine and Adenosine Salvage III	2.84		0.6	ADA,HPRT1,PNP
Glutamate Degradation III (via 4-aminobutyrate)	2.84		0.6	ABAT,ALDH5A1,SUCLG2
PXR/RXR Activation	2.73		0.159	ALDH1A1,CPT1A,GSTM1,GSTM2,HMGCS2,PRKACA,PRKAG1,PRKAR1A,PRKAR2A,UGT1A1
Glycogen Degradation II	2.69	0	0.364	PGM1,PGM3,PYGB,PYGL
Granzyme A Signaling	2.69		0.364	APEX1,H1f0,H1f4,NME1
UDP-N-acetyl-D-galactosamine Biosynthesis II	2.69	-1	0.364	GNPDA1,GPI,HK1,PGM3
Tight Junction Signaling	2.69		0.115	ACTB,ACTC1,CLDN1,CTNNA1,CTNNB1,MYH10,NAPA,PPP2CB,PPP2R5A,PRKACA,PRKAG1,PRKAR1A,PRKAR2A,PTPA,RHOA,SPTAN1,VCL,YBX3
Stearate Biosynthesis I (Animals)	2.66	-1.41421	0.182	ACOT2,ACOT8,ACSL1,BDH2,CYP4A22,DBT,PPT1,SLC27A2
p70S6K Signaling	2.64	-0.57735	0.119	AGT,EEF2,FRS2,GNAI2,GNAI3,GNAQ,PDIA3,PPP2CB,PPP2R5A,PTPA,RAP1A,RPS6,YWHAB,YWHAE,YWHAQ,YWHAZ
Actin Nucleation by ARP-WASP Complex	2.6	-1.66667	0.164	ACTR2,ACTR3,ARPC1B,ARPC2,ARPC4,ARPC5,ITGB1,RAP1A,RHOA
GDP-mannose Biosynthesis	2.56		0.5	GMPPB,GPI,MPI
Choline Degradation I	2.54		1	ALDH7A1,CHDH
Cysteine Biosynthesis/Homocysteine Degradation	2.54		1	CBS/CBSL,CTH
Formaldehyde Oxidation II (Glutathione-dependent)	2.54		1	ADH5,ESD
Guanine and Guanosine Salvage I	2.54		1	HPRT1,PNP
L-cysteine Degradation III	2.54		1	GOT1,MPST
Î²-alanine Degradation I	2.54		1	ABAT,ALDH6A1
Endoplasmic Reticulum Stress Pathway	2.45		0.25	CALR,DNAJC3,EIF2S1,HSP90B1,HSPA5
Glycogen Degradation III	2.39	0	0.308	PGM1,PGM3,PYGB,PYGL
Mevalonate Pathway I	2.39	-1	0.308	ACAT1,HADHA,HADHB,HMGCS2
ILK Signaling	2.35	-0.242536	0.104	ACTB,ACTC1,ACTN1,ACTN4,CTNNB1,FBLIM1,FLNA,FLNB,FN1,FRS2,ITGB1,MYH10,PPP2CB,PPP2R5A,PTPA,RHOA,RSU1,VCL,VIM
AMPK Signaling	2.32	-1.21268	0.1	ACTB,AK2,AK3,AK4,CPT1A,CPT2,EEF2,FRS2,MAPK14,MLYCD,PFKL,PFKM,PPP2CB,PPP2R5A,PRKACA,PRKAG1,PRKAR1A,PRKAR2A,PTPA,RAB1A,RAB7A
Leukocyte Extravasation Signaling	2.24	-0.942809	0.1	ACTB,ACTC1,ACTN1,ACTN4,BCAR1,CLDN1,CTNNA1,CTNNB1,EZR,FRS2,GNAI2,GNAI3,ITGA1,ITGB1,MAPK14,MSN,PECAM1,RAP1A,RHOA,VCL
LXR/RXR Activation	2.24	0.301511	0.119	AGT,ALB,APOH,C3,ECHS1,GC,HADH,HPX,LYZ,SERPINA1,SERPINF1,TF,TTR
Antigen Presentation Pathway	2.17		0.217	B2M,CALR,CANX,PDIA3,PSMB5
GP6 Signaling Pathway	2.16	1.06904	0.113	COL18A1,COL5A1,COL6A1,FGB,FGG,FRS2,FYN,ITPR1,LAMA1,LAMA4,LAMA5,LAMB1,LAMB2,LAMC1
Superoxide Radicals Degradation	2.15		0.375	CAT,SOD1,SOD2
Superpathway of Citrulline Metabolism	2.15	-1	0.267	ASL,ASS1,GLS,OAT
PPARÎ±/RXRÎ± Activation	2.12	-1.80739	0.101	ACADL,ACOX1,AP2A2,CAND1,Cyp2c23,GNAQ,GOT2,GPD1,HSP90AA1,HSP90AB1,HSP90B1,MAPK14,PDIA3,PRKACA,PRKAG1,PRKAR1A,PRKAR2A,RAP1A
CTLA4 Signaling in Cytotoxic T Lymphocytes	2.09		0.124	AP1B1,AP2A1,AP2A2,AP2B1,B2M,CLTC,FRS2,FYN,PPP2CB,PPP2R5A,PTPA
Aspartate Biosynthesis	2.08		0.667	GOT1,GOT2
Glutamate Degradation II	2.08		0.667	GOT1,GOT2
L-carnitine Biosynthesis	2.08		0.667	ALDH9A1,TMLHE
Methylglyoxal Degradation I	2.08		0.667	GLO1,HAGH
Thiosulfate Disproportionation III (Rhodanese)	2.08		0.667	MPST,TST
Tyrosine Biosynthesis IV	2.08		0.667	PAH,PCBD1
Germ Cell-Sertoli Cell Junction Signaling	2.03		0.101	ACTB,ACTC1,ACTN1,ACTN4,BCAR1,CTNNA1,CTNNB1,FRS2,GSN,IQGAP1,ITGB1,MAPK14,RAP1A,RHOA,TUBA1C,TUBB2B,VCL
GDP-glucose Biosynthesis	1.99		0.333	HK1,PGM1,PGM3
GPCR-Mediated Integration of Enteroendocrine Signaling Exemplified by an L Cell	1.98	0.333333	0.132	GNAI2,GNAI3,GNAQ,ITPR1,PDIA3,PRKACA,PRKAG1,PRKAR1A,PRKAR2A
Dopamine-DARPP32 Feedback in cAMP Signaling	1.97	-0.774597	0.102	ATP2A2,GNAI2,GNAI3,GNAQ,ITPR1,PDIA3,Ppp1cc,PPP1R1B,PPP1R7,PPP2CB,PPP2R5A,PRKACA,PRKAG1,PRKAR1A,PRKAR2A,PTPA
Neuroprotective Role of THOP1 in Alzheimer's Disease	1.96	2.12132	0.114	AGT,DPP4,IDE,LONP1,MME,PLG,PRKACA,PRKAG1,PRKAR1A,PRKAR2A,THOP1,YWHAE
Mitochondrial L-carnitine Shuttle Pathway	1.94	-1	0.235	ACSL1,CPT1A,CPT2,SLC27A2
Purine Nucleotides Degradation II (Aerobic)	1.94	-1	0.235	ADA,GDA,NT5E,PNP
Superpathway of Geranylgeranyldiphosphate Biosynthesis I (via Mevalonate)	1.94	-1	0.235	ACAT1,HADHA,HADHB,HMGCS2
Rac Signaling	1.9	-1.94145	0.108	ACTR2,ACTR3,ARPC1B,ARPC2,ARPC4,ARPC5,CYFIP1,FRS2,IQGAP1,ITGB1,NCKAP1,RAP1A,RHOA
Cardiac Î²-adrenergic Signaling	1.9	0.83205	0.105	APEX1,ATP2A2,ENPP6,PDE1B,Ppp1cc,PPP1R7,PPP2CB,PPP2R5A,PRKACA,PRKAG1,PRKAR1A,PRKAR2A,PTPA,RACK1
Amyloid Processing	1.86		0.146	CAPN1,CSNK2A1,MAPK14,PRKACA,PRKAG1,PRKAR1A,PRKAR2A
ERK/MAPK Signaling	1.82	1.06904	0.0942	BCAR1,FRS2,FYN,ITGB1,LAMTOR3,PLA2G4A,PPP1R7,PPP2CB,PPP2R5A,PRKACA,PRKAG1,PRKAR1A,PRKAR2A,PTPA,RAP1A,YWHAB,YWHAQ,YWHAZ
PI3K/AKT Signaling	1.79	-0.83205	0.105	CTNNB1,HSP90AA1,HSP90AB1,HSP90B1,ITGB1,PPP2CB,PPP2R5A,PTPA,RAP1A,YWHAB,YWHAE,YWHAQ,YWHAZ
Glutathione Redox Reactions II	1.79		0.5	GSR,PDIA3
Heme Degradation	1.79		0.5	BLVRA,BLVRB
N-acetylglucosamine Degradation II	1.79		0.5	GNPDA1,NAGK
Pyruvate Fermentation to Lactate	1.79		0.5	Ldha/RGD1562690,LDHB
Mitotic Roles of Polo-Like Kinase	1.79		0.131	CAPN1,HSP90AA1,HSP90AB1,HSP90B1,PPP2CB,PPP2R5A,PTPA,SMC1A
tRNA Charging	1.77	-2.44949	0.154	CARS2,EPRS,MARS,RARS,TARS,WARS
Glucocorticoid Receptor Signaling	1.75		0.0836	ACTB,AGT,FGG,FKBP4,FRS2,HSP90AA1,HSP90AB1,HSP90B1,HSPA2,HSPA4,HSPA5,HSPA8,HSPA9,KRT1,KRT19,KRT5,KRT7,KRT8,KRT86,MAPK14,PBX1,PCK1,PRKACA,PRKAG1,PTGES3,RAP1A
NAD Phosphorylation and Dephosphorylation	1.73		0.273	ACP2,ACP6,NNT
Paxillin Signaling	1.67	-0.301511	0.104	ACTB,ACTC1,ACTN1,ACTN4,ARF1,BCAR1,FRS2,ITGA1,ITGB1,MAPK14,RAP1A,VCL
Breast Cancer Regulation by Stathmin1	1.64		0.09	FRS2,GNAI2,GNAI3,GNAQ,ITPR1,PPP1R7,PPP2CB,PPP2R5A,PRKACA,PRKAG1,PRKAR1A,PRKAR2A,PTPA,RACK1,RAP1A,RHOA,TUBA1C,TUBB2B
Acyl-CoA Hydrolysis	1.62		0.25	ACOT2,ACOT8,PPT1
Guanosine Nucleotides Degradation III	1.62		0.25	GDA,NT5E,PNP
Leukotriene Biosynthesis	1.62		0.25	DPEP1,GGT1,LTA4H
FcÎ³ Receptor-mediated Phagocytosis in Macrophages and Monocytes	1.61	-3.16228	0.11	ACTB,ACTC1,ACTR2,ACTR3,ARPC1B,ARPC2,ARPC4,ARPC5,EZR,FYN
Citrulline-Nitric Oxide Cycle	1.58		0.4	ASL,ASS1
Lysine Degradation II	1.58		0.4	AADAT,ALDH7A1
Lysine Degradation V	1.58		0.4	AADAT,ALDH7A1
Myo-inositol Biosynthesis	1.58		0.4	IMPA1,IMPAD1
Purine Ribonucleosides Degradation to Ribose-1-phosphate	1.58		0.4	ADA,PNP
Serine Biosynthesis	1.58		0.4	PSAT1,PSPH
Tyrosine Degradation I	1.58		0.4	FAH,HPD
Melatonin Signaling	1.57	-2.82843	0.119	GNAI2,GNAI3,GNAQ,PDIA3,PRKACA,PRKAG1,PRKAR1A,PRKAR2A
Cysteine Biosynthesis III (mammalia)	1.55	-2	0.182	AHCY,CBS/CBSL,CTH,MAT2A
Nitric Oxide Signaling in the Cardiovascular System	1.53	-1.50756	0.103	ATP2A2,FRS2,HSP90AA1,HSP90AB1,HSP90B1,ITPR1,PDE1B,PRKACA,PRKAG1,PRKAR1A,PRKAR2A
eNOS Signaling	1.52	0.301511	0.092	FRS2,GNAQ,HSP90AA1,HSP90AB1,HSP90B1,HSPA2,HSPA4,HSPA5,HSPA8,HSPA9,ITPR1,PRKACA,PRKAG1,PRKAR1A,PRKAR2A
HIPPO signaling	1.52	2.64575	0.111	Ppp1cc,PPP1R7,PPP2CB,PPP2R5A,PTPA,YWHAB,YWHAE,YWHAQ,YWHAZ
IGF-1 Signaling	1.51	-1.13389	0.102	CSNK2A1,FRS2,PRKACA,PRKAG1,PRKAR1A,PRKAR2A,RAP1A,YWHAB,YWHAE,YWHAQ,YWHAZ
Calcium Signaling	1.51	-1.26491	0.0885	ACTC1,ATP2A2,CALR,HDAC6,ITPR1,LETM1,MYH10,PRKACA,PRKAG1,PRKAR1A,PRKAR2A,RAP1A,RYR1,RYR3,Tpm1,Tpm3,Tpm4
Coagulation System	1.47	-0.447214	0.147	FGB,FGG,PLG,SERPINA1,SERPINC1
Cellular Effects of Sildenafil (Viagra)	1.47		0.0976	ACTB,ACTC1,ITPR1,MYH10,MYL12A,PDE1B,PDIA3,PRKACA,PRKAG1,PRKAR1A,PRKAR2A,SLC4A10
Ephrin B Signaling	1.44	-1.88982	0.113	CAP1,CTNNB1,GNAI2,GNAI3,GNAQ,HNRNPK,RACK1,RHOA
Adenosine Nucleotides Degradation II	1.44		0.214	ADA,NT5E,PNP
fMLP Signaling in Neutrophils	1.43	-1.50756	0.096	ACTR2,ACTR3,ARPC1B,ARPC2,ARPC4,ARPC5,FRS2,GNAI2,GNAI3,ITPR1,RACK1,RAP1A
Glycerol Degradation I	1.42		0.333	Gk,GPD1
Pentose Phosphate Pathway (Non-oxidative Branch)	1.42		0.333	TALDO1,TKT
UDP-N-acetyl-D-glucosamine Biosynthesis II	1.42		0.333	FMO3,PGM3
Urea Cycle	1.42		0.333	ASL,ASS1
Agrin Interactions at Neuromuscular Junction	1.4	0.816497	0.111	ACTB,ACTC1,ITGA1,ITGB1,LAMB1,LAMC1,NRG1,RAP1A
Regulation of Cellular Mechanics by Calpain Protease	1.38		0.117	ACTN1,ACTN4,CAPN1,EZR,ITGB1,RAP1A,VCL
Extrinsic Prothrombin Activation Pathway	1.36		0.2	FGB,FGG,SERPINC1
Cdc42 Signaling	1.36	-2.52982	0.0938	ACTR2,ACTR3,ARPC1B,ARPC2,ARPC4,ARPC5,B2M,IQGAP1,ITGB1,MAPK14,MYL12A,RT1-EC2
FXR/RXR Activation	1.34		0.0957	AGT,ALB,APOH,C3,FBP1,GC,HPX,SERPINA1,SERPINF1,TF,TTR
Axonal Guidance Signaling	1.32		0.0734	ACTR2,ACTR3,ARPC1B,ARPC2,ARPC4,ARPC5,BCAR1,DPYSL2,ENPEP,FRS2,FYN,GNAI2,GNAI3,GNAQ,ITGB1,MME,MYL12A,PDIA3,PFN1,PFN2,PITRM1,PLXNA3,PRKACA,PRKAG1,PRKAR1A,PRKAR2A,RACK1,RAP1A,RHOA,RTN4,TUBA1C,TUBB2B
Sonic Hedgehog Signaling	1.31	2	0.154	PRKACA,PRKAG1,PRKAR1A,PRKAR2A
Granzyme B Signaling	1.29		0.188	CYCS,LMNB1,NUMA1
Parkinson's Signaling	1.29		0.188	CYCS,MAPK14,PARK7
Ephrin Receptor Signaling	1.29	-2.32379	0.0857	ACTR2,ACTR3,ARPC1B,ARPC2,ARPC4,ARPC5,BCAR1,FYN,GNAI2,GNAI3,GNAQ,ITGB1,RACK1,RAP1A,RHOA
Superpathway of Serine and Glycine Biosynthesis I	1.29		0.286	PSAT1,PSPH
Nicotine Degradation II	1.28	-1.88982	0.111	FMO1,FMO3,FMO4,INMT,POR,UGT1A1,UGT2B7
2-amino-3-carboxymuconate Semialdehyde Degradation to Glutaryl-CoA	1.27		1	ACMSD
Acetyl-CoA Biosynthesis III (from Citrate)	1.27		1	ACLY
Adenine and Adenosine Salvage VI	1.27		1	ADK
D-mannose Degradation	1.27		1	MPI
Glutamate Biosynthesis II	1.27		1	GLUD1
Glutamate Degradation X	1.27		1	GLUD1
Glutamine Biosynthesis I	1.27		1	GLUL
L-cysteine Degradation II	1.27		1	CTH
Sorbitol Degradation I	1.27		1	SORD
Sulfite Oxidation IV	1.27		1	SUOX
Xanthine and Xanthosine Salvage	1.27		1	PNP
FAK Signaling	1.27		0.0962	ACTB,ACTC1,BCAR1,CAPN1,FRS2,FYN,ITGB1,RAP1A,TNS1,VCL
Corticotropin Releasing Hormone Signaling	1.26	-1.89737	0.0902	ARPC5,GNAI2,GNAI3,GNAQ,ITPR1,KRT1,MAPK14,PRKACA,PRKAG1,PRKAR1A,PRKAR2A,RAP1A
Semaphorin Signaling in Neurons	1.26		0.118	CRMP1,DPYSL2,DPYSL4,FYN,ITGB1,RHOA
Serotonin Receptor Signaling	1.25		0.128	DDC,MAOA,PCBD1,QDPR,SPR
IL-1 Signaling	1.25	-2.82843	0.0989	GNAI2,GNAI3,GNAQ,MAPK14,PRKACA,PRKAG1,PRKAR1A,PRKAR2A,RACK1
Gap Junction Signaling	1.24		0.0829	ACTB,ACTC1,CTNNB1,FRS2,GNAI2,GNAI3,GNAQ,ITPR1,PDIA3,PRKACA,PRKAG1,PRKAR1A,PRKAR2A,RAP1A,TUBA1C,TUBB2B
Superpathway of Cholesterol Biosynthesis	1.21	-1	0.143	ACAT1,HADHA,HADHB,HMGCS2
Telomerase Signaling	1.1	0.707107	0.0893	FRS2,HDAC6,HSP90AA1,HSP90AB1,HSP90B1,PPP2CB,PPP2R5A,PTGES3,PTPA,RAP1A
The Visual Cycle	1.1		0.158	DHRS4,RBP1,RDH11
Relaxin Signaling	1.1	-0.816497	0.0833	APEX1,ENPP6,FRS2,GNAI2,GNAI3,GNAQ,PDE1B,PRKACA,PRKAG1,PRKAR1A,PRKAR2A,RACK1,RAP1A
Citrulline Biosynthesis	1.09		0.222	GLS,OAT
Heme Biosynthesis II	1.09		0.222	ALAD,UROD
Opioid Signaling Pathway	1.08	-0.471405	0.0769	AP1B1,AP2A1,AP2A2,AP2B1,CLTC,CTNNB1,FYN,GNAI2,GNAI3,ITPR1,PDE1B,PRKACA,PRKAG1,PRKAR1A,PRKAR2A,RAP1A,RYR1,RYR3
autophagy	1.07		0.105	CTSA,CTSB,CTSC,CTSD,CTSH,CTSV
Androgen Signaling	1.02	-1.34164	0.084	CALR,GNAI2,GNAI3,GNAQ,HSP90AA1,HSPA4,PRKACA,PRKAG1,PRKAR1A,PRKAR2A,RACK1
Calcium Transport I	1.01		0.2	ANXA5,ATP2A2
Glycine Betaine Degradation	1.01		0.2	DMGDH,SARDH
Adenine and Adenosine Salvage I	0.979		0.5	PNP
Asparagine Degradation I	0.979		0.5	ASRGL1
Flavin Biosynthesis IV (Mammalian)	0.979		0.5	FLAD1
Glutamine Degradation I	0.979		0.5	GLS
Glycine Biosynthesis III	0.979		0.5	AGXT2
Glycine Degradation (Creatine Biosynthesis)	0.979		0.5	GATM
L-DOPA Degradation	0.979		0.5	COMT
Taurine Biosynthesis	0.979		0.5	CDO1
UDP-D-xylose and UDP-D-glucuronate Biosynthesis	0.979		0.5	UGDH
Myc Mediated Apoptosis Signaling	0.963		0.0933	CYCS,FRS2,RAP1A,YWHAB,YWHAE,YWHAQ,YWHAZ
NAD Salvage Pathway II	0.949		0.136	ACP2,ACP6,NT5E
Pyrimidine Deoxyribonucleotides De Novo Biosynthesis I	0.949		0.136	AK4,NME1,PCK1
VEGF Signaling	0.947	-0.377964	0.0857	ACTB,ACTC1,ACTN1,ACTN4,EIF2S1,FRS2,RAP1A,VCL,YWHAE
Synaptic Long Term Potentiation	0.946	-0.632456	0.0833	GNAQ,ITPR1,PDIA3,Ppp1cc,PPP1R7,PRKACA,PRKAG1,PRKAR1A,PRKAR2A,RAP1A
Eicosanoid Signaling	0.935		0.0968	ALOX15,DPEP1,GGT1,LTA4H,PAFAH1B1,PLA2G4A
P2Y Purigenic Receptor Signaling Pathway	0.933	-0.632456	0.0809	FRS2,GNAI2,GNAI3,GNAQ,PDIA3,PRKACA,PRKAG1,PRKAR1A,PRKAR2A,RACK1,RAP1A
Role of Tissue Factor in Cancer	0.912		0.082	FGB,FGG,FRS2,FYN,GNAQ,ITGB1,MAPK14,P4HB,PDIA6,RAP1A
Netrin Signaling	0.911		0.0952	PRKACA,PRKAG1,PRKAR1A,PRKAR2A,RYR1,RYR3
Synaptic Long Term Depression	0.903	-0.27735	0.0769	GNAI2,GNAI3,GNAQ,ITPR1,PAFAH1B1,PDIA3,PLA2G4A,PPP2CB,PPP2R5A,PTPA,RAP1A,RYR1,RYR3
GPCR-Mediated Nutrient Sensing in Enteroendocrine Cells	0.892	-1	0.0833	GNAI2,GNAI3,GNAQ,ITPR1,PDIA3,PRKACA,PRKAG1,PRKAR1A,PRKAR2A
GÎ±s Signaling	0.892	-1.41421	0.0833	ADD3,PRKACA,PRKAG1,PRKAR1A,PRKAR2A,RACK1,RAP1A,RYR1,RYR3
Agranulocyte Adhesion and Diapedesis	0.85		0.0764	ACTB,ACTC1,CLDN1,EZR,FN1,GNAI2,GNAI3,ITGA1,ITGB1,MSN,MYH10,PECAM1
Renin-Angiotensin Signaling	0.847	-1.26491	0.0794	AGT,FRS2,GNAQ,ITPR1,MAPK14,PRKACA,PRKAG1,PRKAR1A,PRKAR2A,RAP1A
Intrinsic Prothrombin Activation Pathway	0.834	-1	0.105	COL18A1,FGB,FGG,SERPINC1
Mechanisms of Viral Exit from Host Cells	0.834		0.105	ACTB,ACTC1,LMNB1,XPO1
1,25-dihydroxyvitamin D3 Biosynthesis	0.815		0.333	POR
4-hydroxyproline Degradation I	0.815		0.333	GOT2
Diphthamide Biosynthesis	0.815		0.333	EEF2
Glycerol-3-phosphate Shuttle	0.815		0.333	GPD1
Hypusine Biosynthesis	0.815		0.333	EIF5A
Inosine-5'-phosphate Biosynthesis II	0.815		0.333	ATIC
N-acetylglucosamine Degradation I	0.815		0.333	GNPDA1
NADH Repair	0.815		0.333	GAPDH
Oxidized GTP and dGTP Detoxification	0.815		0.333	DDX6
Phenylethylamine Degradation I	0.815		0.333	ALDH2
Retinoate Biosynthesis II	0.815		0.333	RBP1
S-adenosyl-L-methionine Biosynthesis	0.815		0.333	MAT2A
Tetrahydrobiopterin Biosynthesis I	0.815		0.333	SPR
Tetrahydrobiopterin Biosynthesis II	0.815		0.333	SPR
Thyroid Hormone Biosynthesis	0.815		0.333	CTSD
Fatty Acid Activation	0.815		0.154	ACSL1,SLC27A2
Urate Biosynthesis/Inosine 5'-phosphate Degradation	0.815		0.154	NT5E,PNP
Retinol Biosynthesis	0.805	-2	0.103	DHRS4,ESD,RBP1,RDH11
ERK5 Signaling	0.798	-1.63299	0.0882	GNAQ,RAP1A,YWHAB,YWHAE,YWHAQ,YWHAZ
14-3-3-mediated Signaling	0.786	-1.41421	0.0769	FRS2,PDIA3,RAP1A,TUBA1C,TUBB2B,VIM,YWHAB,YWHAE,YWHAQ,YWHAZ
G Beta Gamma Signaling	0.76	-2.12132	0.0776	GNAI2,GNAI3,GNAQ,PRKACA,PRKAG1,PRKAR1A,PRKAR2A,RACK1,RAP1A
Sperm Motility	0.76	-1	0.0776	ITPR1,PAFAH1B1,PDE1B,PDIA3,PLA2G4A,PRKACA,PRKAG1,PRKAR1A,PRKAR2A
RAR Activation	0.747		0.0718	ACTB,ALDH1A1,ALDH1A2,CSNK2A1,MAPK14,PRKACA,PRKAG1,PRKAR1A,PRKAR2A,RBP1,RDH11,RPL7A,SDR16C5
Chemokine Signaling	0.737	-1.63299	0.0845	GNAI2,GNAI3,GNAQ,MAPK14,RAP1A,RHOA
D-myo-inositol (1,4,5,6)-Tetrakisphosphate Biosynthesis	0.715	-2.52982	0.0741	ACP6,ATP1A1,EPHX2,Ppp1cc,PPP1R1B,PPP1R7,PPP2R5A,PPP4C,PTPA,SACM1L
D-myo-inositol (3,4,5,6)-tetrakisphosphate Biosynthesis	0.715	-2.52982	0.0741	ACP6,ATP1A1,EPHX2,Ppp1cc,PPP1R1B,PPP1R7,PPP2R5A,PPP4C,PTPA,SACM1L
Arginine Degradation I (Arginase Pathway)	0.702		0.25	OAT
Arsenate Detoxification I (Glutaredoxin)	0.702		0.25	PNP
Catecholamine Biosynthesis	0.702		0.25	DDC
Heme Biosynthesis from Uroporphyrinogen-III I	0.702		0.25	UROD
Melatonin Degradation II	0.702		0.25	MAOA
PRPP Biosynthesis I	0.702		0.25	PRPS1
Pyrimidine Ribonucleotides Interconversion	0.699	0	0.093	AK4,DHX9,NME1,PCK1
Neuregulin Signaling	0.691		0.0787	HSP90AA1,HSP90AB1,HSP90B1,ITGB1,NRG1,RAP1A,RPS6
CD28 Signaling in T Helper Cells	0.687	-1.66667	0.0744	ACTR2,ACTR3,ARPC1B,ARPC2,ARPC4,ARPC5,FRS2,FYN,ITPR1
Chondroitin Sulfate Degradation (Metazoa)	0.673		0.125	GALNS,HEXA
Vitamin-C Transport	0.673		0.125	SLC23A1,TXNRD1
Î³-linolenate Biosynthesis II (Animals)	0.673		0.125	ACSL1,SLC27A2
GABA Receptor Signaling	0.659		0.0769	ABAT,ALDH5A1,ALDH9A1,AP1B1,AP2A1,AP2A2,AP2B1
Pyrimidine Ribonucleotides De Novo Biosynthesis	0.652	0	0.0889	AK4,DHX9,NME1,PCK1
Insulin Receptor Signaling	0.651	0.632456	0.0714	ACLY,FRS2,FYN,Ppp1cc,PPP1R7,PRKACA,PRKAG1,PRKAR1A,PRKAR2A,RAP1A
3-phosphoinositide Biosynthesis	0.625	-1.94145	0.0677	ACP6,ATP1A1,EPHX2,FRS2,FYN,PIK3AP1,Ppp1cc,PPP1R1B,PPP1R7,PPP2R5A,PPP4C,PTPA,SACM1L
CMP-N-acetylneuraminate Biosynthesis I (Eukaryotes)	0.616		0.2	NAGK
Creatine-phosphate Biosynthesis	0.616		0.2	CKB
Eumelanin Biosynthesis	0.616		0.2	DDT
Folate Polyglutamylation	0.616		0.2	MTHFD1
Galactose Degradation I (Leloir Pathway)	0.616		0.2	GALM
Glycogen Biosynthesis II (from UDP-D-Glucose)	0.616		0.2	UGP2
Lactose Degradation III	0.616		0.2	GLB1
Rapoport-Luebering Glycolytic Shunt	0.616		0.2	PGAM1
Serotonin and Melatonin Biosynthesis	0.616		0.2	DDC
Tetrahydrofolate Salvage from 5,10-methenyltetrahydrofolate	0.616		0.2	MTHFD1
Tetrapyrrole Biosynthesis II	0.616		0.2	ALAD
Trehalose Degradation II (Trehalase)	0.616		0.2	HK1
BMP signaling pathway	0.613	-1.63299	0.0769	MAPK14,PRKACA,PRKAG1,PRKAR1A,PRKAR2A,RAP1A
CCR3 Signaling in Eosinophils	0.609	1	0.0709	FRS2,GNAI2,GNAI3,ITPR1,MAPK14,PLA2G4A,RACK1,RAP1A,RHOA
G Protein Signaling Mediated by Tubby	0.607		0.0938	GNAQ,RACK1,TUB
Ceramide Signaling	0.599	-1.88982	0.0737	CTSD,CYCS,FRS2,PPP2CB,PPP2R5A,PTPA,RAP1A
D-myo-inositol (1,4,5)-trisphosphate Degradation	0.597		0.111	IMPA1,IMPAD1
Phototransduction Pathway	0.568		0.0816	PRKACA,PRKAG1,PRKAR1A,PRKAR2A
Production of Nitric Oxide and Reactive Oxygen Species in Macrophages	0.567	0.904534	0.0663	ALB,CAT,FRS2,LYZ,MAPK14,PPP1R7,PPP2CB,PPP2R5A,PTPA,RAP1A,RHOA,SERPINA1
Ubiquinol-10 Biosynthesis (Eukaryotic)	0.563		0.105	BCKDHA,CYP4A22
Cell Cycle: G2/M DNA Damage Checkpoint Regulation	0.549		0.08	YWHAB,YWHAE,YWHAQ,YWHAZ
3-phosphoinositide Degradation	0.548	-2.52982	0.0671	ACP6,ATP1A1,EPHX2,Ppp1cc,PPP1R1B,PPP1R7,PPP2R5A,PPP4C,PTPA,SACM1L
Arginine Degradation VI (Arginase 2 Pathway)	0.548		0.167	OAT
Ceramide Degradation	0.548		0.167	ASAH1
NAD Biosynthesis from 2-amino-3-carboxymuconate Semialdehyde	0.548		0.167	QPRT
Proline Biosynthesis II (from Arginine)	0.548		0.167	OAT
Salvage Pathways of Pyrimidine Deoxyribonucleotides	0.548		0.167	AICDA
Prostate Cancer Signaling	0.545		0.0707	CTNNB1,FRS2,GSTP1,HSP90AA1,HSP90AB1,HSP90B1,RAP1A
Role of NFAT in Cardiac Hypertrophy	0.541	-0.57735	0.0642	FRS2,GNAI2,GNAI3,GNAQ,HDAC6,ITPR1,MAPK14,PDIA3,PRKACA,PRKAG1,PRKAR1A,PRKAR2A,RACK1,RAP1A
Cell Cycle Regulation by BTG Family Proteins	0.535		0.0857	PPP2CB,PPP2R5A,PTPA
Methionine Degradation I (to Homocysteine)	0.532		0.1	AHCY,MAT2A
Docosahexaenoic Acid (DHA) Signaling	0.53		0.0784	ALOX15,CYCS,FRS2,SERPINF1
GÎ±i Signaling	0.529	0.377964	0.0684	GNAI2,GNAI3,PRKACA,PRKAG1,PRKAR1A,PRKAR2A,RACK1,RAP1A
Leptin Signaling in Obesity	0.524		0.0714	FRS2,PDIA3,PRKACA,PRKAG1,PRKAR1A,PRKAR2A
D-myo-inositol-5-phosphate Metabolism	0.507	-2.52982	0.0654	ACP6,ATP1A1,EPHX2,Ppp1cc,PPP1R1B,PPP1R7,PPP2R5A,PPP4C,PTPA,SACM1L
Maturity Onset Diabetes of Young (MODY) Signaling	0.503		0.0952	ALDOB,GAPDH
Thioredoxin Pathway	0.493		0.143	TXNRD1
Death Receptor Signaling	0.484	-1.63299	0.069	ACTB,ACTC1,ARHGDIB,CYCS,LMNA,SPTAN1
Polyamine Regulation in Colon Cancer	0.476		0.0909	CTNNB1,PSME2
Sumoylation Pathway	0.459	-0.447214	0.0674	ARHGDIB,GDI1,GDI2,RAN,RHOA,SUMO2
Estrogen Biosynthesis	0.454		0.0769	HSD17B10,HSD17B4,POR
Tumoricidal Function of Hepatic Natural Killer Cells	0.451		0.087	AIFM1,CYCS
Amyotrophic Lateral Sclerosis Signaling	0.45	0	0.0654	CAPN1,CAT,CYCS,FRS2,GLUL,GPX1,SOD1
PEDF Signaling	0.447	0.816497	0.0667	FRS2,MAPK14,RAP1A,RHOA,SERPINF1,SOD2
Dolichyl-diphosphooligosaccharide Biosynthesis	0.446		0.125	DPM1
Histidine Degradation III	0.446		0.125	MTHFD1
Sphingosine and Sphingosine-1-phosphate Metabolism	0.446		0.125	ASAH1
Cardiac Hypertrophy Signaling	0.438	-1.38675	0.0606	FRS2,GNAI2,GNAI3,GNAQ,MAPK14,MYL12A,PDIA3,PRKACA,PRKAG1,PRKAR1A,PRKAR2A,RACK1,RAP1A,RHOA
Apoptosis Signaling	0.436	-2.44949	0.0659	AIFM1,CAPN1,CYCS,LMNA,RAP1A,SPTAN1
Superpathway of D-myo-inositol (1,4,5)-trisphosphate Metabolism	0.427		0.0833	IMPA1,IMPAD1
Tec Kinase Signaling	0.425	-0.816497	0.0617	ACTB,ACTC1,FRS2,FYN,GNAI2,GNAI3,GNAQ,ITGB1,RACK1,RHOA
Role of PKR in Interferon Induction and Antiviral Response	0.419		0.0732	CYCS,EIF2S1,MAPK14
tRNA Splicing	0.419		0.0732	APEX1,ENPP6,PDE1B
Induction of Apoptosis by HIV1	0.418	-1	0.069	CYCS,SLC25A10,SLC25A3,SLC25A5
ATM Signaling	0.413	0.816497	0.0645	MAPK14,PPP2CB,PPP2R5A,PTPA,SMC1A,TOPBP1
Folate Transformations I	0.406		0.111	MTHFD1
Prostanoid Biosynthesis	0.406		0.111	PTGES3
Cytotoxic T Lymphocyte-mediated Apoptosis of Target Cells	0.405		0.08	B2M,CYCS
Ephrin A Signaling	0.404		0.0678	BCAR1,FRS2,FYN,RHOA
GNRH Signaling	0.4	-1.89737	0.0606	GNAI2,GNAI3,GNAQ,ITPR1,MAPK14,PRKACA,PRKAG1,PRKAR1A,PRKAR2A,RAP1A
Atherosclerosis Signaling	0.398		0.0625	ALB,ALOX15,COL18A1,LYZ,PAFAH1B1,PLA2G4A,SERPINA1
Neuropathic Pain Signaling In Dorsal Horn Neurons	0.398	-1.13389	0.0625	FRS2,ITPR1,PDIA3,PRKACA,PRKAG1,PRKAR1A,PRKAR2A
CXCR4 Signaling	0.392	0	0.0602	BCAR1,FRS2,GNAI2,GNAI3,GNAQ,ITPR1,MYL12A,RACK1,RAP1A,RHOA
Triacylglycerol Biosynthesis	0.386		0.0698	DBT,LPCAT2,PLPP3
PI3K Signaling in B Lymphocytes	0.378	-0.377964	0.0606	C3,CD180,CD81,FYN,ITPR1,PDIA3,PIK3AP1,RAP1A
Acute Myeloid Leukemia Signaling	0.371		0.0619	FRS2,IDH1,IDH2,IDH3B,IDH3G,RAP1A
Superpathway of Melatonin Degradation	0.365	0	0.0645	MAOA,POR,UGT1A1,UGT2B7
HIF1Î± Signaling	0.361		0.0603	APEX1,FRS2,HSP90AA1,Ldha/RGD1562690,LDHB,MAPK14,RAP1A
Superpathway of Inositol Phosphate Compounds	0.351	-1.94145	0.0575	ACP6,ATP1A1,EPHX2,FRS2,FYN,PIK3AP1,Ppp1cc,PPP1R1B,PPP1R7,PPP2R5A,PPP4C,PTPA,SACM1L
Sphingosine-1-phosphate Signaling	0.344	-1.63299	0.0593	ASAH1,FRS2,GNAI2,GNAI3,GNAQ,PDIA3,RHOA
Melanocyte Development and Pigmentation Signaling	0.343	-0.816497	0.06	FRS2,PRKACA,PRKAG1,PRKAR1A,PRKAR2A,RAP1A
Oleate Biosynthesis II (Animals)	0.341		0.0909	ALDH6A1
Purine Nucleotides De Novo Biosynthesis II	0.341		0.0909	ATIC
CREB Signaling in Neurons	0.337	-1.26491	0.0571	FRS2,GNAI2,GNAI3,GNAQ,ITPR1,PDIA3,PRKACA,PRKAG1,PRKAR1A,PRKAR2A,RACK1,RAP1A
Adrenomedullin signaling pathway	0.335	-0.904534	0.0573	C3,FRS2,GNAQ,ITPR1,MAPK14,PDIA3,PRKACA,PRKAG1,PRKAR1A,PRKAR2A,RAP1A
Antioxidant Action of Vitamin C	0.334	1	0.0594	MAPK14,PAFAH1B1,PDIA3,PLA2G4A,SLC23A1,TXNRD1
Cholecystokinin/Gastrin-mediated Signaling	0.334	0	0.0594	BCAR1,GNAQ,ITPR1,MAPK14,RAP1A,RHOA
Acetone Degradation I (to Methylglyoxal)	0.329		0.069	CYP4A22,POR
Gustation Pathway	0.315		0.0571	APEX1,ENPP6,ITPR1,PDE1B,PRKACA,PRKAG1,PRKAR1A,PRKAR2A
BER pathway	0.314		0.0833	APEX1
Pregnenolone Biosynthesis	0.314		0.0833	CYP4A22
Macropinocytosis Signaling	0.313		0.0588	ACTN4,FRS2,ITGB1,RAP1A,RHOA
EGF Signaling	0.299	0	0.0588	CSNK2A1,FRS2,ITPR1,MAPK14
Phospholipase C Signaling	0.29	-1	0.055	FYN,GNAQ,HDAC6,ITGB1,ITPR1,MYL12A,PEBP1,PLA2G4A,RACK1,RAP1A,RHOA,TGM2
Endometrial Cancer Signaling	0.289	0	0.058	CTNNA1,CTNNB1,FRS2,RAP1A
Bile Acid Biosynthesis, Neutral Pathway	0.289		0.0769	AMACR
Hypoxia Signaling in the Cardiovascular System	0.279		0.0571	HSP90AA1,HSP90AB1,HSP90B1,P4HB
Thrombin Signaling	0.276	-1	0.0545	FRS2,GNAI2,GNAI3,GNAQ,ITPR1,MAPK14,MYL12A,PDIA3,RACK1,RAP1A,RHOA
Inhibition of Angiogenesis by TSP1	0.27		0.0606	FYN,MAPK14
IL-12 Signaling and Production in Macrophages	0.268		0.0547	ALB,ALOX15,FRS2,LYZ,MAPK14,RAB7A,SERPINA1
Granulocyte Adhesion and Diapedesis	0.261		0.0541	CLDN1,EZR,GNAI2,GNAI3,ITGA1,ITGB1,MSN,PECAM1
Role of MAPK Signaling in the Pathogenesis of Influenza	0.261		0.0556	MAPK14,PAFAH1B1,PLA2G4A,RAP1A
Complement System	0.257		0.0588	C1QBP,C3
Reelin Signaling in Neurons	0.254		0.0543	FRS2,FYN,ITGA1,ITGB1,PAFAH1B1
Glioma Invasiveness Signaling	0.252	1	0.0548	FRS2,PLG,RAP1A,RHOA
Nicotine Degradation III	0.25		0.0556	POR,UGT1A1,UGT2B7
Role of CHK Proteins in Cell Cycle Checkpoint Control	0.25		0.0556	PPP2CB,PPP2R5A,PTPA
Histidine Degradation VI	0.248		0.0667	CYP4A22
Primary Immunodeficiency Signaling	0.244		0.0571	ADA,AICDA
Thyroid Hormone Metabolism II (via Conjugation and/or Degradation)	0.222		0.0541	UGT1A1,UGT2B7
Dermatan Sulfate Degradation (Metazoa)	0.214		0.0588	HEXA
Inflammasome pathway	0.214		0.0588	CTSB
4-1BB Signaling in T Lymphocytes	0		0.0323	MAPK14
Activation of IRF by Cytosolic Pattern Recognition Receptors	0		0.02	PPIB
Adipogenesis pathway	0		0.0465	CTNNB1,FABP4,FBXW7,HDAC6,RBBP4,RBP1
Allograft Rejection Signaling	0		0.0408	B2M,RT1-EC2
Angiopoietin Signaling	0		0.0244	FRS2,RAP1A
Antiproliferative Role of Somatostatin Receptor 2	0		0.0375	FRS2,RACK1,RAP1A
Antiproliferative Role of TOB in T Cell Signaling	0		0.0385	PABPC1
April Mediated Signaling	0		0.0263	MAPK14
B Cell Activating Factor Signaling	0		0.025	MAPK14
B Cell Receptor Signaling	0	1	0.0225	FRS2,MAPK14,PIK3AP1,RAP1A
Basal Cell Carcinoma Signaling	0		0.0147	CTNNB1
Bladder Cancer Signaling	0		0.0114	RAP1A
Bupropion Degradation	0		0.0417	POR
CCR5 Signaling in Macrophages	0		0.046	GNAI2,GNAI3,MAPK14,RACK1
CD27 Signaling in Lymphocytes	0		0.0189	CYCS
CD40 Signaling	0		0.0256	FRS2,MAPK14
CDP-diacylglycerol Biosynthesis I	0		0.0417	LPCAT2
CNTF Signaling	0		0.0312	FRS2,RAP1A
Calcium-induced T Lymphocyte Apoptosis	0		0.0357	ATP2A2,ITPR1
Cancer Drug Resistance By Drug Efflux	0		0.0185	RAP1A
Cell Cycle: G1/S Checkpoint Regulation	0		0.0462	HDAC6,NRG1,RPL5
Chondroitin Sulfate Biosynthesis	0		0.0204	Sult1c2 (includes others)
Chondroitin Sulfate Biosynthesis (Late Stages)	0		0.0244	Sult1c2 (includes others)
Chronic Myeloid Leukemia Signaling	0		0.0273	FRS2,HDAC6,RAP1A
Colorectal Cancer Metastasis Signaling	0	-1.41421	0.0405	CTNNB1,FRS2,LRP1,PRKACA,PRKAG1,PRKAR1A,PRKAR2A,RACK1,RAP1A,RHOA
Communication between Innate and Adaptive Immune Cells	0		0.0156	B2M
Crosstalk between Dendritic Cells and Natural Killer Cells	0		0.0294	ACTB,ACTC1
Cyclins and Cell Cycle Regulation	0		0.0513	HDAC6,PPP2CB,PPP2R5A,PTPA
DNA Methylation and Transcriptional Repression Signaling	0		0.0303	RBBP4
Dendritic Cell Maturation	0	-1.34164	0.0311	B2M,COL18A1,FRS2,MAPK14,PDIA3
Dermatan Sulfate Biosynthesis	0		0.0196	Sult1c2 (includes others)
Dermatan Sulfate Biosynthesis (Late Stages)	0		0.0263	Sult1c2 (includes others)
Endothelin-1 Signaling	0	-0.632456	0.0538	FRS2,GNAI2,GNAI3,GNAQ,ITPR1,MAPK14,PAFAH1B1,PDIA3,PLA2G4A,RAP1A
ErbB Signaling	0	1	0.0392	FRS2,MAPK14,NRG1,RAP1A
ErbB2-ErbB3 Signaling	0		0.0417	FRS2,NRG1,RAP1A
ErbB4 Signaling	0		0.0411	FRS2,NRG1,RAP1A
Erythropoietin Signaling	0		0.0233	FRS2,RAP1A
Estrogen Receptor Signaling	0		0.0161	PCK1,RAP1A
Estrogen-Dependent Breast Cancer Signaling	0		0.0476	FRS2,HSD17B10,HSD17B4,RAP1A
FGF Signaling	0		0.0333	FRS2,ITPR1,MAPK14
FLT3 Signaling in Hematopoietic Progenitor Cells	0		0.0341	FRS2,MAPK14,RAP1A
Factors Promoting Cardiogenesis in Vertebrates	0		0.0337	CTNNB1,LRP1,MAPK14
Fc Epsilon RI Signaling	0	0.447214	0.042	FRS2,FYN,MAPK14,PLA2G4A,RAP1A
FcÎ³RIIB Signaling in B Lymphocytes	0		0.0241	FRS2,RAP1A
G-Protein Coupled Receptor Signaling	0		0.0509	APEX1,ENPP6,FRS2,FYN,GNAI2,GNAI3,GNAQ,LAMTOR3,PDE1B,PRKACA,PRKAG1,PRKAR1A,PRKAR2A,RAP1A
GDNF Family Ligand-Receptor Interactions	0		0.0375	FRS2,ITPR1,RAP1A
GM-CSF Signaling	0		0.0385	FRS2,RACK1,RAP1A
Glioblastoma Multiforme Signaling	0	0	0.0368	CTNNB1,FRS2,ITPR1,PDIA3,RAP1A,RHOA
Glioma Signaling	0		0.0513	FRS2,IDH1,IDH2,IDH3B,IDH3G,RAP1A
Glutamate Receptor Signaling	0		0.0364	GLS,GLUL
Growth Hormone Signaling	0		0.0125	FRS2
GÎ±12/13 Signaling	0	0	0.0441	CDH16,CTNNB1,FRS2,MYL12A,RAP1A,RHOA
GÎ±q Signaling	0	0	0.0316	FRS2,GNAQ,ITPR1,RACK1,RHOA
HER-2 Signaling in Breast Cancer	0		0.044	FRS2,ITGB1,NRG1,RAP1A
HGF Signaling	0		0.0256	FRS2,ITGB1,RAP1A
HMGB1 Signaling	0	0	0.0308	FRS2,MAPK14,RAP1A,RHOA
Heparan Sulfate Biosynthesis	0		0.0299	PRDX6,Sult1c2 (includes others)
Heparan Sulfate Biosynthesis (Late Stages)	0		0.0333	PRDX6,Sult1c2 (includes others)
Hepatic Cholestasis	0		0.0263	PRKACA,PRKAG1,PRKAR1A,PRKAR2A
Hepatic Fibrosis / Hepatic Stellate Cell Activation	0		0.0402	AGT,COL18A1,COL5A1,COL6A1,FN1,LAMA1,MYH10
Hereditary Breast Cancer Signaling	0		0.0284	ACTB,FRS2,HDAC6,RAP1A
Human Embryonic Stem Cell Pluripotency	0		0.0144	CTNNB1,FRS2
IL-10 Signaling	0		0.0448	BLVRA,BLVRB,MAPK14
IL-15 Signaling	0		0.0375	FRS2,MAPK14,RAP1A
IL-17 Signaling	0		0.0349	FRS2,MAPK14,RAP1A
IL-17A Signaling in Airway Cells	0		0.0267	FRS2,MAPK14
IL-17A Signaling in Fibroblasts	0		0.0303	MAPK14
IL-17A Signaling in Gastric Cells	0		0.0435	MAPK14
IL-2 Signaling	0		0.0435	CSNK2A1,FRS2,RAP1A
IL-22 Signaling	0		0.0417	MAPK14
IL-3 Signaling	0		0.023	FRS2,RAP1A
IL-4 Signaling	0		0.0225	FRS2,RAP1A
IL-6 Signaling	0	1	0.0305	CSNK2A1,FRS2,MAPK14,RAP1A
IL-7 Signaling Pathway	0		0.0361	FRS2,FYN,MAPK14
IL-8 Signaling	0	-0.816497	0.0359	FRS2,GNAI2,GNAI3,IQGAP1,RACK1,RAP1A,RHOA
IL-9 Signaling	0		0.0222	FRS2
Inhibition of Matrix Metalloproteases	0		0.0278	LRP1
JAK/Stat Signaling	0		0.0341	FRS2,GNAQ,RAP1A
LPS-stimulated MAPK Signaling	0		0.033	FRS2,MAPK14,RAP1A
Lymphotoxin Î² Receptor Signaling	0		0.0308	CYCS,FRS2
MIF Regulation of Innate Immunity	0		0.0256	PLA2G4A
MIF-mediated Glucocorticoid Regulation	0		0.0323	PLA2G4A
MSP-RON Signaling Pathway	0		0.0441	ACTB,ACTC1,FRS2
Melanoma Signaling	0		0.0333	FRS2,RAP1A
Melatonin Degradation I	0		0.0517	POR,UGT1A1,UGT2B7
Molecular Mechanisms of Cancer	0		0.0479	CTNNA1,CTNNB1,CYCS,FRS2,FYN,GNAI2,GNAI3,GNAQ,ITGB1,LAMTOR3,LRP1,MAPK14,PRKACA,PRKAG1,PRKAR1A,PRKAR2A,RAP1A,RHOA
Mouse Embryonic Stem Cell Pluripotency	0	0	0.036	CTNNB1,FRS2,MAPK14,RAP1A
NF-ÎºB Activation by Viruses	0	2	0.0435	FRS2,ITGA1,ITGB1,RAP1A
NF-ÎºB Signaling	0	0	0.0227	CSNK2A1,FRS2,PRKACA,RAP1A
NGF Signaling	0		0.0248	FRS2,RAP1A,RHOA
Natural Killer Cell Signaling	0		0.0268	FRS2,FYN,RAP1A
Neuroinflammation Signaling Pathway	0	-2.12132	0.0358	B2M,CALB1,CTNNB1,FRS2,GLS,GLUL,IDE,MAPK14,PLA2G4A,SOD2
Neurotrophin/TRK Signaling	0		0.0253	FRS2,RAP1A
Non-Small Cell Lung Cancer Signaling	0		0.0366	FRS2,ITPR1,RAP1A
Nur77 Signaling in T Lymphocytes	0		0.0208	CYCS
OX40 Signaling Pathway	0		0.0328	B2M,RT1-EC2
Oncostatin M Signaling	0		0.0263	RAP1A
Osteoarthritis Pathway	0	-0.447214	0.0406	ANXA2,ANXA5,CTNNA1,CTNNB1,FN1,ITGB1,LRP1,PRKAG1
Ovarian Cancer Signaling	0	-0.816497	0.0479	CTNNB1,FRS2,PRKACA,PRKAG1,PRKAR1A,PRKAR2A,RAP1A
PAK Signaling	0	1	0.0392	FRS2,ITGB1,MYL12A,RAP1A
PCP pathway	0		0.0508	PFN1,PFN2,RHOA
PDGF Signaling	0		0.0319	CSNK2A1,FRS2,RAP1A
PKCÎ¸ Signaling in T Lymphocytes	0		0.0195	FRS2,FYN,RAP1A
PPAR Signaling	0	1	0.0412	HSP90AA1,HSP90AB1,HSP90B1,RAP1A
PTEN Signaling	0	-1	0.0336	BCAR1,CSNK2A1,ITGB1,RAP1A
Pancreatic Adenocarcinoma Signaling	0		0.0084	FRS2
Phagosome Formation	0		0.0427	FN1,FRS2,ITGB1,PDIA3,RHOA
Phosphatidylglycerol Biosynthesis II (Non-plastidic)	0		0.0385	LPCAT2
Phospholipases	0		0.0536	PAFAH1B1,PDIA3,PLA2G4A
Prolactin Signaling	0		0.0345	FRS2,FYN,RAP1A
RANK Signaling in Osteoclasts	0		0.0297	FRS2,GSN,MAPK14
Regulation of IL-2 Expression in Activated and Anergic T Lymphocytes	0		0.0241	FYN,RAP1A
Regulation of the Epithelial-Mesenchymal Transition Pathway	0		0.0209	CTNNB1,FRS2,RAP1A,RHOA
Renal Cell Carcinoma Signaling	0		0.0366	FH,FRS2,RAP1A
Retinoic acid Mediated Apoptosis Signaling	0		0.0444	CYCS,DAP3
Role of BRCA1 in DNA Damage Response	0		0.0256	ACTB,TOPBP1
Role of IL-17A in Arthritis	0		0.0308	FRS2,MAPK14
Role of JAK family kinases in IL-6-type Cytokine Signaling	0		0.04	MAPK14
Role of JAK1 and JAK3 in Î³c Cytokine Signaling	0		0.0267	FRS2,RAP1A
Role of Macrophages, Fibroblasts and Endothelial Cells in Rheumatoid Arthritis	0		0.0294	CTNNB1,FN1,FRS2,GNAQ,LRP1,MAPK14,PDIA3,RAP1A,RHOA
Role of NANOG in Mammalian Embryonic Stem Cell Pluripotency	0		0.024	CTNNB1,FRS2,RAP1A
Role of NFAT in Regulation of the Immune Response	0	-0.816497	0.0511	FRS2,FYN,GNAI2,GNAI3,GNAQ,ITPR1,RACK1,RAP1A,XPO1
Role of Oct4 in Mammalian Embryonic Stem Cell Pluripotency	0		0.0222	PHB
Role of Osteoblasts, Osteoclasts and Chondrocytes in Rheumatoid Arthritis	0		0.0262	CTNNB1,FRS2,GSN,ITGB1,LRP1,MAPK14
Role of PI3K/AKT Signaling in the Pathogenesis of Influenza	0		0.0462	FRS2,GNAI2,GNAI3
Role of Pattern Recognition Receptors in Recognition of Bacteria and Viruses	0		0.032	C3,EIF2S1,FRS2,OAS3
Role of Wnt/GSK-3Î² Signaling in the Pathogenesis of Influenza	0		0.0159	CTNNB1
Role of p14/p19ARF in Tumor Suppression	0		0.0238	FRS2
SAPK/JNK Signaling	0		0.0291	FRS2,HNRNPK,RAP1A
STAT3 Pathway	0		0.02	MAPK14,RAP1A
Salvage Pathways of Pyrimidine Ribonucleotides	0	1	0.044	AICDA,AK4,NME1,PCK1
Small Cell Lung Cancer Signaling	0		0.0235	CYCS,FRS2
Systemic Lupus Erythematosus Signaling	0		0.0286	FRS2,HNRNPC,PRPF6,RAP1A,SNRPD1
T Cell Receptor Signaling	0		0.0268	FRS2,FYN,RAP1A
TGF-Î² Signaling	0		0.0222	MAPK14,RAP1A
TNFR1 Signaling	0		0.0213	CYCS
TR/RXR Activation	0		0.0526	ENO1,FRS2,ME1,PCK1,SLC16A2
TREM1 Signaling	0		0.0147	ITGB1
TWEAK Signaling	0		0.0294	CYCS
Th1 Pathway	0		0.00847	FRS2
Th1 and Th2 Activation Pathway	0		0.00613	FRS2
Th2 Pathway	0		0.00763	FRS2
Thrombopoietin Signaling	0		0.0286	FRS2,RAP1A
Thyroid Cancer Signaling	0		0.0465	CTNNB1,RAP1A
Toll-like Receptor Signaling	0		0.0137	MAPK14
Triacylglycerol Degradation	0		0.0444	MGLL,PRDX6
Type I Diabetes Mellitus Signaling	0		0.03	CYCS,HSPD1,MAPK14
Type II Diabetes Mellitus Signaling	0		0.0329	ACSL1,FRS2,PKM,PRKAG1,SLC27A2
UVA-Induced MAPK Signaling	0		0.0467	CYCS,FRS2,MAPK14,PDIA3,RAP1A
UVB-Induced MAPK Signaling	0		0.0317	FRS2,MAPK14
UVC-Induced MAPK Signaling	0		0.0417	MAPK14,RAP1A
VDR/RXR Activation	0		0.039	CALB1,CSNK2A1,SERPINB1
VEGF Family Ligand-Receptor Interactions	0		0.0341	FRS2,PLA2G4A,RAP1A
Wnt/Ca+ pathway	0		0.0161	PDIA3
Wnt/Î²-catenin Signaling	0	0.377964	0.0427	CSNK2A1,CTNNB1,GNAQ,LRP1,PPP2CB,PPP2R5A,PTPA
cAMP-mediated signaling	0	0.333333	0.0459	APEX1,ENPP6,GNAI2,GNAI3,LAMTOR3,PDE1B,PRKACA,PRKAR1A,PRKAR2A,RAP1A
iCOS-iCOSL Signaling in T Helper Cells	0		0.0177	FRS2,ITPR1
iNOS Signaling	0		0.0227	MAPK14
nNOS Signaling in Neurons	0		0.0444	CAPN1,PFKM
nNOS Signaling in Skeletal Muscle Cells	0		0.0526	RYR1,RYR3
p38 MAPK Signaling	0		0.0182	MAPK14,PLA2G4A
p53 Signaling	0		0.0385	CTNNB1,FRS2,MAPK14,TOPBP1

## Sheet: (B) Regulators
Upstream Regulator	Expr Fold Change	Molecule Type	Predicted Activation State	Activation z-score	Notes	Bias Term	Bias-corrected z-score	p-value of overlap	Target molecules in dataset	Mechanistic Network
RICTOR		other	Activated	3.842	bias	0.314	1.103	6.28e-36	ATP5F1A,ATP5F1B,ATP5F1C,ATP5MF,ATP5MG,ATP5PB,ATP5PD,ATP5PF,ATP5PO,ATP6AP1,ATP6V0A4,ATP6V0D1,ATP6V1A,ATP6V1B2,ATP6V1C1,ATP6V1C2,ATP6V1E1,ATP6V1F,BSG,COX5A,NDUFA10,NDUFA6,NDUFB5,NDUFS1,NDUFS2,NDUFS3,NDUFS8,NDUFV1,PPA2,PSMA1,PSMA5,PSMA6,PSMB1,PSMB3,PSMB5,PSMB7,PSMD1,PSMD11,PSMD12,PSMD2,PSMD3,PSMD6,PSMD7,PSME2,RPL10,RPL10A,RPL13A,RPL14,RPL17,RPL23,RPL26,Rpl34 (includes others),RPL4,RPL6,RPL7A,RPS10,R…
NFE2L2		transcription regulator	Inhibited	-4.341	bias	-0.285	-1.677	7.29e-36	AKR1A1,AKR1B10,AKR7A2,ALDOA,ARF1,ATP1A1,CALB1,CAT,CCT3,CCT7,CTSD,Cyp4a14,CYP4A22,DAD1,DDX39B,DNAJB11,DNAJC3,EIF2S1,EIF3E,EIF3G,ENTPD5,EPHX1,ERP29,ESD,FABP4,FMO1,FN1,FTL,G6PD,GCLC,GCLM,GNAI2,GPX1,GSR,GSS,Gsta1,GSTA3,GSTA5,GSTM1,GSTP1,HPRT1,HSP90AA1,HSP90AB1,HSP90B1,HSPA9,HYOU1,IDE,IDH1,INMT,LMNA,ME1,MGLL,NCKAP1,OAT,PAFAH1B1,PDIA3,PDIA4,PDIA6,PFN2,PGD,PPIB,PRDX1,PSAT1,PSMA1,PSMA5,PSMA6,PSMB1,PSMB3,…
MAPT		other						1.59e-34	ACO2,ALB,ALDOA,Anp32a,ANXA5,ANXA6,ARF5,ATP1B1,ATP5F1A,ATP5F1B,ATP5F1C,ATP5PD,ATP5PF,ATP6V0D1,ATP6V1A,ATP6V1E1,BSG,C1QBP,C3,CANX,CAP1,CAPN1,CKB,CLTC,COX5A,CRYM,CS,CYCS,DBI,DNM1L,DPYSL2,EEF1G,ENO1,ERMP1,FYN,GAPDH,GDI2,GLO1,GOT2,GPX4,GSTP1,HINT1,HK1,Hnrnpa3,HSP90AA1,HSPA5,HSPA8,HSPD1,HSPE1,MDH1,MT-CO2,NDUFS3,NDUFS8,NME1,PEBP1,PGAM1,PGK1,PKM,PPIA,PRDX3,PRDX5,PRDX6,QDPR,SOD1,SPTAN1,SUCLG1,Tpm1,TPT1,TU…	APP,FOXO1,HIF1A,MAPT,MYC,TP53
MYC		transcription regulator	Inhibited	-4.261		-0.169	-2.398	2.27e-31	ABCD3,ACAT1,ACSS1,ACTB,ACTN1,ACTN4,ADK,AHCY,AK2,ALB,ALDOA,ANXA4,ANXA5,ANXA6,APEX1,ASS1,ATAD3A,C1QBP,CANX,CAPZB,CCT3,CD9,COL5A1,CPT1A,CPT2,CRYAB,CSE1L,CTNNA1,CTNNB1,CTSB,CTSD,CTSV,CYCS,DBI,Ddx17,DDX39B,EEF2,EIF2S1,EIF3G,EIF4A1,EIF4G1,ENO1,ERAP1,EZR,FABP4,FLNA,FN1,G6PD,GAPDH,GCLC,GCLM,GCSH,GDI1,GDI2,GGT1,GLS,GLUD1,GLUL,GOT1,GOT2,GPI,GRPEL1,GSR,HSD11B2,HSP90AA1,HSPA9,HSPD1,HSPE1,HSPH1,IDH1,IDH2,ITGA…	AHR,ARNT,ATF4,CEBPA,FOXO1,HIF1A,MYC,PPARG,SP1,TP53,VEGFA,VHL
HNF4A		transcription regulator		-1.705		-0.155	-0.583	5.95e-25	ACAA2,ACAT1,ACLY,ACMSD,ACO1,ACO2,ACOX1,ACP2,ACP6,ACSL1,ACSS2,ACSS3,ACTN1,ACTR1A,ACTR3,ACY1,ACY3,AGT,AGXT2,AK2,AKR1B1,ALB,ALDH1A1,ALDH1L1,ALDH2,ALDH5A1,ALDH8A1,ALDOB,AMACR,AMT,ANPEP,ANXA5,AP2A1,APEH,APOH,ARPC5,ASAH1,ATP6V1F,BCAR1,BCKDHA,BDH1,BLVRB,BPHL,C11orf54,C3,CAP1,CAPZA2,CAT,CBS/CBSL,CCT8,CHCHD3,CLDN1,CLYBL,COPB1,COPB2,CP,CPT1A,CPT2,CRYZ,CS,CSNK2A1,CTNNB1,CTSA,CTSB,DAD1,DBT,DDOST,DDX39B,DHRS4…	CEBPA,FOXO1,HNF1A,HNF1B,HNF4A,Insulin,PPARA,PPARG,SMARCA4,SP1,SREBF1
APP		other		-1.67		-0.135	-0.944	1.2e-24	ABCD3,ACO2,ACTB,AIFM1,ALB,ALDOA,Anp32a,ANXA5,ANXA6,ARF5,ATP1B1,ATP5F1A,ATP5F1B,ATP5F1C,ATP5PD,ATP5PF,ATP6V0D1,ATP6V1A,ATP6V1E1,BSG,C1QBP,C3,CA12,CALB1,CALR,CANX,CAP1,CAPN1,CAT,CD68,CKB,CLDN1,CLIC1,CLTC,COL18A1,COX5A,CP,CRYL1,CRYM,CS,CSNK2A1,CTNNB1,CTSB,CTSD,CTSV,CYCS,CYFIP1,DBI,DDAH1,DNM1L,DPYSL2,ECH1,EEF1G,ENO1,ERMP1,FABP3,FBXW7,FLNA,FN1,FOLR1,FYN,GAPDH,GDI2,GOT2,GPI,GSTM3,GSTP1,HINT1,HK1,Hnrnpa…	AHR,AMPK,APOE,APP,ARNT,ATF4,CEBPA,FOXO1,HIF1A,MYC,PPARG,PPARGC1A,SP1,TP53,VHL
PSEN1		peptidase		0.645		0.057	0.451	5.25e-24	ACO2,ACSL1,ACTB,ALB,ALDOA,Anp32a,ARF5,ATP1B1,ATP2A2,ATP5F1A,ATP5F1B,ATP5F1C,ATP5PD,ATP5PF,ATP6V1A,ATP6V1E1,BSG,C1QBP,C3,CANX,CAP1,CD9,CKB,CLTC,CRYM,CS,CTNNB1,CTSC,CYCS,DBI,DNM1L,DPYSL2,EEF1G,ENO1,ERMP1,FBXW7,Folh1,GAPDH,GDI2,GOT2,GSTP1,HINT1,HK1,Hnrnpa3,HSP90AA1,HSPA5,HSPA8,HSPD1,HSPE1,IDE,LRP1,MME,MT-CO1,NME1,PEBP1,PGAM1,PGK1,PKM,PPIA,PRDX5,PRDX6,QDPR,RYR3,SOD1,SPTAN1,SUCLG1,Tpm1,TPT1,TUBA1C,TUB…	APP,FOXO1,HIF1A,HSF1,MYC,NFE2L2,PSEN1,SOD1,TP53
PPARA		ligand-dependent nuclear receptor		-1.981		-0.117	-1.052	9.25e-23	ABCD3,ACAA2,ACADL,ACADM,ACADS,ACADVL,ACAT1,ACOT2,ACOT8,ACOX1,ACSL1,ACSS2,AHCY,ALDH2,ALDH9A1,ALDOB,ANXA2,APEX1,ASL,ASS1,ATP5F1B,C3,CAT,CPT1A,CPT2,CS,CTH,CYCS,Cyp4a14,DBI,DECR1,DECR2,ECH1,ECI1,ECI2,EHHADH,FABP3,FABP4,FGB,FGG,G6PD,Gk,GLS,GLUD1,GLUL,GOT2,GPD1,GSTM3,GSTP1,HADH,HADHA,HADHB,HMGCS2,HPD,HPX,HSD17B10,HSD17B4,KHK,KRT8,KYAT1,KYAT3,MAT2A,ME2,MGLL,MLYCD,MT-CO2,PAH,PBLD,PC,PCK1,POR,PRDX6,RTN4,S…	CEBPA,CEBPB,Esrra,FOXO1,Ins1,NR1I3,PPARA,PPARG,PPARGC1A,RXRA,SREBF1,THRB
LONP1	-1.294	peptidase	Activated	2.373	bias	0.295	1.448	1.52e-22	ACADS,ACAT1,ANXA2,ATP5F1A,ATP5PF,C1QBP,CHCHD3,COX5A,DLD,ECI1,GLUD1,HSPA9,HSPD1,HSPE1,IDH3A,IMMT,MARS,MDH2,MT-CO1,MT-CO2,MT-CYB,MT-ND4,OXCT1,P4HB,PDIA3,PFN1,PGAM1,SOD1,SOD2,TRAP1,VDAC1
Esrra		transcription regulator		-1.997		-0.13	-1.311	4.34e-20	ACADL,ACADM,ACAT1,ACO1,ACOX1,AGT,ALDOA,ALDOB,ATP1A1,ATP5F1B,ATP5MF,ATP5PB,ATP5PF,ATP5PO,BDH1,COX5A,CPT1A,CPT2,CYCS,DLAT,ECH1,ENO1,FBP1,GALM,Gk,GOT1,IDH3A,NDUFS3,OXCT1,PCK1,PFKL,PGM1,PPP1R1B,PYGL,SDHB,UQCR11	Esrra,FOXO1,PPARA,PPARD,PPARG,PPARGC1A,RXRA
KDM5A		transcription regulator	Activated	3.452	bias	0.381	1.137	1.03e-17	ACO2,ACTC1,ATP1A1,ATP1B1,ATP5F1A,Atp5k,ATP6V1F,BCKDHA,CHCHD3,DLAT,DLST,GRPEL1,IDH3B,ITGB1,MDH1,MLYCD,MRPL11,NDUFA10,NDUFA6,NDUFS2,NDUFV1,NIT1,NME1,OPA1,PARK7,PGD,RYR1,RYR3,SDHB,SDHC,SDHD,SOD2,TIMM50,Tpm1,UQCRC1,UQCRQ,VDAC1
TP53		transcription regulator		-0.104		-0.093	0.996	1.62e-17	ABAT,ACAA2,ACADVL,ACAT1,ACLY,ACO2,ACP2,ACTB,ACTN1,ACTN4,ADA,ADD3,ADH5,AHCY,AKR1B1,ALB,ALDH1A2,ALDH9A1,ALOX15,ANXA2,ANXA4,ANXA6,AP1B1,APEX1,API5,ARPC1B,ASL,ASS1,ATP1A1,ATP5F1C,Atp5k,CAND1,CAP1,CAT,CD81,CKB,COL18A1,COMT,COPB1,CP,CRYAB,CTNNB1,CTSB,CTSD,CTSH,Cyb5r3,DBI,DCTN2,DLD,DNM1L,DPEP1,DPP4,DPYSL4,ECH1,EIF4A1,EPHX1,EZR,FABP3,FABP4,FBXW7,FKBP4,FMO1,FN1,FXN,FYN,G6PD,GAPDH,GATM,GC,GDA,GLB1,GLUL,GPI…	AMPK,ATF4,CEBPA,CEBPB,FOXO1,HIF1A,MYC,PPARA,PPARG,PPARGC1A,RNA polymerase II,RXRA,SP1,TNF,TP53
MYCN		transcription regulator	Inhibited	-2.296		-0.08	-1.748	6.05e-17	ABCD3,ACTB,ACTN4,ALDH1A1,ALDOA,APEX1,ARPC1B,B2M,COL18A1,EEF1A1,EEF1D,EEF1G,EEF2,EIF4A1,EIF5A,FN1,GAPDH,HSP90AB1,HSPD1,ITGB1,MYL12A,NDRG1,NME1,PDIA4,PHB,PSMB7,RBBP4,RPL10,RPL13A,RPL17,RPL19,RPL23,RPL26,RPL27A,RPL3,RPL39,RPL4,RPL5,RPL6,RPLP1,RPS16,RPS19,RPS2,RPS24,RPS25,RPS27,RPS3,RPS6,RPS8,SORD,TAGLN,TGM2,VIM	MYCN,RNA polymerase II
PPARGC1A		transcription regulator	Inhibited	-4.052	bias	-0.31	-1.975	1.75e-16	ACADL,ACADM,ACADVL,ACAT1,ACOX1,ATP5F1A,ATP5F1B,ATP5MF,ATP5PD,ATP5PO,BCAT2,BDH1,C3,CAT,CD68,COX5A,CPT1A,CS,CYCS,DLAT,FABP3,FABP4,Gk,GOT2,GPX1,HMGCL,HMGCS2,IDH3A,IMPA1,KYAT1,KYAT3,MDH2,ME1,MT-CO1,MT-CO2,NDUFB5,NDUFS1,NDUFS8,OXCT1,PACSIN2,PCK1,PDHA1,PGAM1,PRDX3,PRDX5,SDHA,SOD1,SOD2,UGT1A1	CEBPA,Esrra,FGF21,FOXO1,PPARA,PPARD,PPARG,PPARGC1A,RXRA,SREBF1,THRB
MAP4K4		kinase	Activated	3.889	bias	0.436	1.422	3.99e-15	ACAA2,ACADS,ACADVL,ACLY,ACO2,BCAT2,DHRS4,DLAT,DLD,DLST,GLUL,GOT1,GRHPR,HADH,HADHA,HADHB,HMGCL,IVD,KYAT3,LDHB,MGLL,MPI,NDUFS1,NDUFS8,NDUFV1,OGDH,PFKM,PGAM1,PGM1,PRKAR2A,SUCLG1,UQCRC1
MMP12		peptidase						5.26e-15	ACTN1,ACTN4,ACTR2,ACTR3,ADK,ARPC1B,CAPZA1,CAPZA2,CCT5,CORO1C,DNM1L,NPEPPS,PGM1,PKM,PLS3,PRKACA,PSMA1,PSMA5,PSMA6,PSMB7,PSMD1,PSMD11,VCL,VCP
ACOX1	-1.279	enzyme		1.566		0.112	0.905	5.49e-15	ABCD3,ACADL,ACADM,ACADVL,ACOT2,ACOX1,ACSL1,Akr1c12/Akr1c13,ANXA2,CAT,CTSV,Cyp4a14,DPP4,EHHADH,FABP4,FAH,GOT1,GPX4,GSTP1,HPD,HSD11B1,HSPA5,KRT8,LONP1,MGLL,OAT,PAH,RGN,RPS24,SELENBP1,SERPINA1,SLC27A2,SLC37A4,SLC4A4,TAGLN2	ACOX1,Esrra,PPARA,PPARG,RXRA,SREBF1,THRB
MTOR		kinase		-1.066		-0.12	-0.362	1.34e-14	ACADL,ACADM,ACLY,ACOX1,AIFM1,AKR1A1,AKR1B1,ATP2A2,ATP5PB,CLTC,CPT2,CS,CTNNB1,CYCS,EIF3A,ENO1,EPRS,FABP4,FGB,FN1,GLUD1,HADHA,HADHB,HMGCS2,HSD11B1,HSP90AB1,HSP90B1,LDHB,MDH1,MDH2,MLYCD,MT-CO1,PDHA1,PDK3,PECAM1,PFN1,PKM,PPIB,PRDX5,PRKAR1A,PRKAR2A,PSMB5,PTBP1,PYGB,RHOA,RPL23,RPS11,RPS18,SERPINA1,SERPINB1,SOD1,TXNL1,UQCRC2	AKT1,ATF4,CEBPA,CEBPB,ESR1,FOXO1,HTT,MTOR,PPARG,PPARGC1A,RXRA,SP1,TNF
PLA2R1		transmembrane receptor	Inhibited	-2.483	bias	-0.436	-0.763	1.83e-14	AK3,ALDH2,ATP5F1B,ATP5PD,BDH2,CTSA,CTSD,DPYSL2,HAGH,LAP3,NDUFS3,PEBP1,SDHA,SDHB,SOD2,TGM2
HTT		transcription regulator		-0.17		-0.096	0.165	4.34e-14	ACADM,ACOT2,AGT,ALDOA,AMACR,Anp32a,ATP1A1,ATP2A2,ATP5F1A,ATP5F1B,ATP5MF,ATP5PO,ATPAF1,B2M,CA12,CA4,CANX,CD9,CDHR5,CLDN1,COL18A1,COL6A1,CRYAB,CTNNB1,CTSD,CYCS,DLST,DNAJC3,ECI1,EEF1A1,EEF2,EPB41L3,FBXW7,FKBP4,FN1,FOLR1,GAPDH,GCLC,GLO1,GLUL,GPI,GSN,GSR,GSS,GSTA5,Hmgb1,HSP90AB1,HSPA5,HSPA8,HSPA9,HSPD1,HSPE1,ITGB1,ITPR1,KRT1,LDHB,MCAM,MDH2,MT-CYB,NDUFS3,PC,PDE1B,PFKM,PFN1,PFN2,POR,Ppp1cc,PPP1R1B,PSMA5…	AKT1,APOE,APP,BDNF,CEBPB,E2F1,ESR1,FOXO1,HIF1A,HTT,MYC,SP1,TP53,Ubiquitin
INSR		kinase	Inhibited	-4.874	bias	-0.322	-2.943	3.31e-13	ACAA2,ACADL,ACADM,ACADS,ACADVL,ACO2,ACOT2,ACSL1,ACTN4,ALAD,ALB,ALDH2,ALDH6A1,Anp32a,ATP5F1A,ATP5F1B,ATP5MF,ATP5MG,ATP5PD,ATP5PF,ATP5PO,CPT2,CS,CTSB,CTSV,CYCS,DECR1,DES,ECHS1,ECI1,FABP4,FBP1,FH,GANAB,GAPDH,GOT2,HADHA,HADHB,HSD17B10,HSD17B4,HSPD1,IDH1,IDH3A,IQGAP1,LCP1,LYZ,MAOA,MDH2,MT-CO1,NDRG1,OGDH,PDHA1,PDHB,RAB7A,RPL5,RPL7A,RPS16,UQCRC1,UQCRC2	CEBPA,CEBPB,FOXO1,INSR,Ins1,Insulin,PDX1,PPARA,PPARG,RXRA,SP1,SREBF1
Pln		other						8.46e-12	ACTB,ALDOA,ANXA2,ATP1A1,DES,ENO1,EZR,FABP3,GNAI2,HSP90B1,ITGB1,PGK1,RAB10,RAB1A,RAB21,RACK1,RAP1A,SOD1,VCP,VIM
PPARG		ligand-dependent nuclear receptor	Inhibited	-3.338		-0.138	-2.435	2.29e-11	ACAA2,ACADL,ACADM,ACADS,ACLY,ACOT8,ACOX1,ACSL1,AGT,ALDH1A2,ALDH9A1,ATP2A2,ATP5PO,BDH1,C3,CA2,CAT,CPT1A,CPT2,CS,CTNNB1,CYCS,Cyp4a14,DLAT,EHHADH,EPHX1,FABP3,FABP4,FN1,GAPDH,GPD1,HADHA,HADHB,HEBP1,HMGCS2,HYOU1,IDH1,IVD,KRT19,MANBA,MDH1,ME1,MGLL,MLYCD,NDRG1,NPEPPS,PC,PCK1,PDHB,PECAM1,PEPD,PHKB,PYGL,SERPINA1,SNX1,SOD1,TAGLN,TKT,VIM,VNN1,YWHAE	ATF4,CEBPA,CEBPB,Esrra,FOS,FOXO1,LEP,NR1I3,PPARA,PPARD,PPARG,PPARGC1A,RXRA,SP1,SREBF1,THRB
TFAM		transcription regulator		-1.155		-0.218	-0.399	5.69e-11	ACADL,ACADM,ACADS,ACOX1,CPT2,ECH1,ECHS1,FABP3,FABP4,HK1,PGAM1,PGK1
POLG		enzyme						1.03e-10	EIF3H,MT-CO2,RACK1,RPL14,RPL23,RPL27A,Rpl32,RPL5,RPS16,RPS19,RPS24,RPS25,TPT1
HNF1A		transcription regulator	Inhibited	-2.351	bias	-0.4	-0.2	1.07e-10	AGT,AK2,Akr1c12/Akr1c13,ALB,ALDOB,ANPEP,ANXA4,APOH,CBS/CBSL,CDO1,CLYBL,CPQ,DDC,DPP4,ENPEP,FBP1,FGB,FH,FMO1,FOLR1,GATM,GC,GDI2,GLUL,GOT1,GRHPR,HPX,HSD11B1,HSPA5,KYAT3,MCCC1,MTHFD1,NAPA,NDUFS2,OGDH,PAFAH2,PAH,PCK1,PFKL,PGK1,PLG,PSMA5,RACK1,SERPINA1,SLC37A4,SLC5A1,SRI,TARS,TFRC,TMED10,TTR,UGT1A1,UGT2B7,UQCRC2,UROD,VIL1	CEBPA,FOXO1,HNF1A,HNF1B,HNF4A,Insulin,PPARA,SP1,SREBF1
PTEN		phosphatase		-1.506		0.044	-1.816	2.27e-10	ACAA2,ACO2,ACOX1,ACSL1,C3,CA12,CA2,COX5A,CS,CTNNB1,CTSB,CTSV,DLAT,DLD,ECI2,EHHADH,FABP4,GGT1,GSR,GSS,H2AFY,HADH,HADHA,HADHB,IDH2,IDH3A,IDH3B,IDH3G,KRT19,LDHB,MAPK14,MAT2A,MCAM,MDH1,MME,MT-CO2,MT-CYB,NDRG1,NDUFS3,Nedd4,PDHA1,PDHB,PFKL,PGK1,PGM1,PLEC,PPP2R5A,PYGL,RAP1A,RPS6,SDHA,SDHB,SDHD,SEC23A,SORD,SUCLG1,SUCLG2,VIL1,VNN1	AMPK,FOXO1,MTOR,PPARGC1A,PTEN,TP53
TCR		complex		-0.429	bias	-0.272	1.251	9.13e-10	ABCD3,AK2,ALDOA,ATP5F1B,ATP5PB,ATP5PD,BSG,CS,CTSB,ECH1,ENO1,FLNA,FYN,GLUD1,GNPDA1,HADH,HSD17B10,HSP90B1,HSPA5,HSPA9,HSPD1,IDH2,LDHB,LMNB1,MDH1,MDH2,NDUFA10,NME1,P4HB,PDIA4,PGAM1,PGK1,PHB,PRDX6,RPL10A,RPL13A,RPL15,RPL17,RPL3,RPL4,RPL5,RPL6,RPS16,RPS2,RPS3,SDHA,SLC25A3,TALDO1,UQCRC1	FOXO1,MTOR,TCR
KRAS		enzyme		-0.724		-0.003	-0.706	4.98e-09	ACTR3,ACY1,AKR1B10,ALDOA,ANPEP,ATAD3A,ATP1B1,B2M,BDH1,BSG,CCT5,CRYAB,CSE1L,CTNNB1,DDAH1,EEF1A1,EIF5A,ENO1,FAH,FN1,G6PD,GAPDH,GBA,GCLC,GCLM,GGT1,GLUL,GSN,HADHB,HEXA,HSPA5,HSPE1,HYOU1,KPNB1,LAMA5,LMNB1,MAPK14,MCAM,MT-CO1,MT-ND4,MTHFD1,NT5E,NUDC,PABPC1,PDIA3,PECAM1,PFKL,PKM,RAB7A,RHOA,RPS6,SLC3A2,Tpi1 (includes others),Tpm1,Tpm3,UBA1,UQCRC2,VCP,VIM,VPS35	AKT1,ATF4,CEBPB,ESR1,FOXO1,HIF1A,HTT,KRAS,MTOR,MYC,RNA polymerase II,SP1,TP53
Ins1		other		-0.963		-0.176	0.159	5.02e-09	ACADM,ACTB,AGT,ALAD,ALB,ARF1,ATP1A1,BCKDHA,BDH1,COL18A1,CRYAB,ECI1,ECI2,EHHADH,ERP29,FABP3,FABP4,G6PD,GAPDH,GDI2,Gk,GPD1,Gsta1,GSTP1,HNRNPK,HSD11B2,HSD17B4,IDE,IVD,LDHB,LRP1,PCK1,PDHB,PPIB,RGN,RHOA,SDHB,SLC37A4,SOD2,TF,UQCRC1,UQCRC2,VIM	CEBPA,CEBPB,Esrra,FOXO1,HNF4A,Ins1,PPARA,PPARG,PPARGC1A,RXRA,SMARCA4,SP1,SREBF1,THRB,TNF
XBP1		transcription regulator		-0.979	bias	-0.36	1.018	5.03e-09	AICDA,ARCN1,ATP2A2,CALR,CAT,COPB1,COPB2,COPG1,DAD1,DDOST,DNAJB11,DNAJC3,ERP29,ERP44,FN1,HSP90B1,HSPA5,HYOU1,KDELR2,PDIA3,PDIA4,PDIA6,PPIB,RPN1,RPN2,SEC11A,SEC23A,SEC31A,SERPINA1,SOD1,SPCS2,SPCS3,TTR,TXNDC5	ATF6,NFE2L2,NFYA,XBP1
KLF15		transcription regulator	Inhibited	-3.279	bias	-0.287	-2.178	5.51e-09	ACADL,ACADM,ACADS,ACADVL,ACAT1,ACOX1,ACSL1,ACSS1,CPT2,DECR1,EHHADH,FABP3,HADHA,HADHB,MLYCD	FOXO1,KLF15,MTOR
MED30		transcription regulator						6.77e-09	CS,MT-CO1,NDUFA10,NDUFS2,NDUFV1,SDHA,SDHB,SDHC,SDHD,SOD2
PLIN5		other		0.543		0.031	0.436	9.14e-09	ACAA2,ACADL,ACADM,ACADVL,ACOX1,ESD,GCLC,GPX4,GSS,GSTA5,POR,TXNRD1	PLIN5,PNPLA2,PPARA,PPARG
IGF1R		transmembrane receptor	Inhibited	-3.472	bias	-0.3	-1.995	1.6e-08	ACADM,ACADS,ACSL1,ACTN4,ALDOA,ATP5F1A,ATP5F1B,ATP5MF,ATP5MG,ATP5PD,ATP5PF,ATP5PO,CD68,COL18A1,CPT2,CTNNB1,CTSD,CYCS,DES,HADHA,HSPA5,KRT19,KRT5,MAPK14,MT-CO1,MT-ND4,NME1,PKM,PRKAR1A,RAB1A,RHOA,RPL10A,RPL3,RPS21,RPS24,SLC16A2,UQCRC1,UQCRC2	APP,FOXO1,HIF1A,IGF1R,INSR,MTOR,MYC,PDX1,TP53
PPP3CA		phosphatase						2.59e-08	ATP2A2,C3,CA2,CD9,CPT1A,CRYAB,CTSV,DECR1,FN1,FTL,Gsta1,GSTP1,KRT8,PLPP3,PRDX5,RT1-EC2,TF,VIM	CEBPB,HIF1A,IFNG,MYC,PPP3CA,SMARCA4,SP1
PRL		cytokine	Inhibited	-2.166	bias	-0.275	-0.527	4.52e-08	ACTB,ACTR3,ANXA2,ANXA5,ATP2A2,ATP5PD,B2M,COL5A1,CST3,CTSA,CTSB,CTSD,CTSH,CTSV,DDX39B,DES,ENO1,FN1,GSTM1,HNRNPH2,HSD11B2,HSPD1,IDE,ITGA1,KRT19,KRT5,LAMC1,MARS,MME,MSN,OAS3,P4HB,PC,PDIA4,PSME2,SOD1,VIM	PRL,SP1,TP53
E2F1		transcription regulator		0.276	bias	-0.261	1.847	5.97e-08	ACADL,ACTR1A,ACTR3,ADK,BUB3,CA2,CALR,CD9,CKB,CLIC1,COX5A,CRYAB,CSE1L,CTNNB1,CTSB,DDX39B,ECT2,EIF3I,HADHA,HNRNPK,HSP90B1,HSPA8,HSPD1,HSPE1,IDH3A,INMT,KRT1,LACTB,LTA4H,MAPK14,MDH1,MTHFD1,NUDC,PHB,PSAT1,PSMD2,RAB1A,RAN,RBBP4,RPS16,SDHA,SLC3A2,SOD2,SRSF1,TOPBP1,TRAP1,TXNL1,TXNRD1,UGDH,UQCR11,VCP,VIM,YBX3,YWHAE
RB1		transcription regulator	Inhibited	-2.913		-0.1	-2.274	6.87e-08	ACO2,ACTB,ACTC1,ATP1A1,ATP1B1,ATP5F1A,Atp5k,ATP6V1F,BCKDHA,CHCHD3,DLAT,DLST,EHD3,EZR,FABP4,FN1,GRPEL1,IDH3B,LACTB,MCMBP,MDH1,MLYCD,MRPL11,NDUFA10,NDUFA6,NDUFS2,NDUFV1,NIT1,NME1,OPA1,PARK7,PGD,PRKAR1A,RYR1,RYR3,SDHB,SDHC,SDHD,SOD2,TIMM50,TOPBP1,Tpm1,UQCRC1,UQCRQ,VDAC1,YWHAE	MYC,RB1,VEGFA,VHL
AKT1		kinase	Inhibited	-3.051		-0.21	-1.904	7.59e-08	ACLY,AKR1B10,ASS1,ATP6V1E1,CRYZ,CST3,CTNNB1,CTSV,ENO1,EZR,FN1,GATM,GCLC,GCLM,GCSH,GOT2,GSR,GSS,GSTA5,ITGB1,LAMA1,LAMB1,LDHB,MDH1,ME1,MUT,MYH10,PCK1,PKM,PLA2G4A,PLG,PPP1R1B,PRKAR1A,SERPINF1,SLC3A2,VCP,VIM	AKT1,CEBPA,CEBPB,FOXO1,HIF1A,IFNG,Insulin,MTOR,MYC,PPARA,PPARG,RXRA,SMARCA4,SP1,SREBF1,TNF,TP53
LHX1		transcription regulator		-0.724	bias	-0.436	1.256	8.49e-08	AADAT,ACSM2A,ALDOB,ANPEP,ASS1,ATP1B1,CUBN,DPP4,FABP3,FBP1,GATM,GGT1,GSTA5,HAO2,Hnrnpa3,LRP2,MEP1A,MEP1B,PAH,PDZK1,SLC12A1
SOD1	-1.233	enzyme						1.17e-07	ACO1,ACTB,APEX1,ASL,ASS1,ATP1A1,B2M,CKB,COMT,CP,CRYAB,CTNNB1,DAO,DCXR,EZR,GCLC,GCLM,GSTA5,GSTM1,GSTM3,GSTP1,HSPA4,HSPA8,MT-CO1,MT-ND4,PITPNA,PRDX6,PSMB5,SOD1,SOD2,TFRC	CEBPA,CEBPB,FOXO1,HSF1,HSF2,MYC,NFE2L2,PPARG,RXRA,SOD1,SP1,TNF,TP53
mir-122		microrna	Activated	2.933	bias	0.385	1.254	1.49e-07	ACTR1A,ALDOA,BCAT2,CS,FBLIM1,G6PD,GNPDA1,IQGAP1,LAMC1,LETM1,NPEPPS,NUDC,PKM,SEPT2,SEPTIN9,SERPINB6,TGM2,VIM,WARS
NFE2L1		transcription regulator		0.508	bias	-0.339	1.575	2.5e-07	Cyp4a14,GCLC,GCLM,GSTP1,PSMA1,PSMA6,PSMB1,PSMB5,PSMB7,PSMD1,PSMD11,PSMD12
MKNK1		kinase		-1.789	bias	-0.436	0.161	2.81e-07	ANXA2,ANXA5,CP,CRMP1,EEF1D,FLNA,FLNB,GNAQ,HADHA,HSD17B4,HSPA2,LAMB2,LAMC1,MYO6,PAFAH1B1,PTBP1,RAB14,SERPINH1,TAGLN,VIM
Insulin		group	Inhibited	-3.062		-0.111	-2.38	2.93e-07	ACADM,ACAT1,ACLY,ACSL1,ACTB,ACTC1,AGT,ALB,ALDOA,ALDOB,CTH,DBI,FABP4,FGB,FN1,FTL,G6PD,GCLC,GSTP1,HNRNPK,HSD11B1,HSP90B1,HSPA5,IDE,LAMB1,MAOA,MDH2,ME1,MTCH2,PCCB,PCK1,PGK1,PKM,PRDX6,Rpl32,RPS16,RPS6,SLC25A11,SLC25A5,SLC37A4,SLC3A1,SLC5A2,SOD1,SRSF3,UQCRC2	CEBPA,CEBPB,FOS,FOXO1,HNF4A,Insulin,LEP,MTOR,PPARG,RXRA,SMARCA4,SP1,SREBF1,TNF
FOLR1	-1.517	transporter						3.19e-07	ACTN4,ADA,AK3,ARHGDIB,ASPA,ATP6V1B2,BCAT2,CAT,CD9,ECI2,GBA,LAMB2,LYZ,OSBPL1A,PFN1,RPS24,SLC3A2,SORD,TAGLN2
TGFB1		growth factor		-1.915		-0.136	-0.564	3.23e-07	ACAA2,ACLY,ACSS1,ACTC1,ACTN1,ADK,AFM,AIF1L,ALB,ALDH2,ALDH5A1,ALOX15,ANPEP,ANXA11,ANXA2,ARPC2,ASS1,B2M,B3GALT2,BDH1,BSG,C3,CAP1,CAPRIN1,CAT,CCT5,CD68,COL18A1,COL5A1,COL6A1,CORO1C,COTL1,COX5A,CPQ,CRMP1,CST3,CTNNB1,CTSB,CTSC,CTSD,CTSH,DAD1,DDB1,DDX6,DES,DNAJA1,EEF1A1,EPRS,ERLIN2,FGB,FGG,FLNA,FLNB,FN1,FTL,FYN,GALM,GATM,GCLC,GNAI2,GSN,GSTA5,HADH,HDGF,HEBP1,HEXA,HINT1,HNRNPC,HPGD,HSD17B10,HSP90AA1,HSPA…	CEBPA,CEBPB,EDN1,FOS,HIF1A,IFNG,IL13,MYC,PPARG,RXRA,SMARCA4,SP1,TGFB1,TNF,TP53
SREBF1		transcription regulator	Inhibited	-3.462	bias	-0.309	-2.167	3.77e-07	ACADS,ACLY,ACSL1,ACSS2,AGMAT,AK4,ALDOA,CAPZB,COL6A1,CYCS,DBI,EHHADH,FABP3,FABP4,FN1,G6PD,GLB1,GSR,HSPA5,IDH1,IMMT,MIOX,MLYCD,OAT,PCK1,PLS3,RBP1,RDH11,RPS24,RPS27,SERPINA1,SLC22A5,SUCLG1,TF	CEBPA,CEBPB,FOXO1,HNF4A,Ins1,Insulin,PPARA,PPARG,PPARGC1A,RXRA,SP1,SREBF1
TRAP1	-1.46	enzyme	Activated	2.164	bias	0.436	0.728	3.86e-07	AK3,C1QBP,CHCHD3,COX5A,HIBADH,HSD17B10,HSPD1,HSPE1,MARS,PKM,SOD1
PCK1	1.649	kinase		1.567	bias	0.349	0.656	3.93e-07	ACADL,ACADM,ACADVL,ACOX1,EHHADH,MLYCD,PCK1	CEBPA,CEBPB,Ins1,PCK1,PPARA,PPARG,RXRA
HRAS		enzyme		-0.25		-0.131	0.494	4.28e-07	ACTB,AMACR,ANXA2,ANXA6,ARF1,ATP2A2,ATP5F1B,ATP5PF,B2M,CD81,COL18A1,COPB2,CPT1A,CTNNB1,CTSB,CTSC,CTSV,DPP4,EPHX1,ERP29,FABP3,FLNA,FN1,GSN,HSP90AA1,HSPA8,ITGB1,KRT19,LYZ,MCAM,MYH10,MYL12A,NID2,OXCT1,P4HB,PCK1,PFN1,PLA2G4A,PLS3,PRDX6,RBBP4,RHOA,RPL23,RPL27A,Rpl38 (includes others),RPL39,RPLP1,RPS10,RPS27,RPS3,RPS6,RSU1,RTN4,SDHA,SOD1,TAGLN,TGM2,Tpm1,Tpm4,VCL,VIM	ATF4,CEBPA,ESR2,FN1,FOS,FOXO1,HIF1A,HRAS,MYC,MYCN,PPARG,RNA polymerase II,SP1,TP53
FOS		transcription regulator		-1.748		-0.13	-0.994	4.46e-07	ACOX1,AGT,ANXA4,ARF1,ARPC5,ASL,BLMH,CA2,CAT,CD68,COL18A1,COL6A1,CTH,CTSB,CTSH,CTSV,CYCS,EEA1,ENO1,EPHX2,EZR,FABP4,FBLIM1,FMN1,FN1,GBA,GSR,GSTA5,GSTP1,HDAC6,HPGD,HSD17B10,HSP90B1,HSPA5,ITGB1,Krt2,KRT8,Ldha/RGD1562690,MAOA,NIPSNAP1,PFN1,PLA2G4A,PRDX1,PSMB3,RBBP4,RBP1,RPL39,RPS18,RPS24,RPS6,SELENBP1,SUMO2,Tpm1,Tpm4,Uba52,VIM,YWHAZ	ATF4,ESR1,ESR2,FOS,HIF1A,MYC,RNA polymerase II,SP1,TP53
NR1I2		ligand-dependent nuclear receptor		-0.975		-0.11	-0.459	4.52e-07	ACOX1,AHCY,ALDH1A1,Ces1f,CPT1A,CTH,Cyb5r3,Cyp2c23,ENTPD5,GLUD1,GLUL,GOT1,GSTA5,GSTM1,GSTM3,GSTP1,HMGCS2,MT-CO2,PDIA4,PGD,POR,TCN2,TF,TGM2,UGT1A1	FOXA1,FOXA2,NR1I2
ALDH2	-1.277	enzyme		1.066	bias	0.436	-0.236	6.89e-07	CTH,GCLC,GCLM,GSS,GSTA3,GSTA5,PSAT1,PSPH,SLC3A2
TSC2		other		1.507		0.216	0.525	6.96e-07	ACSS2,ANXA2,ATP6V1A,ATP6V1B2,B3GALT2,CD68,CP,CRYAB,CTNNB1,DPP7,GSN,HMGCS2,HSPA5,LDHB,PSMA1,PSMB1,PSMB5,PSMD1,Rpl32,SCPEP1,SOD2,TAGLN	TFEB,TSC1,TSC2
GNA12		enzyme		-1.303	bias	-0.259	-0.312	7.11e-07	ARPC5,EZR,G6PD,GCLC,GCLM,GSR,GSTA3,GSTA5,GSTP1,IQGAP1,PSMB5,RHOA,TAGLN,TXNRD1,VCL,VIM	AKT1,ATF4,CEBPB,ESR1,GNA12,HIF1A,HTT,MYC,NFE2L2,RNA polymerase II,SP1,TP53
CD3		complex	Inhibited	-2.672	bias	-0.323	-0.569	7.73e-07	ACADS,ACTN4,ACTR3,AP1B1,ARHGDIB,ATP5F1C,COPB2,COX5A,CS,CYCS,DAD1,DDT,DHRS4,DPP4,FMO3,FTL,FYN,G6PD,GAPDH,GDI2,GLDC,H2AFY,HINT1,HNRNPF,HPX,HSP90AA1,HSP90B1,HSPA5,HSPA8,HSPE1,ITPR1,KDELR2,LCP1,LONP1,LRP1,MDH2,MRPL11,MT-CO1,NIT1,NME1,OGDH,P4HB,PDIA4,PFN1,PGAM1,PHB,PLEC,PNP,PRKACA,PSMA5,PSMA6,PSMD12,PYGL,RARS,RPL6,SLC25A5,SRSF1,TFRC,TGM2,TXNRD1,UQCR11
ESR2		ligand-dependent nuclear receptor		0.308		-0.071	0.66	8.95e-07	ACTC1,AGT,ANPEP,ANXA4,APEX1,C3,CA12,CA2,CBS/CBSL,CLDN1,CPM,CRYZ,CTNNB1,CTSD,DDAH1,GCLC,GCSH,GGCT,GLB1,GSTA5,GSTP1,HEBP1,HPGD,HSD17B4,HSPA2,ITGB1,KRT19,KRT8,LMNA,LOXL4,MAOA,ME2,MME,NDRG1,NID2,NIPSNAP1,PCBD1,PDZK1,PLEC,PSAT1,PYGL,SFXN3,SLC9A3R1,SORD,SPTAN1,TGM2	AHR,ESR1,ESR2,FOS,MYC,TP53
POR	1.441	enzyme		-0.174		0.158	-0.587	1.02e-06	ACADL,ACADVL,ACLY,ACSL1,ALDH1A1,ALDH1A2,ANXA5,BDH1,C11orf54,CPT1A,CPT2,ECI1,EHHADH,ENTPD5,GSTA3,GSTA5,GSTM1,HADHB,HSD17B10,HSPH1,PGD,POR,SLC22A5,SUSD2,TUBB2B,UGDH,VNN1
GNA15		enzyme						1.08e-06	ADD3,AKR7A2,C3,CDO1,CP,CRYAB,CTH,CYCS,FMO1,GDA,GLUL,Gsta1,LAMB2,MAT2A,PFN2,RBP1,SOD2,TAGLN,UGDH
ALKBH5		enzyme						1.2e-06	ASAH1,BLVRB,CTSD,DNAJA1,DNM1L,EEF1D,EIF4G1,FYN,HSPA8,LAMA1,MAPK14,MYO6,PAFAH1B1,SDHD,SLC7A8,SOD1,UBA1
RXRA		ligand-dependent nuclear receptor	Inhibited	-2.701		-0.195	-2.017	2.31e-06	ACADM,ACOX1,ACSL1,AHCY,ALDH1A1,ALDH1A2,C3,CALB1,CAT,CDO1,CPT1A,CPT2,CRYAB,CTSH,EHHADH,EPHX1,FABP3,FABP4,FGG,FTL,GCLC,GPD1,GPX1,HADHA,HADHB,HMGCS2,HSD17B4,MLYCD,NME1,PC,PCK1,RBP1,SLC16A2	CEBPA,CEBPB,Esrra,FOXO1,PPARA,PPARD,PPARG,PPARGC1A,RXRA,SREBF1,THRB
GCK		kinase	Activated	2.121		0.052	1.973	2.54e-06	ACADM,ACLY,ATP5F1A,ATP5F1C,CPT1A,CPT2,ECHS1,FH,HADH,PCK1
IL15		cytokine		-1.24	bias	-0.251	-0.099	3.57e-06	ACADS,ACTN4,ALDOA,ARHGDIB,COPB2,CPT1A,DDT,DHRS4,DPP4,ENO1,FBP1,FMO3,FYN,G6PD,GALM,GAPDH,GDI2,GLDC,GPI,H2AFY,HK1,HNRNPF,HSPA8,HSPE1,ITGB1,NME1,PDIA3,PDIA4,PFKL,PFN1,PGD,PGK1,PGM1,PKM,PNP,PRKACA,PSMA5,PYGL,RPS6,SLC25A5,TALDO1,TFRC,TKT,TXNRD1	CEBPA,CEBPB,IL15,PPARG,RXRA,SP1,TNF
PNPLA2		enzyme		-1.267		-0.207	-0.599	3.85e-06	ACAA2,ACADL,ACADM,ACADVL,ACOT2,ACOX1,ACSL1,CPT1A,Gk,HSPA5,PCK1	CEBPA,Esrra,FGF21,FOS,FOXO1,Insulin,LEP,PNPLA2,PPARA,PPARG,PPARGC1A,RXRA,SP1,SREBF1,THRB
VEGFA		growth factor	Inhibited	-2.641	bias	-0.323	-0.766	4.08e-06	ACADM,ACSL1,ADH5,AK4,ALDH2,ANPEP,ATP5MF,ATP5PO,BCAT2,CD68,CST3,CTNNB1,CTSB,CTSV,DBT,DECR1,ERAP1,FABP4,FN1,HK1,HSPA5,ITGA1,ITGB1,LMNA,MDH2,ME2,MVP,NME1,PECAM1,PLPP3,PRPF6,SDHB,SDHD,SLC25A5,SOD2	ATF4,CEBPB,EDN1,EPAS1,HIF1A,IFNG,MYC,RNA polymerase II,SMARCA4,SP1,TP53,VEGFA,VHL
OGA		enzyme		0.603		0.031	0.397	4.37e-06	ACADM,ACO2,ACSS1,ACSS2,ACTN4,AIFM1,ARPC4,ASS1,ATP5MG,AZGP1,CALB1,CAPN1,CD68,CLDN1,CTNNB1,DLST,DPEP1,EIF2A,FABP3,FBP1,FLNA,FLNB,FN1,G6PD,GLUL,GSN,HPGD,HSP90AB1,IDH3A,LAMB1,MCAM,MGLL,NDUFA6,NDUFB11,NDUFS1,OGDH,PDHA1,PFKM,PHKB,PLA2G4A,PLPP3,PYGL,SUCLG2,VIM
LEP		growth factor		-0.883		-0.155	0.101	4.64e-06	ABCD3,ACADL,ACADM,ACADVL,ACAT1,ACLY,ACO1,ACOX1,ALDOB,APOH,ASAH1,ASL,ASS1,ATP2A2,ATP5F1A,ATP5PB,CD68,CPT1A,Cyp4a14,ECH1,EHHADH,EPHX2,FABP3,FABP4,GAPDH,GCLC,GOT2,GPX1,GSTA3,HPX,HSPA5,IDH1,Kng1/Kng2,MT-CYB,MT-ND4,OPLAH,PCK1,PECAM1,PRDX1,PSMB3,SLC25A5,SOD1,SOD2,SORD,STEAP4,UGP2,VIM	CEBPA,CEBPB,FOXO1,Insulin,LEP,MTOR,PPARA,PPARG,PPARGC1A,PRKAA,RXRA,SP1,SREBF1,TNF
PML		transcription regulator		0.508		0.06	0.251	5.24e-06	ACADL,ACADM,ACADS,ACOX1,AKR1A1,AKR7A2,ANXA4,CAT,CPT1A,FTL,GCLM,HADHB,HBB,LYZ,NDRG1,PRDX1,RSU1,SUMO2,TOPBP1,TXNRD1,VIM	NFE2L2,PML,SP1,TP53
MAT1A		enzyme		-1.359		0.087	-1.603	5.48e-06	ACADL,ALB,ATP1B1,Cyp4a14,LTA4H,PHB,PRDX6,SOD1
PDX1		transcription regulator		1.832		-0.073	2.182	5.5e-06	ACTB,AKR1B1,AKR7A2,ALB,ALDOB,ANXA2,ATP2A2,ATP5PD,ATP5PF,CAT,CDO1,CKB,CPT2,Cyb5r3,ECH1,FH,GCLM,GOT1,HK1,IDH1,KRT8,LTA4H,MDH1,PC,SDHA
HNF1B		transcription regulator		-0.429		-0.043	-0.277	5.76e-06	ACADVL,ACTN1,ALB,ALDOB,ANXA4,CA2,CLDN1,COL5A1,FBLIM1,FGB,FN1,GDI2,LAMB1,LUM,NID2,SERPINA1,SERPINH1,SLC5A1,TTR	CEBPA,FOXO1,HNF1A,HNF1B,HNF4A,Insulin,PPARA,SP1,SREBF1
CFTR		ion channel		0.839		0.013	0.788	7.83e-06	ACAA2,CA4,CUBN,EPHX2,GSR,HADH,HPGD,HSD17B4,ITPR1,OSBPL1A,OXCT1,POR,SLC27A2,SLC37A4,SLC7A8
DYSF		other						7.83e-06	ACTR3,ANXA2,ARPC2,B2M,CD68,CORO1C,CTSH,CTSV,FN1,FTL,GNAI3,IDH3A,ITGB1,LCP1,LYZ
ESR1		ligand-dependent nuclear receptor	Inhibited	-2.59		-0.062	-2.082	8.22e-06	ACTC1,ACTR2,ADA,ADD3,AFMID,AGT,ANXA4,AP2B1,APEX1,ASS1,ATP1B1,ATP6V0D1,ATP6V1A,BUB3,C3,CA12,CA2,CALB1,CKB,CLDN1,COMT,COPA,COPG1,COTL1,CP,CPM,CTNNB1,CTSB,CTSC,CTSD,CYFIP1,DECR1,EEA1,EIF5A,ENO1,FBXW7,FIS1,FKBP4,FLNA,FMN1,FOLR1,G6PD,GCSH,GLB1,GNAQ,GSN,GSTA5,HEBP1,HPX,HSD17B4,HSP90AA1,HSP90B1,HSPA2,HSPD1,HSPH1,IQGAP1,KPNB1,KRT19,KRT7,LAMB1,LAMB2,LOXL4,MME,MYH10,MYO6,NCKAP1,NIPSNAP1,NME1,OPA1,PCBD1,PDZ…	AHR,AKT1,CEBPA,CEBPB,ESR1,ESR2,FOS,FOXO1,HIF1A,HTT,IFNG,MYC,PPARG,SMARCA4,SP1,TP53
ADORA2A		g-protein coupled receptor		-1.342		-0.086	-0.958	8.78e-06	ATP2A2,ATP6AP1,ATP6V1B2,CCT5,CD81,CKB,COL6A1,EEF2,EIF5A,GAPDH,GDI1,GPI,HNRNPK,NAPA,P4HB,PGAM1,PPP1R1B,PRKAR1A,SPTBN1,TIMM44
UCP1		transporter		-1.598		-0.132	-1	9.75e-06	ACOT2,BCAT2,BCKDHA,CTH,CTSV,DBT,EEF1A1,G6PD,GOT1,GPX4,GSR,GSTM1,ITPR1,MTHFD1,PCK1,PGD,PGLS,PHYHD1,PSAT1,PSPH,SLC3A2
BDNF		growth factor		0.068		-0.182	1.07	1.03e-05	ALDH7A1,ANXA2,ANXA5,APEX1,CP,CRMP1,EEF1D,EEF2,FLNA,FLNB,FTL,GDA,GLUL,GNAQ,HADHA,HSD17B4,HSP90AA1,HSPA2,HSPA5,ITPR1,LAMB2,LAMC1,MYO6,PAFAH1B1,PLG,PPP1R1B,PTBP1,RAB14,RHOA,RYR3,SCCPDH,SERPINH1,SOD2,TAGLN,TFRC,VIM	BDNF,SP1,TP53
IL4		cytokine	Inhibited	-2.579	bias	-0.265	-0.682	1.03e-05	ACOX1,ACP2,ACSL1,AICDA,AK2,ALDH1A2,ALDH2,ALOX15,ANXA2,ANXA4,ANXA6,ASS1,BCAT2,C3,CA2,CAND1,CAT,CCT3,CLTC,COL18A1,CTNNA1,CTSC,DDAH1,DECR1,DPP4,DYNC1H1,EEA1,EIF2S1,EIF3G,EIF4A1,EPHX1,EPRS,FABP4,FLNA,FLNB,FN1,GATM,GPX4,H1f4,HPGD,HSD11B1,IDE,ITGA1,ITGB1,ITPA,KRT1,LRP1,LRPPRC,LTA4H,MAOA,NDRG1,Nedd4,NOMO1 (includes others),NUMA1,PDE1B,PFKL,PHB,PLEC,PNP,PRKAG1,PSMA6,RHOA,RIDA,SEC31A,SERPINB6,SLC23A1,SPTB…	CEBPA,CEBPB,FOS,IL13,IL4,PPARG,RXRA,SP1,TNF
AQP1		transporter	Inhibited	-2.02		-0.145	-1.639	1.07e-05	AK2,AKR1B1,ALDOB,CTNNB1,HSPH1,MIOX,PGK1
PPARD		ligand-dependent nuclear receptor	Inhibited	-2.872		-0.177	-1.955	1.08e-05	ACAA2,ACADL,ACADVL,ACOX1,ACY1,ALDH2,ALDH9A1,CD68,CPT1A,CPT2,ECH1,ECI2,FABP3,FABP4,FBP1,FN1,GOT2,GPD1,GSTA5,HMGCS2,KYAT1,KYAT3,LDHB,MLYCD,RBP1,SLC27A2,SORD,YWHAE	CEBPA,CEBPB,Esrra,FOXO1,PPARA,PPARD,PPARG,PPARGC1A,RXRA,SREBF1,THRB
EGFR		kinase	Inhibited	-2.133		-0.215	-0.827	1.09e-05	ACTB,ACY1,ATAD3A,CAPZA2,CCT5,COL6A1,CRMP1,CRYAB,CST3,CTNNB1,EIF5A,EIF6,HNRNPK,HSD11B2,HSP90B1,HSPA5,HSPE1,KPNB1,LAMA4,MME,MT-CO2,MTHFD1,NUDC,PABPC1,PBX1,PKM,PLA2G4A,PPIA,PRKAR1A,PSMB1,PSMB3,PSMB5,PSMB7,SDHB,SEC61A2,SRSF1,TGM2,UBA1,UQCRC2,VCL,VIM	AKT1,CEBPB,EGFR,ESR1,HTT,KRAS,MYC,SP1
TNF		cytokine		-0.176		-0.148	1.35	1.13e-05	ACADM,ACADS,ACADVL,ACOX1,ACSL1,ACTB,AGT,AICDA,AK2,AKR1B1,AKR1B10,ALAD,ALB,ALDH2,ANPEP,ANXA11,ARHGDIB,ASS1,ATP1A1,ATP2A2,ATP5PF,B2M,BCKDHA,BLVRA,C3,CA12,CA2,CALR,CAT,CDO1,COTL1,CP,CPT1A,CPT2,CRYAB,CTNNB1,CTSB,CTSC,DBI,DBT,DPP4,DPYS,ECH1,EHD1,ENTPD5,FABP4,FGG,FMO1,FN1,FYN,GCLC,GCLM,GLS,GNAI2,GNAI3,GPD1,GPX1,GPX4,GSTM2,GSTP1,HEXA,HPGD,HPRT1,HSD11B1,HSP90AB1,HSP90B1,HSPA4,HSPA8,HSPD1,IDE,IDH2,ITGB1,I…	APOE,CEBPA,CEBPB,HIF1A,HNF4A,IFNG,MYC,PPARA,PPARG,PPARGC1A,RXRA,SMARCA4,SP1,SREBF1,THRB,TNF
CST5		other		1.976		0.212	0.795	1.32e-05	ANXA2,ANXA5,ANXA6,CTSB,DDT,DECR1,DHX9,DNAJA3,DNAJB11,EEF1D,EEF1G,EZR,GDA,HNRNPC,LAMC1,MSN,MVP,NT5E,NUMA1,PITRM1,PLS3,PPL,PPP2R5A,PRDX1,PRPF6,PYGB,RBP1,SGPL1,SH3TC2,SRSF1,VDAC1,VIM
HSF2		transcription regulator		-1.667	bias	-0.268	-0.862	1.59e-05	CCT3,CCT5,CCT7,CCT8,HSPA4,HSPH1,PSMA1,PSMA5,PSMB5,PSMD3
HBA1/HBA2		transporter	Inhibited	-2.111	bias	-0.337	-0.993	1.81e-05	ATP5F1C,ATP5MF,ATP5PO,NDUFA6,NDUFB11,NDUFS3,NDUFS8,NDUFV1,SDHA,UQCRC1,UQCRC2
PGR		ligand-dependent nuclear receptor	Inhibited	-2.311	bias	-0.283	-0.784	2.64e-05	ACOX1,ACSL1,AK3,AK4,ALOX15,ATP1B1,CA12,COL6A1,COMT,CPT2,CTSD,DDC,DPYSL2,EZR,FN1,GLS,GLUL,GOT1,GSTM3,HPGD,HSD11B2,HSPA2,ITGB1,LAMB2,MAT2A,MVP,NDRG1,NQO2,PFN2,SERPINA1,SLC9A3R1,VCL
APOE		transporter	Activated	2.634	bias	0.257	1.791	2.67e-05	ACAT1,ACOX1,ACSL1,ACTB,ANXA11,BCAM,CALR,CAT,CD68,COL18A1,CPT1A,CTNNB1,CTSB,CTSD,CTSV,Cyb5r3,FKBP4,GLUL,GPX4,HSD11B1,HSP90AB1,HSP90B1,HSPA5,HSPD1,LAMA1,LRP1,MAPK14,NQO2,P4HB,PC,PLPP3,RPL10A,SOD1,SOD2,VCP	APOE,APP,CEBPA,CEBPB,FOXO1,HIF1A,IFNG,MYC,PPARG,RXRA,SMARCA4,SP1,TNF,TP53
TFEB		transcription regulator		-0.759	bias	-0.436	0.602	2.68e-05	ATP6V1A,ATP6V1B2,ATP6V1C1,CTSA,CTSB,CTSD,GALNS,GBA,HEXA,SCPEP1
ARNT		transcription regulator		-1.321	bias	-0.341	-0.376	3.6e-05	ALDH7A1,ALDOA,ATP5PO,CD81,CLDN1,CTSD,EIF6,ENO1,G6PD,GAPDH,Gk,GPI,NDUFS2,NDUFS3,PGK1,PPP2CB,TFRC,VIM	AHR,ARNT,HIF1A,MYC,PPARG,VHL
SGPP2		phosphatase						3.68e-05	DNAJA1,DNAJC3,HSP90AA1,HSPA4,HSPA5,HSPA8,HSPA9,HSPH1
ALDH3A2		enzyme						4.27e-05	GCLC,GCLM,GSTA5,SOD1
NRF1		transcription regulator		-1.1	bias	-0.274	-0.338	4.37e-05	ATP1A1,ATP1B1,COX5A,CYCS,GCLC,GCLM,HBB,IDE,SDHA,SDHD,VDAC1
IFNG		cytokine		-0.901		-0.183	0.629	4.46e-05	ABCD3,ACLY,ACO1,ACSS1,ACTB,AGT,AHCY,AIF1L,ALDH1L1,ALDH7A1,ALOX15,ASS1,ATP1A1,ATP1B1,ATP2A2,AZGP1,B2M,C3,CALB1,CAT,CD68,CP,CSE1L,CTNNB1,CTSB,CTSC,CTSD,CTSH,CTSV,Cyb5r3,DDB1,DECR1,DHX9,DPP4,EEF1A1,ENO1,ERAP1,FAH,FBP1,FGG,FLAD1,FN1,FTL,FXN,GCHFR,GLS,GLUL,GNAI2,HAAO,Hnrnpa3,HSD17B4,HSP90AA1,HSP90AB1,HSPA8,HSPD1,IDE,IDH3B,ITGB1,ITPR1,KMO,KRT19,KYAT1,KYNU,LAMB2,LAMC1,Ldha/RGD1562690,MAPK14,MAT2A,MYH10,…	AHR,ARNT,ATF4,CEBPA,CEBPB,HIF1A,IFNG,MYC,PPARG,RNA polymerase II,RXRA,SP1,TNF,TP53,VHL
FBXO32		enzyme	Inhibited	-2.853		-0.104	-2.452	4.54e-05	BCAT2,CALR,DNAJC3,ERP44,GCLC,GMPPB,HPX,HSPA5,HYOU1,KRT19,OAT,PDIA3,RPN1,SOD2,STT3A
HSF1		transcription regulator		-1.177		-0.055	-0.947	4.56e-05	B2M,CCT3,CCT5,CCT7,CCT8,COL18A1,CRYAB,CTNNB1,DNAJA1,FKBP4,HSP90AA1,HSP90AB1,HSPA4,HSPA8,HSPD1,HSPE1,HSPH1,MAT2A,PGK1,SERPINH1,SPR,SPTAN1,TTR	CEBPA,CEBPB,HSF1,HSF2,PPARG
FN1	-1.527	enzyme		-0.218	bias	-0.255	1.015	4.65e-05	ACTN4,ACTR2,AHCY,CANX,CSNK2A1,CTSD,EIF5A,FLNA,FN1,GDI2,GPX1,HK1,ITGA1,ITGB1,KRT7,MAT2A,PRKAR1A,PTBP1,RBBP4,SDHC,TAGLN,TGM2,VDAC1,VIM,YWHAZ	APP,FN1,FOS,FOXO1,HIF1A,HRAS,MYC,MYCN,SP1,TP53
FANCD2		other		-1		-0.187	-0.626	5.1e-05	CAT,GPX1,SOD1,SOD2,TXNRD1
PDGF (family)		group	Inhibited	-2.236	bias	-0.436	-1.261	5.1e-05	CALR,HSPD1,P4HB,PDIA3,VIM
ATF6		transcription regulator		-1.778	bias	-0.332	-0.744	5.84e-05	ACOX1,ATP2A2,CALR,CPT1A,CPT2,DNAJB11,DNAJC3,HSP90B1,HSPA5,PCK1,PDIA4,RAN	ATF6,FOXO1,MTOR
ANGPT2		growth factor	Inhibited	-3.344	bias	-0.318	-1.88	6.93e-05	ADA,CALR,CAT,CCT7,CD68,COMT,CRYAB,EPHX2,FKBP4,FN1,HSP90AA1,HSPA2,HSPA4,HSPA5,HSPD1,NME1,P4HB,PDIA3,PDIA6,RPS6,SOD1,SOD2,TCN2,VIM	ANGPT2,CEBPA,CEBPB,FOS,HIF1A,PPARG,RXRA,SNAI1,SP1,TGFB1,TNF
EHHADH	-1.189	enzyme		1.633	bias	0.436	0.565	8.66e-05	ABCD3,ACOT2,ACOX1,ACSL1,Cyp4a14,MGLL	EHHADH,Esrra,PPARA,PPARG,RXRA,SREBF1,THRB
FAAH		enzyme		1.463		0.218	0.849	9.13e-05	ATP5PD,PECAM1,RPL17,RPL5,RPS18,RPS2,Rps3a1,RPS6
IL5		cytokine	Inhibited	-3.087	bias	-0.412	-0.853	9.43e-05	ACAA2,AICDA,AK3,ALDOA,ANXA2,ANXA6,ASS1,ATP1B1,CA4,CTSC,ENO1,GCLM,HSP90B1,HSPA5,HSPH1,LMNB1,LUM,MAT2A,NDRG1,PDIA6,PGM1,PKM,PSAT1,RAB21,RPN1,SPCS2,SRI,TUBB2B,UPB1,VIM	AKT1,CEBPB,ESR1,HTT,IL5,SP1
PDGF BB		complex		-1.317	bias	-0.262	-0.026	0.000104	ADD3,AKR7A2,ANXA11,ARF5,ATP2A2,C3,CDO1,CP,CRYAB,CTH,CYCS,EIF4G1,FLNA,FMO1,FN1,GDA,GLUL,GSS,Gsta1,ITGB1,LAMB2,LMNA,MAT2A,PFN2,RACK1,RBP1,RPN2,RPS6,RYR3,SLC25A11,SOD2,TAGLN,TGM2,UGDH	FN1,PDGF BB,SP1
Srebp		group	Inhibited	-2.357	bias	-0.436	-1.329	0.000132	ACLY,ACSL1,ACSS2,G6PD,IDH1,PGD
RXRG		ligand-dependent nuclear receptor						0.000156	ACAA2,ACADM,ACSL1,CRYAB,EHHADH,FABP3,FABP4,PCK1	FOS,LEP,PPARG,RXRG,SP1
ERG		transcription regulator		-1.537	bias	-0.357	-0.037	0.000158	ACOT8,ACTN1,CTNNB1,CYFIP1,EPB41L3,FLNB,FYN,HDAC6,HPGD,LAMA5,MYO1D,NDRG1,NRG1,PECAM1,PLPP3,RAB7A,RHOA,RPL27A,RPS11,RSU1,RYR3,Tpm1,VIM
PPARGC1B		transcription regulator	Inhibited	-2.008	bias	-0.316	-1.026	0.000163	ACADL,ACADM,ACADVL,ATP5F1B,ATP5MF,C3,COX5A,CS,CYCS,ENO1,PCK1
ATF4		transcription regulator	Inhibited	-2.324	bias	-0.379	-0.744	0.000167	APEX1,CALR,CANX,CPT1A,CTH,CTNNB1,FYN,HSP90B1,HSPA5,HYOU1,MARS,NDRG1,NID2,PCK1,PSAT1,PSPH,SERPINF1,SLC3A2,SOD2,WARS	AHR,ARNT,ATF4,HIF1A,MYC,PPARG,VHL
PKD1		ion channel		0		0.078	-0.347	0.000168	ACOT2,ACSS1,ALDH1A1,ALDH8A1,ATP1A1,ATP1B1,CTNNB1,DPEP1,EIF3A,ENPP6,FAM151A,GATM,GLS,IDH1,MIOX,PAH,PCK1,PICALM,SFXN3,SLC5A10,TNS1,TTR
AK1		kinase						0.000171	ACADL,ENO1,GAPDH,GLUD1,PKM
PSEN2		peptidase		0.24		0.028	0.159	0.000193	ACSL1,ACTB,ANXA5,ANXA6,ATP2A2,ATP6V0D1,CAP1,CD9,COX5A,CTNNB1,CTSC,FBXW7,GAPDH,MT-CO2,NDUFS8	APP,FOXO1,HIF1A,MYC,PSEN2,TP53
ABCC8		transporter		0.808		0.231	0.248	0.000195	ACADM,ACADVL,CAT,MT-CO1,SOD1,SOD2
HSPA5	-1.242	enzyme		-1.142		-0.099	-0.833	0.000226	ACADM,ACADVL,ACLY,CPT1A,EIF2A,HADHA,HSP90B1,HSPA5,HSPA8,P4HB	ATF6,CEBPA,FOXO1,HSPA5,Insulin,PPARA,SP1,SREBF1
SYVN1		transporter		0.471	bias	-0.409	2.207	0.000233	ACP2,ATP1A1,ATP6AP1,FOLR1,GANAB,ITGB1,LDHB,MCAM,PFN1,PLPP3,PTBP1,RAB10,RPL10,RPN2,SLC35B2,SLC3A2,TARS,TFRC	HTT,SP1,SYVN1,TP53
EDN1		cytokine		-0.114	bias	-0.341	1.041	0.000236	ACTB,ANXA4,ANXA5,ANXA6,ATP2A2,COL5A1,CST3,CTNNB1,EZR,FN1,HSPA5,HSPA8,ITGB1,MCAM,MSN,NRG1,PDIA6,SOD1,TGM2,TPT1,VCL,VIM,YWHAE	AKT1,CEBPA,CEBPB,EDN1,ESR1,FOS,FOXO1,HRAS,HTT,MYC,MYCN,PPARG,PRL,RXRA,SP1,TNF,TP53
SIRT3		enzyme		-1.446	bias	0.271	-2.205	0.00025	CAT,CYCS,MT-CO1,MT-CO2,MT-CYB,MT-ND4,PFKM,SOD2,TFRC	AMPK,FOXO1,PPARGC1A,SIRT3,TP53
FMR1		translation regulator		1.787		0.201	1.125	0.000267	ALDOA,ATP5MG,ATP6V1E1,CTNNB1,EEF2,ENO1,GAPDH,PFN1,PPIA,PRKACA,UQCRQ
RTN4	-1.445	other		-0.213		0.053	-0.372	0.00027	ACTR1A,AP2A2,CAPZA2,DPYSL2,DYNC1H1,LAP3,RTN4,Tpm1,YWHAB,YWHAQ
SP1		transcription regulator	Inhibited	-3.314	bias	-0.379	-1.616	0.000282	ACSL1,ACSS1,ADA,ADD3,ADH5,ASS1,ATP2A2,ATP5F1B,C1QBP,CAT,CBS/CBSL,CKB,CRYAB,CSNK2A1,CTH,CTSD,Cyp2d1/Cyp2d5,EZR,FLNA,FN1,GNAI2,GPX4,GSS,HADHA,HADHB,HBB,HINT1,HSD11B2,HSPA5,ITPR1,KRT19,LAMA1,MAOA,MAT2A,NDRG1,PCK1,PGK1,PKM,PLA2G4A,PLAA,SLC25A5,SLC5A1,SOD1,SOD2,TAGLN,TXNRD1,UGDH,VIM	APP,CEBPA,FOXO1,HIF1A,MYC,PPARG,SP1,TP53
MYOD1		transcription regulator	Inhibited	-2.707		-0.236	-1.667	0.000323	ACTC1,AGT,ALDOA,ASS1,CDO1,CRYAB,CTNNB1,DAO,DES,EIF3E,FYN,HADH,PFKM,PNP,PRKACA,PRKAR1A,RPL7A,RYR1,SPTBN1,SUSD2,TKT,TNS1
EPO		cytokine		-1.09		-0.225	-0.391	0.000325	ACTB,ATP6V1B2,B2M,BLVRB,CA2,CLIC1,DES,EEF1A1,FXN,GBA,GCC2,GLUL,H2AFY,HBB,HNRNPF,ITGB1,KPNB1,LCP1,OSBPL1A,RHOA,Rps3a1,RPS6,SDHC,SOD1,SPTAN1,TF,TFRC,TPT1,WDR1	EDN1,EPO,KRAS,MYC,SP1,TP53
CD38		enzyme	Inhibited	-2.498	bias	-0.372	-0.859	0.000341	AICDA,AK3,ALDOA,ANXA2,ANXA6,ASS1,ATP1B1,FN1,NDRG1,NT5E,PDIA6,PFKL,PGM1,PKM,PSAT1,RPN1,SPCS2,TUBB2B,UPB1,VIM	AKT1,CD38,CEBPB,ESR1,HTT,SP1
OGT		enzyme		0		-0.121	0.343	0.00037	ACADM,ACO2,ATP2A2,DLST,NDUFA6,NDUFS1,OGDH,SUCLG1,VIM
NRG1	2.2	growth factor		-0.088		-0.182	0.63	0.000384	ACAT1,ACTN1,ARPC4,BDH2,CAPN1,CHCHD3,DAD1,EEF1A1,FN1,GDA,GPI,HNRNPK,IDH3B,IMMT,MGLL,NDUFS1,NRG1,PAFAH1B1,PCCB,PLG,PRKACA,SDHA,TF,VCL,VIM
WT1		transcription regulator		-0.394		-0.061	-0.162	0.000412	ACTN1,AHCY,ANPEP,ANXA11,CAPRIN1,CBS/CBSL,CLIC1,CTNNB1,CTSV,EZR,GSN,GSR,HSP90B1,LRP1,NDRG1,NME1,NQO2,PDIA4,PECAM1,PPIB,RPL19,SMC1A,TARS,TRAP1,WARS
SNAI1		transcription regulator		0.342		0.095	0.092	0.000476	ACTN1,ACTR1A,ACTR2,ACTR3,CLDN1,FLNA,FLNB,FN1,GSN,HPGD,ITGB1,KRT8,PEBP1,SLC27A2,TF,VILL
Ubiquitin		group	Activated	2.63		0.159	2.213	0.000488	CRYAB,HSP90AA1,HSP90B1,HSPA4,HSPA5,HSPA9,HSPD1	E2F1,HTT,SP1,TP53,Ubiquitin
IL10RA		transmembrane receptor		-1.142		-0.023	-1.015	0.000498	ABAT,ACSL1,ACSS2,ADD3,ALDH2,ALDOB,ASS1,C3,CA2,CBS/CBSL,CTH,DPEP1,ENTPD5,FN1,GDA,GSTM1,GSTM2,HAO2,HPGD,HSPA8,LUM,MEP1A,PCK1,PYGL,SCIN,SELENBP1,SERPINB6,SUCLG2,TGM2,TTR
VHL		transcription regulator		-0.668		0.169	-1.141	0.000512	ALDH1A1,CA12,CLTC,CPT2,DECR1,FN1,FTL,GLO1,GPX1,LMNA,QPRT,RPS6,SOD2,TAGLN,TFRC,UQCRQ,VIM	AHR,ARNT,EPAS1,HIF1A,MYC,PPARG,VEGFA,VHL
ALKBH1		enzyme	Activated	2	bias	-0.436	2.872	0.000524	MT-CO1,MT-CO2,MT-CYB,MT-ND4
GADD45GIP1		other						0.000524	DNAJA3,GCLC,HSPD1,LONP1
NSUN3		enzyme	Activated	2	bias	-0.436	2.872	0.000524	MT-CO1,MT-CO2,MT-CYB,MT-ND4
HSP90B1	-1.357	other		-0.632	bias	-0.365	0.521	0.000525	ARF1,ARF5,CALR,CANX,EIF5A,HSP90B1,HSPA5,RAB10,RPL27A,SNX12
CEBPB		transcription regulator		-1.561	bias	-0.281	-0.151	0.000532	AGT,AKR1B10,ALB,ALDH1A1,ALDH1A2,C3,CDO1,CP,CPT1A,CTNNB1,CTSC,Cyp2d1/Cyp2d5,DHX9,FABP4,FTL,Gsta1,HBB,Hnrnpa3,HPX,HSD11B1,HSD17B4,HSP90AA1,HSPA8,HSPD1,HSPE1,IDH3B,INMT,LAMC1,PCK1,PLA2G4A,PLG,PSMA6,RAD18,SEC11A,SERPINA1,TF,VIM	CEBPA,CEBPB,FOXO1,HNF4A,PPARA,PPARG,PPARGC1A,RXRA,SMARCA4,SREBF1
RRP1B		transcription regulator						0.000584	ALDH5A1,EIF3H,HPX,HSP90AA1,HSP90AB1,RPL13A,RPL14,RPL19,RPL39,RPL6,RPS10,RPS19,RPS3,RPS8,TOPBP1
GATA6		transcription regulator		0.118		-0.008	0.154	0.000603	ACO1,ACTC1,ALOX15,ASPA,ATP6V0D1,ATP6V1C1,BCAM,COX5A,CRYL1,DLD,DLST,FH,GPI,KRT7,LAMA1,LAMB2,LDHB,PECAM1,PGK1,PPL,TAGLN
IL13		cytokine	Inhibited	-2.057		-0.185	-1.027	0.000612	ACADVL,ACOX1,ACSL1,ADA,ALDH1A2,ALOX15,AMPD2,BLVRA,C3,CA2,COL18A1,CTSB,CTSC,CTSH,CTSV,EZR,FABP4,G6PD,GNAI2,GPX4,GSN,HK1,HSD11B1,LTA4H,MAOA,NCLN,PITRM1,PLA2G4A,RHOA,SERPINA1,SERPINF1,TGM2,TNS1,VNN1	CEBPA,CEBPB,ESR2,FOS,FOXO1,HIF1A,IL13,MYC,PPARA,PPARG,PPARGC1A,RXRA,SNAI1,SP1,TGFB1,TNF
H1-6		other	Inhibited	-2.496	bias	-0.26	-1.56	0.000616	ARPC5,B2M,BCAR1,CCDC58,CD81,DAO,FKBP4,GLUL,HSPA4,MAN2B1,MANBA,MARS,PCCB
H1f1		other	Inhibited	-2.496	bias	-0.26	-1.56	0.000616	ARPC5,B2M,BCAR1,CCDC58,CD81,DAO,FKBP4,GLUL,HSPA4,MAN2B1,MANBA,MARS,PCCB
ATP2A1		transporter						0.000628	ATP2A2,CALR,HSPA5
MCU		ion channel						0.000628	ATP5F1A,MT-CO1,UQCRC2
PKIA		other						0.000628	FN1,PCK1,PRKAR1A
PTP4A2		phosphatase						0.000628	BCAR1,CTNNB1,VCL
GAST		other	Inhibited	-2.331	bias	-0.388	-0.994	0.000643	ANXA7,ARCN1,CTNNB1,DLAT,DNAJA1,MDH2,PGK1,PHB,POR,PRDX3,RHOA,RPS19
SURF1		enzyme		0.447	bias	0.436	-0.528	0.000644	CPT2,MT-CO1,MT-CO2,SDHA,VDAC1
TCOF1		transporter						0.000645	AK4,AKR1B1,ANXA2,BPHL,CAPRIN1,FABP3,GRHPR,IQGAP1,MAPK14,NDRG1,TXNRD1
ETV4		transcription regulator		0.505		-0.246	1.045	0.000779	CTNNB1,FN1,GGT1,HPGD,KRT5,PLEC,VIM
MLXIPL		transcription regulator		-1.767	bias	-0.369	-0.87	0.000779	ACLY,CPT1A,GPD1,KHK,MIOX,PYGL,TKFC
KITLG		growth factor		-1.633	bias	-0.351	-0.774	0.000785	ACTB,ATP6V1B2,B2M,BLVRB,CA2,CD68,CLIC1,EEF1A1,GCC2,HNRNPF,KPNB1,MME,OSBPL1A,PGLS,PKM,PSMB5,PTGES3,Rps3a1,RPS6,SDHC,Tpm4,TPT1,TXNL1,WDR1
Lh		complex		1.035		-0.145	1.486	0.00085	ACP2,ACTB,ACTN1,ACTR2,ARPC4,ATP2A2,CAPZA1,COL18A1,CTNNB1,EZR,HSD11B1,ITPR1,MAPK14,PGK1,PHB,PRKACA,PRKAR1A,PRKAR2A,PSMD1,PSMD3,RAB14,RAB1A,SOD2,VCL,YBX3
Cdc42		enzyme		-1.414		-0.128	-1.051	0.000883	ATP6V1A,CAPZA1,CTSA,CTSB,CTSD,CTSH,CTSV,FLNA
CLCN5		ion channel		1.165		0.187	0.799	0.000922	B2M,CTSB,CUBN,LRP2,SOD1
PLIN1		other						0.000922	ACADL,ACADM,ACADVL,HADHA,HADHB	PLIN1,PNPLA2,PPARA,PPARG
PITX2		transcription regulator		-1.131		-0.149	-0.836	0.000923	ATP1A1,ATP1B1,GPX4,GRHPR,HPGD,IDH2,ITGB1,MSRA,NDUFS2,NDUFS3,NDUFS8,SDHC,SOD1,SOD2,UQCRQ,VIM
FOXA2		transcription regulator		-0.064		-0.054	0.126	0.000937	ACTC1,ALB,ALDOB,ALOX15,C3,CPT1A,DDC,EPHX1,FGB,GSTM3,HADH,HMGCS2,HPGD,Krt2,LYZ,PCK1,PKM,SERPINA1,TAGLN,TF,TTR	FOXA1,FOXA2
NCOR1		transcription regulator						0.000966	ACOX1,AZGP1,DBI,DDT,HK1,LYZ,ME1,MME,NDRG1,NDUFV1,SERPINF1,SORD,UQCRQ	NCOR1,PPARA,PPARG,PPARGC1A,RXRA,THRB
NR1I3		ligand-dependent nuclear receptor	Inhibited	-2.276	bias	-0.396	-0.992	0.000974	ACOX1,ALDH1A1,CORO7/CORO7-PAM16,EPHX1,GSTA5,GSTM1,GSTP1,HSD17B4,Nedd4,PCK1,POR,PSMB7,STEAP4,UGT1A1	CEBPA,HNF1A,HNF4A,NR1I3,PPARG,SMARCA4,SREBF1
ONECUT1		transcription regulator						0.00102	ACSS3,ALDH5A1,AMT,APOH,BCAR1,BCKDHA,CCT8,COPB2,DHRS4,EIF4A1,GSS,HSD17B4,HSPH1,MDH1,OAT,PCK1,PFKL,PPP2R5A,PSMA1,PSMB1,RPLP1,SEC61A2,SERPINA1,TTR,UGT1A1,VCP,VWA5A
SLC13A1		transporter		0.577		0.022	0.5	0.00104	ACLY,ALDH1A1,COPB2,EEF1G,HSPA5,HSPA8,INMT,PBX1,PCK1,RPN1,TFG,TUBA1C
TSC1		other		1.918		0.092	1.66	0.00106	ATP6V1A,ATP6V1B2,CRYAB,CTNNB1,FLNA,LDHB,Rpl32,RPS6	TFEB,TSC1,TSC2
AHR		ligand-dependent nuclear receptor		1.067		-0.029	1.207	0.00114	ACOX1,ACTN1,AFMID,AKR1A1,ALB,ALDH2,COL5A1,COL6A1,CTNNB1,CTSD,EHD1,ENO1,ENPEP,FABP4,FMO3,FN1,GOT1,Gsta1,GSTA5,HSP90AA1,HSPA5,HSPH1,NID2,OPA1,PCK1,RBP1,SOD1,SOD2,STEAP4,UGT1A1,VCL,VIM	AHR,ARNT,CEBPA,CEBPB,EDN1,FOS,FOXO1,HIF1A,MYC,PPARG,SNAI1,SP1,TGFB1,TP53,VHL
AMPK		complex		-0.719		-0.057	-0.512	0.00116	ACO2,CAT,CLDN1,CS,CTNNB1,IDH3A,LDHB,MT-CO1,MT-CO2,MT-CYB,OAT,PCK1,PDHB,SDHA,VIM	AMPK,ATF4,CEBPA,Esrra,FOXO1,INSR,MYC,PDX1,PPARA,PPARD,PPARG,PPARGC1A,PRKAA2,RXRA,SP1,TP53
HSD17B4	-1.443	enzyme		1.633	bias	0.396	0.662	0.0012	ABCD3,ACOT2,ACOX1,ACSL1,Cyp4a14,MGLL
miR-1-3p (and other miRNAs w/seed GGAAUGU)		mature microrna	Activated	2.799	bias	0.436	0.89	0.00128	AGMAT,ANPEP,ANXA2,ARCN1,ATP6V1B2,CAND1,CAP1,CORO1C,CTSC,EML4,G6PD,LRP1,OAT,PICALM,PNP,PPIB,PTBP1,SFXN1,TAGLN2,YWHAQ
CBS/CBSL	-1.393	enzyme	Activated	2.219		0.055	2.098	0.00128	CDO1,EEF1A1,EEF1D,GOT1,GOT2
MAFG		transcription regulator						0.00128	GCLC,GCLM,GSTA3,GSTP1,TXNRD1
TOR1A		enzyme						0.00128	ALB,Anp32a,HSPA5,MPST,STON2
IREB2		translation regulator		1.982		0.242	1.502	0.00144	ACO2,FTL,SDHB,TFRC
NEIL2		enzyme						0.00144	ACTB,GAPDH,HPRT1,MT-CO2
PRKN		enzyme		-0.894		0.134	-1.243	0.00146	CTNNB1,GLO1,MAOA,NDUFS3,PDHA1,PRDX1,PRDX6
DCX		other						0.00151	ACTN1,ACTN4,ACTR3
HK2		kinase						0.00151	MT-CO2,SDHB,UQCRC2
KRT19	-1.831	other						0.00151	EIF2S1,ERP29,HSPA5
NME3		kinase						0.00151	ITGA1,ITGB1,VIM
NUBPL		other						0.00151	NDUFS1,NDUFS3,NDUFV1
SLC22A2		transporter						0.00151	CPT1A,CPT2,SLC22A5
COMMD1		transporter		0	bias	0.436	-1.068	0.00152	ALDOA,GRHPR,KRT19,PGK1,TF,TFRC	AHR,ARNT,COMMD1,HIF1A,MYC,PPARG,VHL
CYP1A1		enzyme		0		0	0	0.00162	ANXA4,ANXA7,ECI2,GSTM2,GSTM3,KRT19,KRT7,LMNA,NDUFV1,PFDN1,RBBP4,SDHB,SEPT2
THRB		ligand-dependent nuclear receptor		-0.868		-0.094	-0.536	0.00165	ABCD3,ACOX1,ATP2A2,ATP5MG,CPT1A,CTNNB1,CTSD,CTSH,DAD1,DDC,EHHADH,FABP4,GDI1,GSN,LYZ,MAPK14,ME1,NME1,PCK1,PGD,POR,YWHAE	CEBPA,CEBPB,Esrra,FOXO1,NR1I3,PPARA,PPARD,PPARG,PPARGC1A,RXRA,SREBF1,THRB
MAFK		transcription regulator		-1.206		-0.218	-0.782	0.00173	GCLC,GCLM,GSTP1,HBB,TXNRD1	MAFK,NFE2L2
FOXA1		transcription regulator		-1.414		0.015	-1.462	0.00183	ACTC1,ALDH6A1,ATP5PF,COL18A1,DDC,EPHX1,FKBP4,FMN1,GLS,HADH,HK1,PCK1,SLC12A1,SOD1,TAGLN,TF,TTR
TCF7L2		transcription regulator	Inhibited	-2.552	bias	-0.381	-0.483	0.0021	ACADL,ACSL1,ACY3,ALDH1A2,ASPA,CAP1,CTNNA1,CTNNB1,DDC,EHHADH,ENTPD5,FBP1,FH,GCLM,GLUL,GSN,GSS,HMGCS2,HSPA2,IDH1,MCAM,ME1,MYO6,PCK1,PICALM,RAP1A,RHOA,SLC27A2,SRSF1,TNS1
ACO1	-1.173	enzyme						0.00216	ACO2,FTL,GAPDH,TFRC
CPT1C		enzyme		-0.577	bias	-0.339	0.01	0.00216	ACADM,CPT1A,CS,MT-CO2
MAFF		transcription regulator		-1	bias	-0.436	-0.128	0.00216	GCLC,GSTP1,HBB,TXNRD1
EGLN		other	Activated	2.887	bias	0.426	1.412	0.00222	BCKDHA,CCDC58,DPYSL4,FTL,FYN,GAPDH,HMGCL,MPI,PDK3,PGAM1,PGM1,PYGL	AHR,ARNT,EGLN,HIF1A,MYC,PPARG,VHL
RET		kinase		-1.667	bias	-0.288	-0.801	0.00227	ANXA4,CALB1,CTSB,CTSV,DNAJA1,DNAJC3,DPYSL2,FKBP4,HSP90AA1,HSPA8,HSPA9,HSPD1,HSPH1,RTN4	AHR,CEBPB,ESR1,ESR2,FOS,HRAS,HSF1,HSF2,MYC,MYCN,RET,SP1,TP53
miR-30c-5p (and other miRNAs w/seed GUAAACA)		mature microrna		0.541	bias	0.436	-1.074	0.00227	ANPEP,AP2A1,ATP2A2,GNAI2,IDH1,KRT7,MAT2A,NT5E,PGM1,PNP,PTPA,SEC23A,SLC4A10,TMED10
DOT1L		phosphatase						0.00229	PABPC1,PPIA,RPL19,RPS2,TUBA1C
MDM4		transcription regulator		1.387		0.231	0.875	0.00229	KRT5,KRT8,P4HB,SOD2,VIM	CEBPA,FOXO1,MDM4,MYC,PPARG,SP1,TP53
TFAP2C		transcription regulator		-0.128		0.076	-0.313	0.00237	ADA,AIFM1,FBXW7,FKBP4,FMN1,GPX1,GSTA3,HK1,KRT8,SOD2
FGF21		growth factor		-1.181		-0.187	-0.662	0.00239	ACADM,ACLY,BDH1,CPT1A,HMGCL,HMGCS2,ME1,PCK1	CEBPA,CEBPB,FGF21,FOXO1,Ins1,PPARA,PPARG,PPARGC1A,RXRA
CUL4B		other		1.89		0.242	1.249	0.00252	EIF3I,GLO1,HSPA9,NME1,PRDX3,PSMA1,SOD1
PKM	-1.156	kinase		-0.063		-0.218	0.499	0.00252	ACLY,ENO1,ITGB1,MT-CO2,PKM,SDHB,UQCRC2
MALSU1		other						0.00289	MT-CO1,MT-CO2,MT-ND4
SLC22A1		transporter						0.00289	CPT1A,CPT2,SLC22A5
HFE		transmembrane receptor						0.00297	B2M,HSP90B1,HSPA5,TF,TFRC
SNCA		enzyme		0.137		-0.062	0.351	0.00298	AGT,ALDH1A1,CA12,CD68,CRYM,CTSB,DCTN2,DDC,DNM1L,EZR,GDA,GLDC,GLO1,GSN,HSP90B1,HSPA5,ITPA,LDHB,MDH2,PBX1,PYGB,SERPINB1,YWHAE
FKRP		other						0.003	LAMA1,LAMC1
GLUL	-1.345	enzyme						0.003	GLS,GLUL
LAMB2	3.028	enzyme						0.003	LAMA5,LAMB1
NDUFAB1		enzyme						0.003	DBT,DLAT
PDCD10		other						0.003	CTNNB1,RHOA
PDIA6	-1.215	enzyme						0.003	HSP90B1,HSPA5
EPAS1		transcription regulator	Inhibited	-2.932	bias	-0.338	-1.724	0.00304	CA12,CAT,CKB,CLDN1,DECR2,EIF5A,ENO1,FN1,FXN,GCHFR,GLS,GPX1,HSPA4,HSPA5,ITPR1,NDRG1,SOD1,SOD2,TPP2,UGP2
DAP3	-2.119	other	Activated	2	bias	-0.436	2.872	0.0031	MT-CO1,MT-CO2,MT-CYB,MT-ND4
ITGA3		other						0.0031	CTSV,FN1,RHOA,VCL	ITGA3,MYC,VEGFA,VHL
OSM		cytokine		-1.349		-0.142	-0.457	0.00336	ACOT2,ADH5,AKR1B10,ALB,AMACR,ANXA2,ASAH1,B2M,BLMH,CAT,COL6A1,CPM,CTSH,CTSV,DNAJC3,DNM1L,FGB,FN1,GLUL,GRHPR,HSD11B1,HSD11B2,HSPA2,HSPA5,KRT19,MAOA,MAPK14,MGLL,MYH10,NOMO1 (includes others),OGDH,PEPD,PGK1,PLA2G4A,PYGL,SEPTIN9,SERPINA1,SERPINB1,SLC7A8,SORD,UGT1A1	CEBPA,ESR2,FOS,HIF1A,MYC,OSM,SNAI1,SP1,TGFB1
CARM1		transcription regulator						0.00351	C3,EPHX2,FTL,GCLC,HSP90AA1,KRT1,PCK1	CARM1,CEBPA,CEBPB,PPARG
ADIPOR1		transmembrane receptor		-0.447	bias	-0.305	0.235	0.00379	ACADM,CAT,CYCS,MT-CO2,SOD2	ADIPOR1,AMPK,CEBPA,CEBPB,Esrra,FOXO1,PPARA,PPARD,PPARG,PPARGC1A,RXRA,SP1,TNF,TP53
Sos		group						0.00412	ACOX1,CA2,CAT,EEA1,FABP4,FBLIM1,FMN1,GBA,GSR,HDAC6,HSD17B10,ITGB1,Krt2,MAOA,PFN1,RBBP4,RBP1,Tpm1,Tpm4,YWHAZ
IFRD1		other		1.633		0.195	1.154	0.00426	CTH,DES,HK1,NDUFA6,PPIA,RPL39
GFAP		other						0.00429	ITGB1,LAMA1,PLEC,VIM
STOX1		other						0.00429	AHCY,FSIP1,RAB10,RPL17
mir-451		microrna		0.152	bias	0.369	-0.579	0.00429	EMC4,PGM1,RAB14,YWHAZ
RORA		ligand-dependent nuclear receptor	Inhibited	-2.236		-0.245	-1.688	0.00439	ACOT2,ACTB,ATP1B1,Cyp4a14,DDC,FABP3,Gk,GOT1,GPX1,GSTA5,GSTM2,GSTP1,HPGD,HSD17B10,ITPR1,PCK1,POR,PRDX6,SELENBP1
PRKAA2		kinase		1.525		0.177	0.898	0.00441	ALB,ARHGDIB,CA2,DDAH1,FABP4,FN1,GALM,HSPA5,MT-CO1,OAT,P4HB,TGM2,VIM	AMPK,CEBPA,FOXO1,MYC,PPARG,PPARGC1A,PRKAA2,SP1,TP53
BID		other		-0.447	bias	-0.349	0.333	0.00475	CTSB,CTSD,CTSH,FN1,MT-CO2	BID,CEBPA,FN1,FOS,HIF1A,SNAI1,SP1,TGFB1
PRKAA		group		-0.638		0.056	-0.782	0.00477	ACOX1,CLDN1,CPT1A,HSD11B1,HYOU1,PCK1,VIM	Esrra,PPARA,PPARD,PPARG,PPARGC1A,PRKAA,RXRA
GAL3ST1		enzyme						0.00485	ITGB1,PCK1,SLC12A1
MRPL14		other						0.00485	MT-CO1,MT-CO2,MT-ND4
MT-TE		other						0.00485	MT-CO2,MT-CYB,MT-ND4
PCBP1		translation regulator						0.00485	ALOX15,FOLR1,MYH10
PDE6B		enzyme						0.00485	CAT,GPX1,SOD1
PGK1	-1.564	kinase						0.00485	CTNNB1,PLG,VIM
ST6GALNAC1		enzyme						0.00485	B2M,CTNNB1,VIM
ZNF746		transcription regulator						0.00485	PCK1,PDHA1,SDHA
miR-338-3p (miRNAs w/seed CCAGCAU)		mature microrna						0.00485	TAGLN,Tpm1,VIM
PRKG1		kinase		-0.447		0.017	-0.486	0.00508	ALOX15,CTNNB1,FN1,HINT1,RHOA,TAGLN	PRKG1,SP1,TP53
NRIP1		transcription regulator	Activated	3		0.246	2.261	0.00509	ACAA2,ACO2,HADHB,IDH3A,LDHB,OPLAH,PYGL,SDHB,SUOX
RAF1		kinase		-1.591	bias	-0.376	-0.154	0.0052	AP2B1,CA2,CLDN1,CRYAB,CTNNB1,CTSH,HSD11B2,ITGB1,MGLL,PC,PCK1,PLEC,PNP,RAN,RPS2,SELENBP1,SNRPD1,TGM2,Tpm1,Tpm3
NR0B2		ligand-dependent nuclear receptor		1.377	bias	0.374	0.482	0.00566	ACADM,ACLY,ACOX1,AGT,CPT1A,FBP1,P4HB,PCK1,PDIA3,PDIA4	CEBPA,CEBPB,FOXA2,FOXO1,Insulin,NR0B2,NR1I2,PPARA,PPARG,PPARGC1A,RXRA,SP1,SREBF1,THRB
Pro-inflammatory Cytokine		group		-0.447	bias	-0.333	0.298	0.00569	AICDA,AKR1B1,ASS1,CR1L,GCLC,GLUL,HDAC6,HSPA5,ITGA1
YWHAG		other						0.00575	GPI,HYOU1,NAPA,PRDX6	ATF4,FOXO1,PPARG,PPARGC1A,YWHAG
FOXO1		transcription regulator		-1.172	bias	-0.279	-0.146	0.00582	ACLY,AICDA,ALB,ALDOB,ATP5F1B,ATP5PF,CA2,CAT,CPT2,CS,CTSV,CYCS,ENPEP,FABP4,FLNB,FN1,FOLR1,FYN,Gk,GPD1,GPI,GRHPR,HPD,HSP90AB1,HSPA5,HSPD1,HYOU1,ME1,PCK1,PDHB,RAB7A,SOD2,TIMM44,TIMM50,TKT	ATF4,CEBPA,CEBPB,Esrra,FGF21,FOXO1,HIF1A,Ins1,PPARA,PPARD,PPARG,PPARGC1A,RXRA,SREBF1
COL4A3		other						0.00588	FN1,LAMA1,LAMB1,LAMC1,MAPK14
IPMK		kinase		-1.342	bias	-0.436	-0.367	0.00588	ACTB,FLNA,HSP90AB1,PFN1,TAGLN2
mir-33		microrna		1.471	bias	0.436	0.522	0.00588	AGT,CPT1A,FABP4,FRS2,HADHB
FGF1		growth factor		-1.601		0.075	-1.822	0.00596	AKR1B1,AKR1B10,ALB,CD68,COX5A,CTNNB1,GCLC,GCLM,GPX1,GSTM1,GSTP1,SERPINB1,TGM2,TTR	CEBPA,CEBPB,FGF1,NFE2L2,PPARG,RXRA,SP1,TNF
RNA polymerase II		complex						0.00601	ACTB,ACTC1,B2M,CA12,ENO1,FABP4,FGG,GAPDH,GOT1,HBB,HPRT1,HSD11B2,PBX1,PCK1,PDZK1,RBBP4,RPL10A,RPL13A,RPS21,RPS3,RPS6,SDHC,SLC27A2,SOD2
FHIT		enzyme		-0.155	bias	0.352	-1.011	0.00601	FBXW7,GCHFR,RAB1A,RAB7A,RAN,VIM
ICMT		enzyme						0.00601	ACTN4,ATP5F1B,CRYAB,GDI1,LMNA,RHOA
MMP14		peptidase		0.128		-0.015	0.165	0.00601	ANXA7,BCAM,CTNNB1,LRP1,NNT,SLCO2A1
Collagen(s)		complex		0.152		-0.113	0.377	0.00634	ACTB,C3,CD68,CR1L,FN1,PSAT1,SERPINH1
RXRB		ligand-dependent nuclear receptor						0.00634	ACADM,ACOX1,ACSL1,ALDH1A1,CRYAB,FABP4,LYZ
NOS2		enzyme		-1.094		-0.058	-0.849	0.00671	ACO1,ACTC1,ADH5,API5,ATP2A2,AZGP1,CP,CTSC,CYCS,FABP4,G6PD,GPD1,PC,PRDX6,SERPINH1,SFXN1,SPR,TKT	ATF4,FOXO1,NOS2,PPARG,PPARGC1A
LIPE		enzyme		-0.128		-0.112	0.143	0.00689	ACSL1,ACSS2,ALDH1A1,AMACR,CA2,CDO1,CP,FABP4,GAPDH,INMT,PC,PCK1,PDHA1,TKT
HIF1A		transcription regulator	Inhibited	-2.525	bias	-0.304	-1.111	0.00708	ACO1,AGT,ALDOA,ARPC2,ATP2A2,ATP5PF,CLDN1,CTSD,EIF4G1,EIF5A,ENO1,FN1,FYN,GAPDH,GCHFR,GPI,H2AC20,HMGCL,HSPA4,HSPA5,ITGA1,ITPR1,KRT19,NDRG1,NT5E,PDHA1,PFKL,PGK1,PKM,PPIA,SOD2,TFRC,VIM	AHR,ARNT,ATF4,CEBPA,CEBPB,EPAS1,ESR1,HIF1A,MYC,PPARG,RNA polymerase II,RXRA,SP1,TNF,TP53,VHL
KLF11		transcription regulator		-1.766		-0.246	-1.132	0.00726	CAT,CPT2,FABP3,HADHB,IDH3A,PLA2G4A,SOD2
TRIB1		kinase						0.00745	ACOX1,CPT1A,CPT2
CEBPA		transcription regulator		-1.543		-0.161	-0.727	0.00745	ACLY,ACSL1,AGT,AKR1B1,AKR1B10,ALB,ANPEP,ASL,ASS1,C3,CA2,CPT1A,CTNNA1,CYCS,EPHX1,FABP4,GAPDH,Gsta1,GSTP1,HPGD,HSD11B1,HSPA5,KRT7,MT-CO1,PCK1,PFN2,PGD,PPL,SERPINB1,SERPINF1,SOD1,SOD2,STEAP4,VCL	CEBPA,FOXO1,HNF1A,HNF4A,PPARA,PPARG,PPARGC1A,RXRA,SMARCA4,SREBF1
C1QBP	-1.886	transcription regulator		0.132	bias	-0.262	0.652	0.0075	C1QBP,CTNNB1,MT-CO1,MT-CO2
ADCYAP1		other		-1		-0.095	-0.565	0.00752	ACAT1,ACTN1,ADD3,AMACR,BCAM,COL5A1,GCLM,HK1,IDH2,KRT8,LAMA1,LRPAP1,LUM,MCAM,MME,POR,PRDX6,PSMB7,SERPINB1,SERPINF1,TUBB2B,TXNRD1
NFYA		transcription regulator		-1.432	bias	-0.324	-0.714	0.00828	ACLY,ALB,CALR,CAT,CBS/CBSL,EPHX1,HSPA5,PGK1,PKM,THOP1
FTMT		enzyme						0.00866	FTL,TFRC
GIMAP1-GIMAP5		other						0.00866	HSP90B1,HSPD1
LARP1		translation regulator						0.00866	PABPC1,RPS6
P4HB	-1.106	enzyme						0.00866	PDIA3,PDIA4
SLC12A6		transporter						0.00866	CTNNB1,VIM
TTPA		transporter						0.00866	IDE,LRP1
UPP1		enzyme						0.00866	ACOX1,EHHADH
RASSF5		other		0.555		-0.073	0.716	0.00867	DNAJA1,EEF2,PSMD1,RAP1A,UQCR11
MAP2K7		kinase						0.00869	FN1,HSPA5,ITGB1,PDIA3,PLA2G4A,PPP1R7,RPS6,SERPINC1
STAT4		transcription regulator		-0.962	bias	-0.436	0.968	0.00892	ACADL,ACP6,ACSS1,AP2A2,BSG,C3,COPG1,KDELR2,LAMTOR3,LRP1,NDRG1,PFN2,PRDX6,PYGL,SELENBP1,SERPINB1,SF3B1,TPP2,TUBB2B,VDAC1
miR-124-3p (and other miRNAs w/seed AAGGCAC)		mature microrna	Activated	3.266	bias	0.436	1.276	0.00905	ACAA2,AK2,ALDH9A1,ARPC1B,ECI2,GNAI3,GSN,HADH,HADHB,IQGAP1,ITGB1,LAMC1,LMNB1,MAPK14,MTPN,PGM1,PTBP1,SEC11A,SERPINB6,SLC22A5,SUCLG2
HOXA10		transcription regulator		0.243		0.138	-0.326	0.0091	ACTB,ALDH1A1,ALDH1A2,CDH16,CTSV,DPP4,EIF3A,FN1,GSTA3,HSP90AA1,IDH2,INMT,LYZ,ME1,MSN,P4HB,RBP1
ADRB1		g-protein coupled receptor						0.00958	ACTC1,ANXA4,HSPA5,Tpm1
FXN	-2.362	kinase						0.00958	ACLY,ALAD,FTL,TFRC
GPI	-1.385	enzyme		-1.959		-0.109	-1.745	0.00958	FN1,RHOA,STEAP4,VIM	CEBPA,CEBPB,GPI,PPARG,RXRA,SP1,TNF
OMA1		peptidase		-1.982		-0.109	-1.766	0.00958	ACADVL,DNM1L,OPA1,UQCRC2
SLC9A3R1	-3.15	other		-1.067		-0.145	-0.779	0.00958	ACTN4,EZR,KRT19,MSN
SMARCA4		transcription regulator		-1.918	bias	-0.35	-0.329	0.00983	ACTN4,AGMAT,AGT,ALB,ALDH2,ARHGDIB,AZGP1,CDH16,COTL1,CP,CPM,CTSB,CTSH,DES,DYNC1H1,FABP4,FBLIM1,FBP1,FGG,FLNB,FN1,FOLR1,GAPDH,GCHFR,GCLC,GNAI3,GPX1,GSTP1,HBB,HPGD,ITGB1,ITPR1,LMNA,LUM,OXCT1,PLPP3,RBP1,SERPINH1,TAGLN,TTR,TXNRD1,VIM
ANPEP	1.709	peptidase						0.0107	ANPEP,DPP4,NDRG1
KCNJ11		ion channel						0.0107	ACADM,ACADVL,MT-CO1
RYR1	-1.807	ion channel						0.0107	GAPDH,MT-CO1,MT-CO2
SOX4		transcription regulator		-0.57	bias	-0.277	0.537	0.0108	ACY3,AIF1L,Akr1c12/Akr1c13,CTNNA1,CTNNB1,ENPEP,FN1,GLDC,KYNU,LYZ,PECAM1,PITRM1,PNP,PYGL,Tpm4,TUBB2B,VIM
HDAC5		transcription regulator						0.0108	ACADL,ACADM,ACSL1,ATP5F1B,CPT2,CTNNB1,PFKL,TAGLN
FOXA3		transcription regulator						0.011	ACADM,CPT1A,CYCS,PCK1,TF,TTR
PAX3		transcription regulator						0.0111	ARHGDIB,ASS1,CAPN1,CST3,CTSA,DPEP1,EIF2S1,G6PD,GLB1,GLDC,GPX4,HPX,MCAM,PPIB,PPP1R7,SRSF3,TCN2,YWHAE
FSH		complex		1.141		-0.145	1.675	0.0116	ACP2,ACTB,ACTN1,ACTR2,ARPC4,ATP2A2,CAPZA1,COL18A1,CRYM,CTNNB1,CTSV,EZR,GCLC,GOT1,HSD11B1,ITPR1,MAPK14,PCK1,PGK1,PKM,PRKAR1A,PSMD1,PSMD3,RAB14,RAB1A,RPL39,TF,TFRC,Tpm4,VCL,YBX3
PRKAG3		other						0.0116	ATP1B1,ATP6V1A,CTNNA1,DLAT,FTL,GOT1,HSPA5,MAT2A,OXCT1,PRPF6,RPL13A,RPL5,Rps3a1,SORD,TFRC,UGP2
AKT2		kinase						0.0119	CTNNB1,GCLC,GCLM,GSR,GSS,ITGB1,VIM
SDCBP		enzyme		-0.93		-0.18	-0.571	0.012	CLDN1,CTNNB1,PEBP1,VIM
Creb		group		1.294		-0.226	2.27	0.012	ACY3,ADK,ARPC5,ATP2A2,COMT,CPT1A,CTH,CTSB,CTSV,DDX39B,DDX6,FLNB,FXN,GDA,GSTM3,HPGD,KRT1,Ldha/RGD1562690,MAT2A,MCAM,NDUFB5,PCK1,PGK1,SOD1,TF,TFG
NF1		other		1	bias	0.322	0.355	0.0123	CBS/CBSL,CTNNB1,PCK1,RPL10A,RPS19
SMTNL1		other	Activated	2.236		0.201	1.786	0.0123	GAPDH,GLO1,HSP90AB1,PFKM,Tpm1
Akt		group		1.086		-0.153	1.778	0.0124	ATP5F1A,CP,CPT1A,CTNNB1,CTSD,FABP4,FN1,GSR,GSS,HPGD,LMNA,MCAM,MT-CO1,MT-CO2,NDRG1,NDUFV1,Nedd4,PCK1,PLA2G4A,PLG,PPP1R1B,SDHB,SOD2,UQCRC2
FOXO3		transcription regulator		-0.306		-0.183	0.337	0.0125	ACLY,APEX1,CAT,CLDN1,CPT1A,CTSB,CTSV,DNM1L,ENPEP,FABP4,FLNB,FYN,GCLC,GLUL,GPX1,HMGCS2,MCAM,MYO6,NDRG1,NT5E,PRDX3,PRDX5,RTN4,SOD1,SOD2,VIM
PRNP		other	Inhibited	-2.621		-0.037	-2.524	0.0126	CTSD,EIF2S1,HSP90B1,HSPA5,HSPA8,HSPA9,LRP1,PDIA3,PLPP3
FGF19		growth factor						0.0128	ACLY,ACSL1,ALDH1A1,CTNNB1,Cyp4a14,FABP3,FBP1,MCAM,MME,SERPINA1
NFKBIA		transcription regulator		-0.686		-0.119	-0.016	0.013	ABCD3,AK2,ATP5MF,AZGP1,C3,CAPZA2,CP,CRYAB,CTNNA1,CTNNB1,CTSB,ERAP1,FN1,HSPA5,HSPA8,ITGB1,ITPR1,KRT8,LAMA5,MT-CYB,PARK7,PDHA1,PICALM,RBP1,RPL27A,RPS18,RPS2,SLC16A2,SOD1,SOD2,SPTBN1,TFRC,UBA1,YWHAZ
CLDN7		other		-0.514		0.012	-0.557	0.0131	AGT,ARHGDIB,C3,CA12,CD68,GLS,H2AC20,LTA4H,MLEC,NRG1,SERPINB1,SLCO2A1
ERBB2		kinase		-0.509		-0.222	0.591	0.0132	ACAA2,ACTB,ALAD,ALOX15,ANXA2,ATP6V1A,BCAT2,CAPZA2,CD9,CHDH,COL18A1,COL5A1,COL6A1,CPT2,CSE1L,CTNNB1,CTSB,DECR1,DPEP1,EHHADH,EIF6,EPHX2,FN1,FOLR1,GLO1,GLS,HADHB,HNRNPK,IDH1,ITGB1,KRT7,LAMB1,LUM,MAOA,MCCC1,MME,NDRG1,NDUFV1,NRG1,PBX1,PDHA1,PDIA4,PFN2,PGK1,PGM1,PPP2R5A,PRPS1,RPL17,RPS10,TAGLN,TOPBP1,VCL,VIM
HIC1		transcription regulator		-0.707		0.078	-0.927	0.0132	CA12,CA2,CDO1,ITPR1,MCAM,PLA2G4A,PLEC,SFXN3
miR-133a-3p (and other miRNAs w/seed UUGGUCC)		mature microrna		1.777	bias	0.436	0.65	0.0134	AK2,CORO1C,FTL,KRT7,MSN,PKM,RHOA
F2R		g-protein coupled receptor		0.217	bias	-0.3	1.192	0.0136	FBP1,FN1,KRT19,KRT8,LAMB1,LDHB,MCAM,RHOA,TAGLN,TGM2,VIM
CXCL12		cytokine		-1.13	bias	-0.263	-0.067	0.0137	ARPC4,CA2,CANX,CD9,CTNNB1,DAD1,DPP4,FLNA,FN1,FYN,GSR,ITGB1,NUMA1,RAP1A,RYR1,RYR3,TF,VIM
APC		enzyme						0.0142	CS,CTNNB1,DPP4,FH,HADHB,IDH3G,MDH2,MEP1A,OGDH,PLA2G4A,SDHB,SUCLG1,SUCLG2
PRKCI		kinase		0.747	bias	-0.344	1.424	0.0144	COPB2,ECT2,EZR,HK1,SF3B1
PRMT1		enzyme						0.0144	CTNNB1,FTL,GCLC,HSP90AA1,PRDX3
IgG		complex		0.5		0.204	-0.315	0.0146	AFM,ASAH1,ATP1B1,ATP6V0D1,B2M,C3,CALR,CD9,CTSC,EZR,FN1,GPX1,HDGF,HSPA5,PLS3,PPL
CNGA3		ion channel						0.0147	CAPN1,EIF2A,HSPA5
EIF4G2		translation regulator						0.0147	ACTB,CTSD,KRT19
FTH1		enzyme						0.0147	FTL,HBB,TFRC
SFRP4		transmembrane receptor						0.0147	CTNNB1,FN1,VIM
mir-144		microrna		0	bias	0.339	-0.678	0.0148	EMC4,PGM1,RAB14,YWHAZ
FST		other		-0.277		-0.046	-0.156	0.0149	ACSL1,CYCS,FABP3,FABP4,FN1,PLG,SERPINA1
ELAVL1		other						0.0157	ANXA11,ARF5,CTNNB1,EIF4G1,FLNA,GSS,HSPA2,RACK1,RPN2,RPS6,SLC25A11
NR3C2		ligand-dependent nuclear receptor		1.117		-0.108	1.456	0.0161	AGT,ARPC2,ATP1B1,DES,ECHDC2,FKBP4,FN1,GPX1,HSPA9,IDH3B,PDHB,PPIB
ATF2		transcription regulator		-0.97	bias	-0.436	0.087	0.0162	ACTB,BCKDHA,CTNNB1,FN1,MAPK14,MAT2A,PCK1,PLA2G4A,SOD2,TF
NR4A1		ligand-dependent nuclear receptor		1.715		-0.03	1.766	0.0165	ACLY,ALDOA,ALDOB,COL6A1,CTNNB1,EHHADH,FABP4,FBP1,GPD1,HDAC6,KRT8,MAT2A,NT5E,PDIA3,PEBP1,PFKM,PGK1
BCAP31		transporter						0.0167	CD81,CD9
FOXH1		transcription regulator						0.0167	ALDH1A1,ALDH1A2
GALNT6		enzyme						0.0167	CTNNB1,FN1
LETM1	-1.43	transporter						0.0167	AIFM1,MT-CO1
MCF2		other						0.0167	ITGA1,ITGB1
PAPOLA		enzyme						0.0167	MT-CO1,MT-CO2
PSMB5	-2.743	peptidase						0.0167	GSTP1,PSMB1
TDG		enzyme						0.0167	APEX1,RBP1
mir-190		microrna						0.0167	CLDN1,VIM
CDH11		other		0.447	bias	-0.436	1.422	0.0167	AGT,CD9,LAMA5,SERPINA1,SLC9A3R1
ELOVL5		enzyme		0.246	bias	0.28	-0.375	0.0167	ACADL,EHHADH,HADHA,HMGCS2,PCK1
KLF3		transcription regulator		1.8		0.136	1.119	0.0173	ABHD14B,ANXA5,ANXA6,ARPC4,CCT3,CTNNA1,CTSC,Cyb5r3,EIF5A,EPRS,GSTP1,HBB,HNRNPF,IDH1,MSN,MTCH2,NDRG1,PECAM1,PRKACA,PSMD7,RAB7A,RMDN1,RYR1,SCCPDH,SERPINH1,TRAPPC1,VIM
STAT3		transcription regulator		-1.779		-0.211	-0.748	0.0175	AGT,AICDA,ALDH1A1,ALOX15,APEX1,CAT,CD9,COL5A1,CTSB,DPP4,ECT2,FGB,FGG,FN1,HBB,ITGB1,LDHB,LRP2,LYZ,MT-CO1,MT-CO2,MT-CYB,MT-ND4,NDRG1,OAS3,PCK1,PDIA4,PECAM1,PFKL,PGK1,PHB,PLA2G4A,PSMB5,SERPINA1,SERPINB1,SOD2,TAGLN,TNS1,VIM,WARS
miR-122-5p (miRNAs w/seed GGAGUGU)		mature microrna		1.992	bias	0.436	0.787	0.0176	ALDOA,ANXA11,CS,EEF1A1,MEP1A,P4HB,PKM,VIM
SREBF2		transcription regulator	Inhibited	-2.734	bias	-0.344	-1.795	0.0178	ACAA2,ACLY,ACSL1,ACSS2,DBI,G6PD,IDH1,LRP1,RDH11
IGF2BP1		translation regulator		-1	bias	-0.436	-0.128	0.0179	ACTB,COL5A1,LUM,SERPINH1
SCP2		transporter		0.277		0.161	-0.035	0.0179	ACOX1,BSG,PCK1,PDZK1
MAFB		transcription regulator	Activated	2.224		-0.125	2.501	0.0184	ACTB,ACTN1,AKR1B10,CAP1,PCK1,TAGLN
ETV5		transcription regulator						0.0184	CLDN1,CTNNA1,CTNNB1,FN1,ITGB1,KRT19,KRT7
VCAN		other		0.862		-0.015	0.918	0.0186	ASS1,C3,FN1,GLB1,ITGB1,LAMB1,LOXL4,MYH10,OAS3,PRDX5,RBP1,SOD2,Tpm1,VCL,YBX3
HNRNPA2B1		other		-0.555		-0.235	-0.099	0.0191	ANXA7,CA12,CLDN1,CP,CTSV,FN1,GSN,PBX1,PKM,RYR1,SERPINA1,SRI,SRSF1,VIL1
NEUROG1		transcription regulator		0		0.087	-0.247	0.0193	ADD3,ASS1,C3,FABP3,FN1,LCP1,RHOA,SERPINF1
SRSF1	-2.391	other						0.0193	FN1,LMNA,PTBP1,SRSF1,VIM
Hnf3		group						0.0194	ALDOB,PCK1,TTR
MXD1		transcription regulator						0.0194	EIF4A1,EIF4G1,ITGA1
miR-375-3p (miRNAs w/seed UUGUUCG)		mature microrna						0.0194	C1QBP,MTPN,YWHAZ
MECP2		transcription regulator						0.0196	ACTB,BCAT2,DPP4,DPYSL2,GSTP1,HSPA5,IVD,LMNA,UQCRC1,VIM,YWHAB,YWHAZ
NKX3-1		transcription regulator						0.0204	CA12,CA2,CTNNB1,CTSB,CTSV,VIL1,VNN1
SRF		transcription regulator		-1.635		-0.179	-0.967	0.0206	ACTB,ACTC1,CALB1,CAP1,CAPRIN1,CLDN1,CPM,CTNNB1,DES,EIF6,EZR,FLNA,GDA,GSN,ITGA1,ITGB1,LRP1,PAFAH1B1,PGM1,PPIA,SPTBN2,TAGLN,Tpm1,Tpm4,TST,VCL
MRTFA		transcription regulator		-0.093		0.087	-0.4	0.0206	ACTB,ACTC1,ARPC1B,ARPC4,COMT,FABP3,FLNA,ITGB1,PFN2,TAGLN,Tpm4,TST,VCL
ABCB6		transporter		1.633		0	1.633	0.0207	ALAD,CAT,Cyp2c23,HAGH,HK1,UROD
AGTR1		g-protein coupled receptor						0.0207	AGT,CP,FN1,GSTA5,GSTP1,RHOA
RCE1		peptidase						0.0207	ACTN4,ATP5F1B,B2M,CRYAB,GDI2,LMNA
SCAP		other		-1.463	bias	-0.403	-0.329	0.021	ACAA2,ACLY,ACSL1,ACSS2,ALB,EHHADH,FLAD1,HMGCS2,RDH11
CR1L	1.921	other		1.387	bias	0.378	0.548	0.0222	C3,COL18A1,COL5A1,COL6A1,LUM
KEAP1		transcription regulator	Activated	2.2		-0.052	2.315	0.0222	GCLC,GNAI2,GSTP1,PRDX1,UGT1A1
mir-21		microrna	Activated	2.024	bias	0.298	0.702	0.0242	ALOX15,ARCN1,CANX,CCT8,CD180,COPG1,CSE1L,DDAH1,ECT2,FN1,Ldha/RGD1562690,NME1,OAS3,PECAM1,PGAM1,PSME2,SEPT2,SOD2,SRSF3,YWHAB,YWHAZ
PRKAA1		kinase		0.687		0.174	0.088	0.0245	ALB,ARHGDIB,CA2,CAT,DDAH1,FN1,GALM,GPX1,MLYCD,MT-CO1,OAT,SOD2,TGM2
estrogen receptor		group		-1.089		0.015	-1.152	0.0247	C3,CA12,CALB1,CD68,CDH16,COL5A1,COL6A1,FN1,GSTA5,HSP90AA1,ITGB1,KRT19,KRT7,KRT8,MSN,MT-CO2,NT5E,POR,SLC9A3R1,VIM
LOXL2		enzyme						0.0248	FN1,PECAM1,VIM
NRG4		growth factor						0.0248	ACOX1,EHHADH,ME1
KLF1		transcription regulator						0.0253	BCAM,BSG,HBB,PECAM1,SERPINH1
ROCK2		kinase		-0.625	bias	-0.295	0.021	0.0253	DES,KRT1,MSN,PPL,TAGLN
DRAP1		transcription regulator						0.0254	GAPDH,RPL7A,RPS27,SOD1
EDN3		other		1		-0.145	1.291	0.0254	CTNNB1,ITGB1,LAMA1,MCAM
H2AZ1		other						0.0254	ALB,FABP4,RPS6,TTR
LGR5		transmembrane receptor						0.0254	BLVRB,GLUL,OAT,SLC13A3
NR6A1		ligand-dependent nuclear receptor	Inhibited	-2		-0.115	-1.77	0.0254	ALDH1A2,GLS,LMNA,VIM
ADIPOQ		other		-0.28		-0.056	-0.067	0.0255	ACLY,ACOX1,ACSL1,FABP3,FABP4,FN1,Gk,GPD1,HMGCS2,PCK1,PDHB,PRDX3,PRDX5,SLC27A2,SOD2
IRF4		transcription regulator		0.245		0.192	-0.391	0.0265	ADA,AICDA,B2M,CANX,CD68,DBI,EZR,HSPA8,ITGB1,PPIB,PSMA1,RAB7A,RHOA,RPL6
ABCB7		transporter						0.0268	FTL,TFRC
APAF1		other						0.0268	HSPA5,VIM
CPXM1		peptidase						0.0268	COL5A1,COL6A1
ELP1		other						0.0268	CTNNB1,RHOA
HEPH		transporter						0.0268	CP,RTN4
ITPR2		ion channel						0.0268	ITPR1,PCK1
LSP1		other						0.0268	ITGB1,PECAM1
MRAS		enzyme						0.0268	CTNNB1,VIM
ZDHHC2		enzyme						0.0268	CD9,VIM
miR-382-5p (miRNAs w/seed AAGUUGU)		mature microrna						0.0268	TAGLN,VIM
EP300		transcription regulator	Inhibited	-2.19	bias	-0.357	-0.781	0.0272	ACADL,ACADM,AGT,ANXA6,B2M,CA12,CA2,CKB,COMT,CPT1A,CPT2,DDC,FABP4,FN1,Gk,HBB,HMGCS2,HSD11B1,HSD11B2,HSP90AB1,KMO,LMNA,MME,NDRG1,OAS3,PCK1,PLA2G4A,PLAA,RBP1,RHOA,SLC43A1,SOD2
INS		other		1.708		-0.065	1.948	0.0279	ACADL,ACADM,ACADVL,ACLY,ATP5F1A,CAT,CBS/CBSL,CPT1A,HSPA5,MT-ND4,NDUFV1,PCK1,SDHC,SOD1
GPX1	-1.034	enzyme		0.391	bias	0.311	-0.299	0.0286	CAT,GPX4,PRDX6,SOD1,SOD2,UQCRC2
PAK1		kinase						0.0287	CTNNB1,CTSD,FN1,MAPK14,PFKM
ANXA7	1.339	ion channel		-0.563		-0.176	-0.068	0.0294	ALOX15,CTSB,DAD1,FYN,GSR,GSTP1,ITPR1,SERPINB6
KDM6B		enzyme		-1.131	bias	-0.385	-0.37	0.0297	BHLHE23,FN1,PPIA,VIM
Pkg		group		0.261		-0.187	0.628	0.0297	CAT,CTNNB1,SOD2,VCL
thyroid hormone receptor		group						0.0297	ACOX1,CPT1A,EHHADH,POR
miR-16-5p (and other miRNAs w/seed AGCAGCA)		mature microrna	Activated	2.067	bias	0.436	0.293	0.0306	ACP2,ACTR1A,CA12,CAPRIN1,HSP90B1,LAMC1,LAMTOR3,PHKB,PNP,PSAT1,PURA,RAB21,RARS,RIDA,RTN4,UGDH,UGP2
GTF2I		transcription regulator						0.031	CAT,HSPA5,PDIA4
RBP1	-1.486	transporter						0.031	ALDH1A1,ALDH1A2,RBP1
GDNF		growth factor		-1.672		-0.198	-1.203	0.0318	ACTB,CTSB,DPYSL2,EEF2,FN1,HSD11B2,PPP1R1B,PRKACA
IDH1	-1.971	enzyme						0.0323	FABP4,FN1,PGK1,SERPINH1,VIM
NR2F1		ligand-dependent nuclear receptor						0.0323	ACADM,AGT,ALDH2,CPT2,PCK1
Hif1		complex						0.0324	ALDOA,CP,ENO1,FN1,PFKL,PGK1,TFRC
SMARCB1		transcription regulator		-1.468		-0.249	-0.581	0.0325	ACAT1,ACSL1,ACTR2,ADD3,ATP1B1,COL18A1,Cyp4a14,FABP4,FBP1,GSN,OAS3,PC,PCK1,RAB14,SLC37A4
HAND1		transcription regulator						0.0344	CPT1A,DBI,FABP4,MLYCD
UPF1		enzyme		1.982	bias	0.322	1.344	0.0344	DNAJB11,IQGAP1,LMNB1,PYGL
Pkc(s)		group		-1.212	bias	-0.264	-0.302	0.0356	ACAT1,ACO1,CLDN1,CPT1A,CTNNB1,CTSB,DES,DNAJC3,FABP4,FN1,HPGD,HSP90B1,HSPA5,ITGB1,KRT8,P4HB,PDIA4,TAGLN
KRT14		other						0.0362	DSG4,HSPA5,KRT1,KRT5,KRT8
SETD2		enzyme						0.0362	LAMA1,LAMA4,PLG,RTN4,SERPINF1
ALDH1A1	-1.358	enzyme						0.0379	ACADM,FABP4,PCK1
HNRNPU		transporter						0.0379	ACTB,GAPDH,HBB
MT-TM		other						0.0379	MT-CO1,MT-CO2,MT-CYB
ESRRG		ligand-dependent nuclear receptor		-1.48	bias	-0.342	-0.663	0.0384	CYCS,ENO1,GAPDH,HADH,PCK1,PKM
ABL2		kinase						0.0388	CTSB,NME1
ATP2B2		transporter						0.0388	CALR,HSPA5
CACNA1C		ion channel						0.0388	ANXA2,ENO1
CHD3		enzyme						0.0388	ADA,RPS6
CNGB3		ion channel						0.0388	EIF2A,HSPA5
DOHH		enzyme						0.0388	NME1,PARK7
F Actin		complex						0.0388	CTSV,FLNA
G6PC		phosphatase						0.0388	HSPA5,HYOU1
KLF17		transcription regulator						0.0388	FN1,VIM
KRIT1		other						0.0388	RHOA,SOD2
LIMS2		other						0.0388	CTNNA1,ITGB1
NET1		other						0.0388	FN1,ITGB1
PDZK1IP1		other						0.0388	MSRA,PDZK1
QKI		other						0.0388	H2AFY,HNRNPF
RHOC		enzyme						0.0388	GLUL,RHOA
WDFY2		other						0.0388	ACO2,CYCS
ZNF143		transcription regulator						0.0388	AKR1A1,TALDO1
CD44		other		0.235	bias	-0.291	0.925	0.0394	ACTB,ANXA11,BCAM,CALR,COL18A1,Cyb5r3,FKBP4,FN1,HDGF,HSP90AB1,LAMB1,LAMC1,PECAM1,PLPP3,SERPINA1,VCP,VIM
NR1D1		ligand-dependent nuclear receptor		-1		-0.145	-0.709	0.0404	ACLY,CTSV,EHHADH,MDH1,ME1
SATB1		transcription regulator		-1.312		0.072	-1.556	0.0413	ACTN1,ARF5,CTNNA1,CTSD,HBB,HSP90AA1,HSPA8,ITGB1,PSMD2,PTGES3,RPLP1,SLC27A2,VIM,WARS
NR4A3		ligand-dependent nuclear receptor		-0.492		-0.126	-0.213	0.0414	ATP5F1A,COL6A1,FABP4,FBP1,MT-CO1,SDHB,UQCRC2
RHOA	-2.946	enzyme		-1.091		-0.159	-0.778	0.0426	AGT,CTNNB1,CTSD,ECT2,FN1,ITGB1,Nedd4,RHOA,TAGLN
AGT	-1.698	growth factor		-0.143		-0.205	0.987	0.0438	ADD3,AGT,ALOX15,Anp32a,ASL,ATP1A1,ATP1B1,CALR,CAT,COL6A1,COX5A,CP,Cyp2c23,Cyp4a14,FN1,GSS,GSTA3,GSTA5,GSTP1,IDH1,ITGB1,LAMB1,MYH10,NDRG1,NRG1,PFN1,PURA,RHOA,SLC12A1,SLC5A2,SOD2,TFRC
ATM		kinase						0.0448	ACTB,FN1,HSP90AA1,HSP90AB1,HSPE1,PSME2,TGM2
MBD2		transcription regulator						0.0448	ACTB,ASS1,BCAT2,DPP4,G6PD,GSTP1,OAT
UCHL1		peptidase		-1.134		-0.015	-1.095	0.0448	ANXA6,DPYSL2,GPX4,LDHB,PFKM,PLA2G4A,VWA5A
PLAUR		transmembrane receptor		-0.373	bias	-0.304	0.294	0.0449	CTSB,ITGB1,MT-CO1,PLG,VIM
THBS4		other		-1.976		-0.192	-1.597	0.0451	CALR,HSPA5,HYOU1,P4HB
TRIB3		kinase		1		0.192	0.616	0.0451	CTH,FABP4,PSAT1,PSPH
NR1H4		ligand-dependent nuclear receptor		-0.573		0.03	-0.669	0.0453	ACSS1,C3,CPT2,DDAH1,FGB,GCLM,GPX1,GSTA3,HSPA5,PCK1,PGAM1,PGM1,SDHA,UGT1A1
CREB3		transcription regulator						0.0455	CANX,FKBP4,HSPA5
IFT57		other						0.0455	MT-ND4,SDHA,SDHB
PNN		other						0.0455	BSG,RHOA,SRSF1
SERTAD2		transcription regulator						0.0455	ACOX1,CAT,ECH1
SP2		transcription regulator						0.0455	GNAI2,MAT2A,SERPINH1
STIM1		ion channel						0.0455	GCLC,GPX1,PRDX1
KLF4		transcription regulator		-0.843	bias	-0.262	0.146	0.047	ACTC1,ALB,ALDH1A1,ATP2A2,CTNNB1,FN1,KRT19,KRT7,LAMA1,NCKAP1,PECAM1,PPL,SERPINA1,SERPINH1,SOD2,TAGLN,TF,TXNRD1,VIM
CD28		transmembrane receptor		-1.674	bias	-0.291	-0.251	0.0472	ACTR3,AP1B1,ARHGDIB,ATP5F1C,CS,CYCS,DAD1,FYN,GAPDH,H2AFY,HINT1,HSPA8,KDELR2,LCP1,MRPL11,MT-CO1,PGAM1,PHB,PNP,PSMA5,PSMA6,PSMD12,RPL6,SLC25A5,TFRC
N-cor		group		1	bias	0.357	0.286	0.0483	ACSL1,FABP4,G6PD,Gk,GSTP1,HEBP1,IDH1,PCK1,SNX1
mir-1		microrna	Activated	2.349	bias	0.371	1.262	0.0498	ANXA2,CAP1,CAPRIN1,EML4,FN1,HSP90B1,HSPD1,PICALM,PPIB,TAGLN2
NR3C1		ligand-dependent nuclear receptor		1.331		-0.061	1.49	0.0499	ACAT1,ACTB,ACTN1,AGT,ARPC2,ATP1B1,ATP6AP1,B2M,BCKDHA,CAT,COMT,CORO1C,CRYAB,DAD1,DBI,DBT,DPP7,FKBP4,FN1,GLUL,GPX1,GSTP1,HMGCS2,HSD11B1,HSD11B2,HSP90AB1,IDH1,KRT5,MAOA,MORC1,MTCH2,MTHFD1,OAT,PCK1,PLA2G4A,PRKAR1A,PSMA6,PTRH2,RTN4,SERPINA1,SGPL1,SLC43A1,SUMO2,YWHAE,YWHAZ

## Sheet: (C) regulator authordata ref 
Upstream Regulator	Expr Fold Change	Molecule Type	Predicted Activation State	Activation z-score	Flags	p-value of overlap	Target Molecules in Dataset	Mechanistic Network
PPARGC1A		transcription regulator	Inhibited	-4.314	bias	0.00443	ACADL,ACADM,ACADVL,ACAT1,ACOX1,AGT,ATP5F1A,ATP5F1B,ATP5MF,ATP5PD,ATP5PO,BCAT2,BDH1,C3,CAT,CD68,COX5A,CPT1A,CS,CTSA,CTSC,CYCS,DLAT,FABP3,FABP4,FH,Gk,GOT2,GPX1,HMGCL,HMGCS2,IDH3A,IMPA1,KYAT1,KYAT3,LAMA4,LAMB1,LDHB,LUM,MDH2,ME1,MT-CO1,MT-CO2,NDUFB5,NDUFS1,NDUFS8,NDUFV1,OXCT1,PACSIN2,PCK1,PDHA1,PGAM1,PRDX3,PRDX5,SDHA,SDHB,SDHD,SERPINH1,SOD1,SOD2,UGT1A1,UQCRC2
PPARD		ligand-dependent nuclear receptor	Inhibited	-3.499	bias	0.00475	ACAA2,ACADL,ACADVL,ACOX1,ACY1,ALDH2,ALDH9A1,ASS1,BDH1,CD68,CPT1A,CPT2,ECH1,ECI2,ENO1,FABP3,FABP4,FBP1,FN1,GOT2,GPD1,GSTA5,HMGCS2,HSD11B2,IDH3B,KYAT1,KYAT3,LDHB,MLYCD,OXCT1,PKM,RBP1,SLC27A2,SORD,TUB,YWHAE
MTOR		kinase		-1.327		0.00568	ACADL,ACADM,ACLY,ACOX1,AIFM1,AKR1A1,AKR1B1,AMACR,ATP2A2,ATP5MG,ATP5PB,ATP6V1C2,CLTC,CPT2,CS,CTNNB1,CYCS,EIF3A,ENO1,EPRS1,FABP4,FGB,FN1,GLUD1,HADHA,HADHB,HK1,HMGCS2,HSD11B1,HSP90AB1,HSP90B1,LDHB,MDH1,MDH2,MLYCD,MT-CO1,NDUFA6,PDHA1,PDK3,PECAM1,PFN1,PKM,PPIB,PRDX5,PRKAR1A,PRKAR2A,PSMB5,PTBP1,PYGB,RHOA,RPL23,RPS11,RPS18,RPS6,SERPINA1,SERPINB1,SOD1,TMLHE,TXNL1,UQCRC2
Insulin		group	Inhibited	-4.069	bias	0.0131	ACADM,ACAT1,ACLY,ACOX1,ACSL1,ACTB,ACTC1,AGT,ALB,ALDOA,ALDOB,CANX,CCT5,CCT7,CCT8,COL5A1,COL6A1,CTH,CTNNB1,CYCS,DBI,FABP4,FGB,FN1,FTL,G6PD,GCLC,Gk,GSTP1,HNRNPK,HSD11B1,HSP90AA1,HSP90B1,HSPA4,HSPA5,HSPA8,HSPA9,HSPE1,IDE,IDH1,ITGA1,LAMB1,LONP1,MAOA,MDH2,ME1,MTCH2,NDUFS1,NDUFS2,NDUFV1,P4HB,PCCB,PCK1,PGK1,PKM,PPIA,PPIB,PRDX6,Rpl32,RPS16,RPS6,SDHA,SDHB,SLC25A11,SLC25A5,SLC37A4,SLC3A1,SLC5A2,SOD1,SRSF3,U…
pirinixic acid		chemical toxicant	Inhibited	-2.631	bias	0.0135	ABCD3,ACAA2,ACADL,ACADM,ACADS,ACADVL,ACAT1,ACMSD,ACOT2,ACOT8,ACOX1,ACSL1,ACSS2,AKR1B10,ALDH9A1,ANXA2,ANXA7,ASL,BSG,C3,CAT,CCT3,CCT7,CPT1A,CPT2,CTSB,Cyp2c23,Cyp4a14,DAD1,DBI,DECR1,DECR2,DLAT,DPP4,ECH1,ECI1,ECI2,EHHADH,EIF3E,FABP4,FBP1,FGB,G6PD,GAPDH,Gk,GLUL,GOT1,GOT2,GPD1,GRHPR,GRPEL1,GSTM3,HADH,HADHA,HADHB,HMGCS2,HPX,HSD17B10,HSD17B4,HSP90AA1,HSPD1,HSPE1,KRT8,Ldha/RGD1562690,LDHB,MGLL,MLYCD,PDHB,…
PPARA		ligand-dependent nuclear receptor		-1.981		0.0149	ABCD3,ACAA2,ACADL,ACADM,ACADS,ACADVL,ACAT1,ACOT2,ACOT8,ACOX1,ACSL1,ACSS2,AHCY,ALDH2,ALDH9A1,ALDOB,ANXA2,APEX1,ASL,ASS1,ATP5F1B,C3,CAT,CPT1A,CPT2,CS,CTH,CYCS,Cyp4a14,DBI,DECR1,DECR2,ECH1,ECI1,ECI2,EHHADH,FABP3,FABP4,FGB,FGG,G6PD,Gk,GLS,GLUD1,GLUL,GOT2,GPD1,GSTM3,GSTP1,HADH,HADHA,HADHB,HMGCS2,HPD,HPX,HSD17B10,HSD17B4,KHK,KRT8,KYAT1,KYAT3,MAT2A,ME2,MGLL,MLYCD,MT-CO2,PAH,PBLD,PC,PCK1,POR,PRDX6,RTN4,S…
methylprednisolone		chemical drug		0.404		0.0152	ABAT,ACSL1,ADK,AHCY,AK4,Akr1c12/Akr1c13,AKR7A2,ALAD,ALDH1A1,ALDOB,Anp32a,ANPEP,ANXA2,AP2A2,APEX1,ASAH1,ASPA,ASS1,ATIC,ATP1A1,ATP1B1,ATP2A2,ATP5F1C,B2M,BDH1,C1QBP,CD180,CD9,COMT,CSNK2A1,CST3,CTSC,CTSH,CTSV,Cyb5r3,CYCS,Cyp2c23,DPYS,EIF3B,EPHX1,EPHX2,FAH,FKBP4,FN1,GATM,GC,GCHFR,GCLC,GCLM,GDA,GLUD1,GNAI2,Gnmt/LOC100911564,GOT1,GPD1,GRHPR,GSTP1,H1f0,HAAO,HAGH,HPD,HSD17B10,HSP90B1,HSPH1,IDH1,IDH2,ITGB1…
HSF1		transcription regulator		-1.396		0.0159	ACADL,ACLY,ATP5PF,B2M,CCT3,CCT5,CCT7,CCT8,COL18A1,CRYAB,CTNNB1,DNAJA1,FKBP4,HSP90AA1,HSP90AB1,HSPA4,HSPA8,HSPD1,HSPE1,HSPH1,LAMA4,MAT2A,PGK1,SERPINH1,SMC1A,SPR,SPTAN1,TTR
resiquimod		chemical drug		-1.763		0.0184	ACADS,ANXA4,ATP5F1A,ATP5F1C,ATP5PF,ATP6V1B2,C3,CAT,DLD,DNAJC3,FH,GPX1,HSPA5,LAP3,LMNA,MGLL,MSN,OAS3,PARK7,PKM,PRDX1,PRDX6,RAB7A,RAP1A,SOD2,WARS1,YWHAB
fenofibrate		chemical drug	Inhibited	-2.25		0.019	ABCD3,ACAA2,ACADL,ACADM,ACADVL,ACAT1,ACMSD,ACOT2,ACOX1,ACSL1,ALB,ALDH1A2,APEX1,CAT,CD68,CPT1A,CPT2,Cyp2c23,DBI,DECR1,DLAT,ECH1,ECHS1,ECI2,EHHADH,EIF3E,FABP4,FBP1,FGB,FGG,GAPDH,GLUL,GOT1,GOT2,GSTA3,HADHA,HADHB,HSD17B4,HSPA5,Ldha/RGD1562690,LDHB,MGLL,MLYCD,PDHB,PDZK1,POR,SLC27A2,SOD1,SOD2,SUCLG1
D-glucose		chemical - endogenous mammalian	Inhibited	-2.039		0.0203	ACAA2,ACADL,ACADM,ACLY,ACO2,ACOX1,ACSL1,ACSS1,ACTB,ACTN1,ADA,AGT,AKR1B1,ALDOA,ALDOB,ASS1,ATP2A2,C1QBP,C3,CALB1,CALR,CANX,CAP1,CAPZA1,CAPZA2,CAT,CPT2,CTNNB1,CTSB,CTSC,CTSV,DAD1,DBI,DECR1,DES,DNAJB11,DNAJC3,EIF2A,EIF5A,EMC4,ENO1,FBP1,FN1,G6PD,GAPDH,GLUL,GOT1,GPD1,GPI,GPX1,GSN,HK1,HNRNPF,HNRNPK,HPRT1,HSPA5,HSPD1,IDH1,ITGA1,ITGB1,ITPR1,KDELR2,LAMB1,LAMC1,LCP1,Ldha/RGD1562690,LRP1,MCAM,MDH2,MIOX,OAT,O…
PCGEM1		other	Inhibited	-3.062	bias	0.0214	ACLY,ACOX1,ALDOA,CS,ENO1,FH,G6PD,GAPDH,GGT1,GLS,GLUD1,GPI,GSR,IDH1,IDH2,MLYCD,OGDH,PDHA1,PDHB,PGD,PGK1,PGLS,PKM,SDHA,SUCLG1,TALDO1
dexamethasone		chemical drug		-0.33		0.0215	ACADL,ACADM,ACADS,ACAT1,ACLY,ACOX1,ACSL1,ACSS2,ACTB,ACTC1,ACTR3,ACY3,ADHFE1,AGT,AICDA,ALB,ALDH1A1,ALDH1L1,ALDH2,ALDH6A1,ALDOB,ALOX15,ANPEP,ATP1A1,ATP1B1,ATP2A2,ATP6V1B2,ATP6V1C1,B2M,BCAR1,BCAT2,BCKDHA,BLVRB,BSG,C3,CA2,CALB1,CALR,CANX,CAPN1,CAT,CDH16,Ces1f,CLIC1,COL5A1,COL6A1,COPA,CP,CRYAB,CST3,CTNNB1,CTSB,CTSD,CTSV,CYCS,DAP3,DBT,DECR1,DHX9,DNAJC3,DNM1L,ECT2,EEF1A1,EHHADH,EIF6,ENO1,EZR,FABP4,FBP1,…
sirolimus		chemical drug	Activated	5.017	bias	0.0228	ACADM,ACADVL,ACTB,ADA,ANXA5,ARF1,ARHGDIB,ASS1,ATP1A1,ATP5F1C,ATP5MG,ATP6V1A,ATP6V1B2,B2M,BCKDHA,CD68,CLIC1,CSNK2A1,CYCS,DAD1,DDT,DES,DPP7,DPYSL2,EEF1A1,EEF2,EIF2S1,EIF4A1,ENO1,FN1,G6PD,GCLC,GPD1,GSTP1,HMGCS2,HSP90AA1,HSP90AB1,HSP90B1,HSPA4,HSPA5,HSPD1,IDH1,LAMB1,LDHB,LMNA,MIOX,NDUFA6,PDHA1,PGK1,PGM1,PKM,PPIA,PRDX5,PRKAR1A,PSMA6,PSMB1,PSMB3,PSMB7,PSMD11,PYGB,RACK1,RAN,RHOA,RPL10,RPL10A,RPL13A,RPL1…
LEP		growth factor		-1.055		0.024	ABCD3,ACADL,ACADM,ACADVL,ACAT1,ACLY,ACO1,ACOX1,ALDOB,APOH,ASAH1,ASL,ASS1,ATP2A2,ATP5F1A,ATP5PB,CD68,CPT1A,CTSV,Cyp4a14,ECH1,EHHADH,EPHX2,FABP3,FABP4,GAPDH,GCLC,GOT2,GPX1,GSTA3,HPX,HSPA5,IDH1,Kng1/Kng2,MT-CYB,MT-ND4,OPLAH,PCK1,PECAM1,PRDX1,PSMB3,SLC25A5,SOD1,SOD2,SORD,STEAP4,UGP2,VIM
MAPT		other				0.0242	ACAT1,ACLY,ACO2,ACTB,ACTN1,ACTR1A,ALB,ALDH5A1,ALDOA,Anp32a,ANXA5,ANXA6,AP1B1,AP2A1,ARF1,ARF5,ATP1B1,ATP5F1A,ATP5F1B,ATP5F1C,ATP5PB,ATP5PD,ATP5PF,ATP6V0D1,ATP6V1A,ATP6V1E1,BSG,C1QBP,C3,CANX,CAP1,CAPN1,CCT7,CCT8,CD9,CKB,CLTC,COX5A,CRYM,CS,CTSC,CTSD,CYCS,DBI,DLD,DNM1L,DPYSL2,DYNC1H1,EEF1G,EEF2,ENO1,EPHX1,EPRS1,ERMP1,FYN,GAPDH,GDI2,GLO1,GOT2,GPX4,GSTP1,HINT1,HK1,Hnrnpa3,HSP90AA1,HSPA5,HSPA8,HSPD1,HSP…
dihydrotestosterone		chemical - endogenous mammalian		-1.583	bias	0.0243	ACADVL,ACLY,ACO2,ACTB,AGT,ALDOA,ATP2A2,AZGP1,B2M,BCAR1,CANX,CCT3,CDO1,COL6A1,CPT1A,CSNK2A1,CTNNB1,CYP4A22,DBI,DPP4,ENO1,FABP4,FKBP4,FN1,FTL,GAPDH,GLUL,GPD1,GPI,GPX4,GSN,GSTP1,HINT1,HPGD,HSD11B2,HSP90AA1,ITGB1,KRT1,KRT19,KRT5,LAMA5,LYZ,MCAM,ME1,MGLL,MME,MT-CO1,MT-CO2,MT-CYB,MT-ND4,NDRG1,NID2,NPEPPS,PC,PCK1,PFN1,PHB,RGN,RPL19,RPL3,RPL5,RPS24,RPS29,Rps3a1,SELENBP1,SERPINB6,SLC3A2,SLC4A4,SLC7A8,TALDO…
ESRRG		ligand-dependent nuclear receptor		1.44		0.0249	ACADM,ACO1,ACO2,ATP5F1B,CS,CYCS,DLAT,DLD,DLST,ENO1,FH,GAPDH,HADH,IDH2,IDH3A,MDH1,MDH2,PCK1,PDHA1,PDHB,PKM,SDHB,SDHD,SUCLG1,SUCLG2
IL13		cytokine		-1.57	bias	0.0253	ACADVL,ACOX1,ACSL1,ADA,ALDH1A2,ALOX15,AMPD2,BLVRA,C3,CA2,COL18A1,CP,CTSB,CTSC,CTSH,CTSV,EZR,FABP4,FGG,G6PD,GNAI2,GPX4,GSN,HK1,HSD11B1,LTA4H,MAOA,NCLN,PITRM1,PLA2G4A,RHOA,SERPINA1,SERPINF1,TFRC,TGM2,TNS1,VNN1
5-fluorouracil		chemical drug	Activated	3.013	bias	0.027	ABAT,ALDOA,ANXA2,ANXA4,ATP5F1B,ATP5F1C,ATP5PB,ATP5PO,CANX,CCT3,CD81,CTSD,CYCS,DCXR,ECHS1,EEF1G,EEF2,EIF3E,EIF3G,EIF4A1,FBXW7,GAPDH,GOT2,GSN,HADHA,HNRNPC,HSP90AB1,HSPA8,HSPE1,IDH2,MAT2A,MDH1,MT-CO1,MT-CO2,MT-ND4,MVP,NDUFS8,NNT,PGK1,PKM,PSMA6,PSMB1,PSMB5,PSMB7,PSMD2,PSME2,PTGES3,RPL10,RPL10A,RPL15,RPL19,RPL23,RPL27A,RPL5,RPL6,RPL7A,RPS15A,RPS16,RPS29,RPS8,SERPINB1,SERPINB6,SLC25A3,SLC25A5,UQCRC2,YB…
CLPP		peptidase	Activated	4.522	bias	0.027	ACADL,ACADM,ACADS,ACADVL,ACO2,ACSL1,ALDH2,ALDOA,ATP5F1A,ATP5F1B,CS,DECR1,DLAT,DLD,DLST,ECH1,ECI1,ECI2,ENO1,FH,GAPDH,HADH,HADHA,HADHB,HSPA9,HSPD1,IDH2,IDH3A,IDH3B,IDH3G,LONP1,MDH2,OGDH,PC,PDHA1,PDHB,PHB,PRDX3,SDHA,SDHB,SDHC,SLC25A11,SOD2,SUCLG1,TALDO1,TKT,UQCRC1
bromobenzene		chemical toxicant		-0.595		0.0289	ACTN4,AKR7A3,CAPN1,CDO1,CTSV,Cyp4a14,FMO1,FMO3,GAPDH,GC,GCLC,GOT1,GSR,GSTA5,GSTM1,GSTP1,HSP90AA1,HSPA5,LAP3,LONP1,OXCT1,POR,TUBB2B,YWHAQ
cholesterol		chemical - endogenous mammalian		0.84		0.0289	ACAT1,ACLY,ACSL1,ACSS2,AGT,BSG,CD68,CPT1A,DBI,DDC,DES,EPHX1,FN1,GBA,GSTA5,HSP90B1,HSPA5,LYZ,ME1,MME,PSAT1,RDH11,RHOA,Tpm1
PTEN		phosphatase		-1.273		0.0295	ACAA2,ACO2,ACOX1,ACSL1,Akr1c12/Akr1c13,ATP5F1A,C3,CA12,CA2,CLDN1,CLTC,COX5A,CS,CTNNB1,CTSB,CTSV,DLAT,DLD,ECI2,EHHADH,FABP4,FN1,GAPDH,GGT1,GSR,GSS,HADH,HADHA,HADHB,IDH2,IDH3A,IDH3B,IDH3G,INMT,ITGB1,KIAA0930,KRT19,LDHB,MACROH2A1,MAPK14,MAT2A,MCAM,MDH1,ME1,MME,MT-CO2,MT-CYB,MYO6,NDRG1,NDUFS3,Nedd4,NME1,PDHA1,PDHB,PECAM1,PFKL,PGK1,PGM1,PLEC,PPP2R5A,PYGL,RAP1A,RPS6,SDHA,SDHB,SDHD,SEC23A,SLC7A8,SORD,SR…
NR4A1		ligand-dependent nuclear receptor	Activated	3.188	bias	0.0324	ACLY,ACO1,ACO2,ALDOA,ALDOB,ATP5F1A,ATP5F1B,ATP5PF,COL6A1,CTNNB1,DLAT,DLD,DLST,EHHADH,ENO1,FABP4,FBP1,G6PD,GALM,GPD1,GPI,IDH2,IDH3A,ITGB1,KRT8,MAT2A,MDH1,MDH2,NDUFA10,NDUFA6,NDUFS1,NDUFS8,NT5E,OGDH,PC,PCK1,PDHA1,PDHB,PDIA3,PDK3,PEBP1,PFKL,PFKM,PGK1,PGM1,PHKB,PRPS1,SDHC,SDHD,SUCLG1,SUCLG2,TAGLN2,TALDO1,UGP2,UQCRQ
ACOX1	-1.279	enzyme		1.566		0.0327	ABCD3,ACADL,ACADM,ACADVL,ACOT2,ACOX1,ACSL1,Akr1c12/Akr1c13,ANXA2,CAT,CTSV,Cyp4a14,DPP4,EHHADH,FABP4,FAH,GOT1,GPX4,GSTP1,HPD,HSD11B1,HSPA5,KRT8,LONP1,MGLL,OAT,PAH,RGN,RPS24,SELENBP1,SERPINA1,SLC27A2,SLC37A4,SLC4A4,TAGLN2
ciprofibrate		chemical drug		-1.472		0.0327	ABCD3,ACADL,ACADM,ACOT2,ACOX1,Akr1c12/Akr1c13,ANXA2,BSG,CAT,CTSV,Cyp4a14,DBI,DPP4,EHHADH,FABP4,FAH,FGB,GOT1,GSTP1,HADHA,HPD,HSD11B1,HSD17B4,KRT8,MGLL,OAT,PAH,PDZK1,RGN,SELENBP1,SERPINA1,SLC37A4,SLC4A4,SLCO2A1,TAGLN2
beta-estradiol		chemical - endogenous mammalian	Inhibited	-4.72	bias	0.0332	ACAA2,ACADM,ACADVL,ACOX1,ACSL1,ACTB,ACTC1,ACTN4,ADA,ADK,AGT,ALB,ALDH1A2,ALDH2,ALDH6A1,ALDH7A1,ALDOA,ALOX15,Anp32a,ANPEP,ANXA2,ANXA4,AP1B1,APEX1,ARF5,ARPC1B,ARPC4,ASAH1,ASS1,ATP1B1,ATP5F1B,ATP5PB,ATP5PD,ATP6AP1,ATP6V1F,BCAR1,BPNT2,BSG,BUB3,C1QBP,C3,CA12,CA2,CALB1,CALR,CD68,CKB,CLDN1,CLYBL,COL5A1,COMT,COX5A,CP,CPM,CPT1A,CRYZ,CSE1L,CTH,CTNNA1,CTNNB1,CTSB,CTSD,CTSH,CUBN,CYCS,DDAH1,DDC,DDOST,DECR1,DNA…
fulvestrant		chemical drug		0.802		0.0335	ATP5F1B,C3,CA12,COMT,CRYZ,CTH,CTNNB1,CTSD,CYCS,FABP4,G6PD,GSTA5,GSTP1,ITGB1,MAPK14,MTHFD1,NME1,PRPS1,SLC22A5,SLC25A5,SLC9A3R1,SOD1,TFRC
PKD1		ion channel		0.218		0.0335	ACOT2,ACSS1,ALDH1A1,ALDH8A1,ATP1A1,ATP1B1,CTNNB1,DPEP1,EIF3A,ENPP6,FAM151A,GATM,GLS,IDH1,MIOX,PAH,PCK1,PICALM,RHOA,SFXN3,SLC5A10,TNS1,TTR
IL4		cytokine	Inhibited	-2.101	bias	0.0373	ACOX1,ACP2,ACSL1,ACTB,AICDA,AK2,ALDH1A2,ALDH2,ALOX15,ANXA2,ANXA4,ANXA6,ASS1,BCAT2,C3,CA2,CAND1,CAT,CCT3,CLTC,COL18A1,CTNNA1,CTSC,DDAH1,DECR1,DPP4,DYNC1H1,EEA1,EHHADH,EIF2S1,EIF3G,EIF4A1,EPHX1,EPRS1,FABP4,FLNA,FLNB,FN1,GATM,GPX4,H1f4,HPGD,HSD11B1,IDE,ITGA1,ITGB1,ITPA,KMO,KRT1,LACTB,LRP1,LRPPRC,LTA4H,MAOA,NDRG1,Nedd4,NOMO1 (includes others),NUMA1,OAS3,PCYOX1L,PDE1B,PFKL,PHB,PLEC,PNP,PRKAG1,PSMA6,RH…
ATP5IF1		other				0.038	ACAA2,ACAD9,ACADL,ACADM,ACADS,ACADSB,ACADVL,ACAT1,ACLY,ACSS1,ACSS2,AIFM1,ALDH6A1,ASAH1,BCAT2,BLVRB,CAT,CPT2,Cyb5r3,DBI,DBT,DLD,ECH1,ECHS1,ECI1,FABP3,FABP4,FMO1,GSR,HADH,HADHA,HADHB,IVD,LDHB,MMUT,NDUFV1,OXCT1,PCCB,PCK1,PRDX3,SDHA,SDHB,SOD2,TXNRD1
IFNG		cytokine		-1.357		0.0422	ABCD3,ACLY,ACO1,ACSS1,ACTB,AGT,AHCY,AIF1L,ALDH1L1,ALDH7A1,ALOX15,ASS1,ATP1A1,ATP1B1,ATP2A2,AZGP1,B2M,C3,CALB1,CAPN1,CAT,CD68,CP,CSE1L,CTNNB1,CTSB,CTSC,CTSD,CTSH,CTSV,Cyb5r3,DDB1,DECR1,DHX9,DPP4,EEF1A1,ENO1,ERAP1,FAH,FBP1,FGG,FLAD1,FN1,FTL,FXN,GCHFR,GLS,GLUL,GNAI2,GSTP1,HAAO,Hnrnpa3,HSD17B4,HSP90AA1,HSP90AB1,HSPA5,HSPA8,HSPD1,IDE,IDH3B,ITGB1,ITPR1,KMO,KRT19,KYAT1,KYNU,LAMB2,LAMC1,Ldha/RGD1562690,M…
rosiglitazone		chemical drug	Inhibited	-3.095	bias	0.0444	ACAA2,ACADL,ACADM,ACADS,ACADVL,ACLY,ACO2,ACOX1,ACSL1,ACSS2,ADA,AGT,ASAH1,ATP1A1,C3,CAT,CD68,COL6A1,COX5A,CPT1A,CPT2,CS,CTNNB1,CYCS,DECR1,DLD,ECH1,EHHADH,EPHX2,ERP44,FABP3,FABP4,FGB,FN1,GAPDH,Gk,GOT1,GPD1,GSTA3,HADH,HADHB,HMGCS2,HPGD,HSD11B1,HSPA5,HSPA9,IDH1,IDH3A,IDH3B,ITGA1,Ldha/RGD1562690,LRP1,MAT2A,MDH2,MGLL,MLYCD,MMUT,NDUFS1,NDUFS2,NDUFV1,OAS3,PC,PCK1,PDHA1,PECAM1,PFKM,PLPP3,SDHA,SDHB,SERPINF…
cardiotoxin		chemical - other		0	bias	0.0452	ACOX1,ATP6V1A,B2M,CD180,CTSB,CTSH,CTSV,DPP4,EZR,G6PD,GNAI3,GSN,HSP90AA1,HSPA5,ITGA1,PGAM1,PLG,SERPINF1,SFXN1,SNRPD1,TXNRD1
GNA15		enzyme				0.0452	ADD3,AKR7A2,C3,CDO1,CP,CRYAB,CTH,CYCS,DPYS,FMO1,GDA,GLUL,Gsta1,LAMB2,MAT2A,PFN2,RBP1,SELENBP1,SOD2,TAGLN,UGDH
PTP4A1		phosphatase		-0.103		0.0476	ACLY,ACTN1,ACTN4,ACTR2,ACTR3,AHCY,ALDOA,ANXA5,CLTC,COL5A1,COL6A1,CSNK2A1,EEF1A1,EEF2,EIF6,FLNA,GDI2,GSTP1,HNRNPF,HNRNPH2,NME1,PECAM1,PKM,PRDX1,RAN,SDHA,SRSF3,TAGLN2,TKT,TUBA1C,UBA1,VIM
LONP1	-1.294	peptidase	Activated	3.052		0.0539	ACADS,ACAT1,ANXA2,ATP5F1A,ATP5PF,C1QBP,CHCHD3,COX5A,DLD,ECI1,GLUD1,HSPA9,HSPD1,HSPE1,IDH3A,IMMT,MARS1,MDH2,MT-CO1,MT-CO2,MT-CYB,MT-ND4,OXCT1,P4HB,PDIA3,PFN1,PGAM1,SOD1,SOD2,TRAP1,VDAC1
TGFB1		growth factor	Inhibited	-2.572		0.0569	ACAA2,ACLY,ACSS1,ACTC1,ACTN1,ADK,AFM,AIF1L,ALB,ALDH2,ALDH5A1,ALDOA,ALDOB,ALOX15,ANPEP,ANXA11,ANXA2,ARF1,ARPC2,ASS1,B2M,B3GALT2,BDH1,BSG,C3,CAP1,CAPRIN1,CAT,CCT5,CD68,CLDN1,COL18A1,COL5A1,COL6A1,CORO1C,COTL1,COX5A,CPQ,CRMP1,CST3,CTNNB1,CTSB,CTSC,CTSD,CTSH,DAD1,DDB1,DDX6,DES,DNAJA1,DPYSL2,EEF1A1,EHD1,ENO1,EPRS1,ERLIN2,FGB,FGG,FLNA,FLNB,FN1,FTL,FYN,GALM,GATM,GCLC,GLS,GNAI2,GPI,GSN,GSTA5,HADH,HDGF,HE…
ethanol		chemical - endogenous mammalian	Inhibited	-2.059		0.0689	ACADL,ACADM,ACLY,ACOX1,ANPEP,CAPN1,CAT,CPT1A,CYP4A22,EPHX1,GNAI2,GSR,GSTA5,HAO2,HSD17B10,HSP90AB1,HSP90B1,HSPA5,MAT2A,MME,PCK1,PHB,PPP1R1B,RBP1,SEC23A,SERPINA1,SOD1,SOD2,SPTBN1
valproic acid		chemical drug		-1.898		0.0806	ACSS1,AKR1B1,CA12,CALR,CAT,CPT1A,CRYL1,CTNNB1,CTSB,Cyp4a14,DBI,DNAJB11,DNAJC3,EHHADH,EIF2S1,FRS2,GCLM,GLUL,GNAI2,HMGCS2,HSPA5,MME,NME1,PDIA6,PSMA1,PSMA5,PSMA6,PSMB1,PSMB3,PSMB5,PSMB7,PSMD1,PSMD11,PSMD12,PSMD2,PSMD3,PSMD6,PSMD7,PSME2,SERPINH1,SLC7A8,SPCS2,SRSF1,TGM2,TNS1,UGT1A1
FBXW7	4.439	enzyme	Activated	4		0.095	ATP5F1A,CS,DLST,DNAJA1,ECHS1,FABP4,HSPA8,HSPE1,HSPH1,IVD,ME2,MT-CO1,MT-CO2,MT-CYB,MT-ND4,PCCB
FMR1		translation regulator		1.813		0.11	ALDOA,ATP5MG,ATP6V1E1,CPQ,CTNNB1,EEF2,ENO1,GAPDH,MRPL11,PFN1,PPIA,PRKACA,TAGLN2,TF,UQCRQ
APP		other		-1.876		0.128	ABCD3,ACO2,ACTB,AIFM1,ALB,ALDOA,Anp32a,ANXA5,ANXA6,ARF5,ATP1B1,ATP5F1A,ATP5F1B,ATP5F1C,ATP5PD,ATP5PF,ATP6V0D1,ATP6V1A,ATP6V1E1,BSG,C1QBP,C3,CA12,CALB1,CALR,CANX,CAP1,CAPN1,CAT,CD68,CKB,CLDN1,CLIC1,CLTC,COL18A1,COX5A,CP,CRYL1,CRYM,CS,CSNK2A1,CTNNB1,CTSB,CTSD,CTSV,CYCS,CYFIP1,DBI,DDAH1,DNM1L,DPYSL2,ECH1,EEF1G,ENO1,ERMP1,FABP3,FBXW7,FLNA,FN1,FOLR1,FYN,GAPDH,GDI2,GOT2,GPI,GSTM3,GSTP1,HINT1,HK1,Hnrnpa…
MYOD1		transcription regulator	Inhibited	-2.707		0.158	ACTC1,AGT,ALDOA,ASS1,CDO1,CRYAB,CTNNB1,DAO,DES,EIF3E,FYN,HADH,PFKM,PNP,PRKACA,PRKAR1A,RPL7A,RYR1,SPTBN1,SUSD2,TKT,TNS1
ESR1		ligand-dependent nuclear receptor	Inhibited	-2.217		0.158	ACLY,ACOX1,ACSL1,ACTC1,ACTR2,ADA,ADD3,AFMID,AGT,ANXA4,AP2B1,APEX1,ASS1,ATP1B1,ATP6V0D1,ATP6V1A,BUB3,C3,CA12,CA2,CALB1,CKB,CLDN1,COMT,COPA,COPG1,COTL1,CP,CPM,CTH,CTNNB1,CTSB,CTSC,CTSD,CYFIP1,Cyp4a14,CYP4A22,DECR1,EEA1,EIF5A,ENO1,FBXW7,FIS1,FKBP4,FLNA,FMN1,FOLR1,G6PD,GCSH,GLB1,GNAQ,GSN,GSTA5,HEBP1,HMGCS2,HPX,HSD17B4,HSP90AA1,HSP90B1,HSPA2,HSPD1,HSPH1,INMT,IQGAP1,KPNB1,KRT19,KRT7,LAMB1,LAMB2,LOXL4,M…
lipopolysaccharide		chemical drug	Inhibited	-2.346		0.166	ACAA2,ACADL,ACADM,ACLY,ACO1,ACSL1,ACSS2,ACTC1,ACTN4,ADA,AGT,AICDA,AK4,ALB,ALDH2,ALOX15,ANXA5,ANXA7,APEX1,API5,ARPC1B,ASS1,ATP1A1,ATP2A2,ATP6AP1,ATP6V0D1,AZGP1,C3,CALR,CD68,CD81,CD9,CLDN1,COL5A1,COL6A1,CP,CPT1A,CR1L,CRYAB,CST3,CTH,CTNNB1,CTSB,CTSC,CTSV,CUBN,CYCS,DDX6,DNAJB11,DNAJC3,ECHS1,ECI2,EEF2,EHD1,EHHADH,ENO1,EPHX2,ERP44,FABP3,FABP4,FGB,FN1,FYN,G6PD,GCHFR,GCLC,GCLM,GDI2,GGCT,GLS,GPD1,GPI,GSN,…
methapyrilene		chemical drug		-1.8		0.167	ABAT,ACADL,ACADM,ACADS,ALB,ALDOA,ALDOB,AMACR,ANXA2,ANXA5,ASS1,ATP6V1B2,BCKDHA,CAT,CBS/CBSL,CP,CPT1A,CST3,CTSB,CTSV,DAO,DBI,DECR1,EEF1A1,EHHADH,EIF2S1,FBP1,GCLC,GSS,GSTM1,HMGCS2,HSPA5,ITGB1,KYNU,MAPK14,OPLAH,PC,RPL13A,RPS8,Serpina3c/Serpina3m,SLC27A2,SLC3A2,TTR,TXNRD1,UPB1,YWHAZ
POU5F1		transcription regulator		-1.952		0.177	ALB,ATP6V0A4,CTNNB1,CTSA,CTSB,CTSD,CTSV,ENO1,GLB1,GPI,HEXA,NCKAP1,PECAM1,PFKL,PFKM,PHB,PPL,SERPINA1,TF,TXNRD1,VIM
GATA4		transcription regulator		-1.897		0.198	ACTC1,ASS1,ATP2A2,CA12,CLDN1,DES,EPHX1,GPI,HAO2,HK1,HSPA5,INMT,KRT7,PDHA1,PGAM1,PPL,SGPL1,TAGLN,TGM2,VIM
di(2-ethylhexyl) phthalate		chemical toxicant		-1.891		0.199	ABCD3,ACMSD,ACOX1,ALOX15,BSG,Cyp4a14,DPP4,EHHADH,POR,SLCO2A1,SOD1
LDL		complex	Inhibited	-2.122		0.221	ATP2A2,C3,CAPN1,CBS/CBSL,CD68,CTNNB1,FABP4,GCLC,GCLM,GPX1,HSP90B1,HSPA5,HYOU1,ITPR1,LRP1,NME1,PECAM1,SOD2,VNN1
cadmium		chemical toxicant		-1.99		0.221	AGXT2,ALB,ATP1A1,B2M,C3,CUBN,DLD,EPHX1,GPX4,Gsta1,HBB,HNRNPK,HSPA5,ITPR1,PSMD6,RBP1,RT1-EC2,SERPINF1,SLC5A1
lenalidomide		chemical drug		-1.936		0.246	CAPN1,CD68,CTNNB1,DLD,ENO1,FLNA,FN1,GLUD1,HSPA5,ITPR1,LRP1,MGLL,PNP,RAD18,RYR1,SEPTIN2,VIM,YWHAZ
PAX5		transcription regulator	Activated	2.138		0.267	CTNNA1,CTNNB1,FN1,G6PD,MSN,PFKL,PGAM1,PYGL,VIM
memantine		chemical drug	Inhibited	-2.348		0.267	CYP4A22,DDC,GDI1,GLUL,GSTP1,HSP90AB1,HSPA5,POR,PPP2CB
tetradecanoylphorbol acetate		chemical drug	Inhibited	-2.262		0.302	ACO1,ACTB,AGT,AKR1B10,ALB,ARF1,ATP2A2,BCAR1,C3,CA2,CAT,CBS/CBSL,CD68,CLDN1,CTNNB1,CTSB,CTSD,CTSH,CTSV,DERA,DES,DGLUCY,DNAJC3,EEF1D,EIF4A1,EIF4G1,EIF5A,EIF6,EZR,Folh1,GCLC,GLS,GNAI2,GSTA5,GSTM1,GSTP1,H2AC20,HNRNPC,HNRNPF,HNRNPK,HSD11B1,HSP90AB1,HSPA2,HSPA4,HSPA5,ITGB1,LYZ,MME,MT-CO1,PCK1,PECAM1,PKM,PNP,PRDX1,PRKACA,PRKAR1A,RACK1,RBBP4,RGN,RPL19,SERPINA1,SLC23A1,SOD1,SOD2,VCL,VIM
PDLIM2		other	Activated	2.121		0.31	FBP1,GSTM1,GSTM2,KYNU,MME,OAS3,TAGLN,TNS1
SOX11		transcription regulator		1.937		0.31	CD9,CP,FGG,HSPD1,ITGB1,NIPSNAP1,PRKACA,SEPTIN2
arsenic trioxide		chemical drug	Inhibited	-2.025		0.321	ATP1B1,ATP5PB,ATP6AP1,ATP6V0D1,ATP6V1A,ATP6V1C1,ATP6V1C2,ATP6V1F,BLVRA,BLVRB,CALR,COPB2,CST3,CTH,CTNNB1,DNAJB11,ECT2,ERP29,FN1,GCLC,GCLM,GGT1,GSR,HSP90AB1,HSP90B1,HSPA2,HSPA5,HSPA8,HSPE1,HYOU1,ITGB1,LAMTOR3,ME1,MSN,NDUFA6,NDUFB5,NDUFS2,NQO2,P4HB,PDIA3,PDIA4,PDIA6,PPA2,PPP2R5A,RAP1A,RHOA,RPN1,RTN4,SDHC,SDHD,SF3B1,SMC1A,TFRC,TXNRD1,UQCR11,UQCRQ,VCP,VDAC1
EGFR		kinase	Inhibited	-2.022		0.342	ACTB,ACY1,ATAD3A,BCAM,BPNT2,CAPZA2,CCT5,COL6A1,CPM,CRMP1,CRYAB,CST3,CTNNB1,EIF5A,EIF6,HNRNPK,HSD11B2,HSP90B1,HSPA5,HSPE1,KPNB1,LAMA4,LAMB1,MME,MT-CO2,MTHFD1,NT5E,NUDC,PABPC1,PBX1,PKM,PLA2G4A,PPIA,PRKAR1A,PSMB1,PSMB3,PSMB5,PSMB7,RPN1,SDHB,SEC61A2,SLC22A5,SRSF1,STEAP4,STT3A,TGM2,UBA1,UQCRC2,VCL,VIM
Esrra		transcription regulator		-1.934		0.347	ACADL,ACADM,ACAT1,ACO1,ACOX1,AGT,ALDOA,ALDOB,ATP1A1,ATP5F1B,ATP5MF,ATP5PB,ATP5PF,ATP5PO,BDH1,COX5A,CPT1A,CPT2,CYCS,DLAT,ECH1,ENO1,FBP1,GALM,Gk,GOT1,IDH3A,NDUFS3,OXCT1,PCK1,PFKL,PGM1,PPP1R1B,PYGL,SDHB,UQCR11
ciprofloxacin		chemical drug	Activated	2.043		0.348	ACO2,ACTN1,ALDH2,ASAH1,ATP5F1A,ATP5F1C,ATP6V1A,ATP6V1B2,ATP6V1C1,ATP6V1E1,BPNT2,CD68,CTSA,CTSD,CTSV,DNAJC3,GBA,GLUD1,HSPA9,HSPD1,LGMN,LONP1,LRPAP1,RPL10A,Rpl34 (includes others),RPL7A,RPS18,VDAC1,VIM
1-methyl-4-phenyl-1,2,3,6-tetrahydropyridine		chemical toxicant		-1.89		0.359	CALB1,CLDN1,EPHX2,IDH2,PARK7,RHOA,SOD2
E. coli B5 lipopolysaccharide		chemical - endogenous non-mammalian	Activated	2.052		0.376	ADH5,ALDH2,B2M,CAT,DBI,EEF1A1,FMO1,GCLC,GCLM,GPX1,HSD11B1,MAT2A,PAH,PPIA,PSMA5,SELENBP1,SOD1,SOD2,SUMO2,TGM2,TTR
MYC		transcription regulator	Inhibited	-4.594		0.386	ABCD3,ACADM,ACAT1,ACLY,ACSS1,ACTB,ACTN1,ACTN4,ADK,AFMID,AHCY,AK2,ALB,ALDOA,ANXA4,ANXA5,ANXA6,APEX1,ASS1,ATAD3A,C1QBP,CANX,CAPZB,CCT3,CD9,COL5A1,COX5A,CPT1A,CPT2,CRYAB,CSE1L,CTNNA1,CTNNB1,CTSB,CTSD,CTSV,CYCS,DBI,Ddx17,DDX39B,EEF2,EIF2S1,EIF3G,EIF4A1,EIF4G1,ENO1,ERAP1,EZR,FABP4,FLNA,FN1,G6PD,GAPDH,GCLC,GCLM,GCSH,GDI1,GDI2,GGT1,GLS,GLUD1,GLUL,GOT1,GOT2,GPI,GRPEL1,GSR,HADHA,HADHB,HSD11B2,HSP90AA1,HSP…
KLF3		transcription regulator		1.8		0.401	ABHD14B,ANXA5,ANXA6,ARPC4,CCT3,CTNNA1,CTSC,Cyb5r3,EIF5A,EPRS1,GSTP1,HBB,HNRNPF,IDH1,MSN,MTCH2,NDRG1,PECAM1,PRKACA,PSMD7,RAB7A,RMDN1,RYR1,SCCPDH,SERPINH1,TRAPPC1,VIM
H1-6		other	Inhibited	-2.496		0.413	ARPC5,B2M,BCAR1,CCDC58,CD81,DAO,FKBP4,GLUL,HSPA4,MAN2B1,MANBA,MARS1,PCCB
H1f1		other	Inhibited	-2.496		0.413	ARPC5,B2M,BCAR1,CCDC58,CD81,DAO,FKBP4,GLUL,HSPA4,MAN2B1,MANBA,MARS1,PCCB
4-hydroxytamoxifen		chemical drug	Inhibited	-2.357		0.413	ACTC1,C3,CA2,CTSD,DECR1,EIF5A,FABP4,GSTA5,HDGF,HEBP1,KRT19,MAPK14,PDZK1
cadmium chloride		chemical toxicant	Inhibited	-2.813		0.413	ALB,ANXA5,DNM1L,EEF1D,EIF3I,GCLC,GSR,GSTA5,GSTM1,HSP90AA1,HSPA5,SLC5A1,VIM
CST5		other		1.976		0.446	ANXA2,ANXA5,ANXA6,CTSB,DDT,DECR1,DHX9,DNAJA3,DNAJB11,EEF1D,EEF1G,EZR,GDA,HNRNPC,LAMC1,MSN,MVP,NT5E,NUMA1,PITRM1,PLS3,PPL,PPP2R5A,PRDX1,PRPF6,PYGB,RBP1,SGPL1,SH3TC2,SRSF1,VDAC1,VIM
NRL		transcription regulator	Activated	2.219		0.481	AMPD2,CRYZ,OSGEP,RTN4,TUB
manganese		chemical - endogenous mammalian		-1.982		0.481	GAPDH,HSP90B1,HSPA5,PARK7,SOD2
WBP2		transcription regulator	Inhibited	-2.144		0.5	CORO1C,CTH,CTNNB1,HSD17B10,KRT86,PRKACA,SEPTIN2,SFXN3,SLC27A2,TAGLN,TM9SF4
NR3C1		ligand-dependent nuclear receptor	Activated	2.125		0.528	ACAT1,ACTB,ACTN1,AGT,ARPC2,ATP1B1,ATP6AP1,B2M,BCKDHA,CAT,COL5A1,COL6A1,COMT,CORO1C,CRYAB,DAD1,DBI,DBT,DDC,DPP7,FABP4,FKBP4,FN1,G6PD,GCLM,GLUL,GPX1,GSTP1,HMGCS2,HSD11B1,HSD11B2,HSP90AB1,IDH1,KRT5,MAOA,MORC1,MTCH2,MTHFD1,OAT,PC,PCK1,PLA2G4A,Ppp1cc,PRKAR1A,PSMA6,PTRH2,PYGL,RTN4,SERPINA1,SGPL1,SLC43A1,SUMO2,YWHAE,YWHAZ
Nr1h		group		-1.974		0.547	ACADL,ACLY,AGT,ALDH1A1,ALDH1A2,ATP1B1,C3,CPT2,ITPR1,RGN
PRMT1		enzyme		-1.976		0.547	ACADM,CLDN1,CTNNB1,FN1,FTL,GCLC,HSP90AA1,MGLL,PRDX3,VIM
amiodarone		chemical drug		-1.897		0.547	AK4,ASAH1,BCKDHA,Cyp4a14,GLUD1,HSPD1,ME1,SOD2,TAGLN,TF
tamoxifen		chemical drug	Inhibited	-2.436		0.556	ACOX1,ASAH1,ASS1,ATP5F1B,C3,CA2,CAT,CRYZ,CTSD,CYCS,DNAJA1,DYNC1H1,EPHX1,FABP4,FN1,FOLR1,GAPDH,GSTA5,HSP90AB1,HSP90B1,IDH3A,MT-CO1,PDZK1,PFN1,PKM,SLC9A3R1,SOD2,TAGLN
Gnasas1		other	Inhibited	-2		0.557	CAT,DAO,PRDX1,SLC27A2
PIM1		kinase		1.982		0.557	ATP2A2,DNM1L,GLB1,VCP
NR6A1		ligand-dependent nuclear receptor	Inhibited	-2		0.557	ALDH1A2,GLS,LMNA,VIM
PPIA	-1.403	enzyme		-1.953		0.557	BSG,PECAM1,PPIA,TAGLN2
CD36		transmembrane receptor		-1.964		0.557	ATP2A2,ATP5F1B,HSPA5,LRP1
1-methyl-4-phenylpyridinium		chemical toxicant		1.982		0.557	CTH,HSPD1,SOD1,TFRC
mannose		chemical - endogenous mammalian	Activated	2		0.557	GPD1,HSP90B1,HSPA5,PDIA3
RELA		transcription regulator		-1.855		0.584	ACTN4,AGT,AP1B1,ARHGDIB,B2M,BLVRA,C3,CBS/CBSL,CRYAB,CTSB,ERAP1,FN1,HSD11B2,HSP90B1,KRT8,LUM,MAT2A,MT-CYB,PCK1,PECAM1,PFKM,PKM,PRDX6,SOD2,TGM2,UGT1A1,VIM
ATF3		transcription regulator		-1.942		0.597	ARF1,CTNNB1,FBP1,GSN,HSPA5,ITGA1,KRT19,PCK1,SRI
PRNP		other	Inhibited	-2.621		0.597	CTSD,EIF2S1,HSP90B1,HSPA5,HSPA8,HSPA9,LRP1,PDIA3,PLPP3
cephaloridine		chemical drug	Inhibited	-2.178		0.597	AKR1B10,FGB,Folh1,G6PD,GNAI2,GSTP1,HSPH1,PSMD11,TFRC
ouabain		chemical drug	Inhibited	-2.289		0.597	ACTB,ANXA5,ATP1A1,HSPA5,HSPA8,HSPA9,PHB,VIM,YWHAQ
dopamine		chemical - endogenous mammalian	Activated	2.565		0.649	APEX1,ATP1A1,FOLR1,KCNAB3,PDE1B,PPP1R1B,SDHA,SDHB
POMC		other		-1.948		0.702	GAPDH,GCLC,GNAQ,GSTP1,HSD11B2,SLC9A3R1,SOD2
budesonide		chemical drug	Activated	2.236		1	ECT2,FYN,GNAI2,GNAQ,ITPR1,PRKACA
TRAP1	-1.46	enzyme		1.78		1	AK3,Akr1c12/Akr1c13,ATP5F1A,C1QBP,CHCHD3,COX5A,GAPDH,HIBADH,HSD17B10,HSPD1,HSPE1,ITGB1,MARS1,PECAM1,PKM,SOD1,SRSF1
CG		complex		-1.936		1	ACSL1,ACTB,AKR1B10,B2M,CAT,CTSV,DBI,FABP4,FYN,GGCT,HPGD,HSD11B1,HSD11B2,ITGA1,ITGB1,KHK,MCAM,MTPN,PECAM1,PLPP3,SLC4A4,SOD1
MAF		transcription regulator		-1.982		1	ACSS2,ANPEP,CRYAB,GCLM,Gsta1,NT5E
DDIT3		transcription regulator	Inhibited	-2.098		1	DNAJA1,FN1,HSPA5,HSPD1,HSPE1,NDRG1,PLEC,SRSF1,TGM2,VIM,WARS1
SNAI2		transcription regulator	Inhibited	-2.424		1	BSG,CLDN1,FN1,HPGD,ITGB1,VIM
MYCN		transcription regulator	Inhibited	-2.408		1	ABCD3,ACTB,ACTN4,ALDH1A1,ALDOA,APEX1,ARPC1B,B2M,COL18A1,EEF1A1,EEF1D,EEF1G,EEF2,EIF4A1,EIF5A,FN1,GAPDH,HSP90AB1,HSPD1,ITGB1,MAT2A,MYL12A,NDRG1,NME1,PDIA4,PHB,PSMB7,RBBP4,RPL10,RPL13A,RPL17,RPL19,RPL23,RPL26,RPL27A,RPL3,RPL39,RPL4,RPL5,RPL6,RPLP1,RPS16,RPS19,RPS2,RPS24,RPS25,RPS27,RPS3,RPS6,RPS8,SORD,TAGLN,TGM2,TRAP1,VIM
FOS		transcription regulator		-1.823		1	ACOX1,AGT,ANXA4,ARF1,ARPC5,ASL,BLMH,C3,CA2,CAT,CD68,COL18A1,COL6A1,CTH,CTSB,CTSH,CTSV,CYCS,EEA1,ENO1,EPHX2,EZR,FABP4,FBLIM1,FMN1,FN1,GBA,GSR,GSTA5,GSTP1,HPGD,HSD17B10,HSP90B1,HSPA5,ITGB1,Krt2,KRT8,Ldha/RGD1562690,MAOA,NIPSNAP1,PFN1,PLA2G4A,PRDX1,PSMB3,RBBP4,RBP1,RPL39,RPS18,RPS24,RPS6,SELENBP1,SUMO2,Tpm1,Tpm4,Uba52,VIM,YWHAZ
IL1B		cytokine	Inhibited	-2.558		1	ABCD3,AKR1B1,ALDH7A1,ALOX15,ASS1,ATP1A1,ATP2A2,B2M,C3,CALB1,CAT,CP,CRYAB,CTNNB1,CTSB,Cyb5r3,DBI,DPP4,FGB,FGG,FN1,G6PD,GCHFR,GCLC,GGT1,HEXA,HPRT1,HSD11B1,HSPA5,ITGA1,ITGB1,KRT19,LCP1,Ldha/RGD1562690,MAPK14,MT-CO2,P4HB,PGAM1,PLA2G4A,PLAA,PSME2,RAN,RT1-EC2,SCLY,SERPINH1,SGPL1,SLC12A1,SLC37A4,SLC3A1,SLC5A2,SOD2,TGM2,TPT1,UGDH,UGT1A1,VIM
simvastatin		chemical drug	Activated	2.121		1	ACMSD,Anp32a,ASL,CD81,CD9,COTL1,DDAH1,HK1,MYG1,MYH10,Tpm1,VIM
phenylephrine		chemical drug	Inhibited	-2		1	ATP2A2,GCLC,HSPA5,NRG1
alitretinoin		chemical drug	Inhibited	-2.094		1	ACADM,ACOX1,ANXA5,CALB1,CPM,CTNNB1,CYCS,FABP4,FN1,MLYCD,RBP1,VIM
ascorbic acid		chemical - endogenous mammalian		1.969		1	HSPA5,ITGA1,ITGB1,NDRG1
Z-LLL-CHO		chemical - protease inhibitor		-1.799		1	ACTB,AICDA,AK2,AKR1B1,ARHGDIB,ATP1A1,BCAR1,CAT,CLIC1,CRYAB,CTNNB1,CTSB,EIF5A,FKBP4,GSTP1,HBB,HSP90AA1,HSP90B1,HSPA4,HSPA5,HSPA8,HSPA9,HSPD1,ITGB1,MAT2A,PEBP1,PFN1,PPIA,PSMB3,PSMB7,PSMD1,PSMD12,PSMD2,PSMD3,PSMD6,RAB10,SLC12A1,SOD1,SOD2,YBX3,YWHAZ
N-acetylsphingosine		chemical reagent		-1.981		1	CAT,CRYAB,HSD11B1,SOD2
